# Supplementary material for: Comprehensive Transcriptome Analyses Reveal Differential Gene Expression Profiles of Camellia sinensis Axillary Buds at Para-, Endo-, Ecodormancy, and Bud Flush Stages
Source: Front Plant Sci. 2017 Apr 18;8:553. doi: 10.3389/fpls.2017.00553 (PMC5394108; doi:10.3389/fpls.2017.00553)
Supplement: Supplementary file 2 [file Data_Sheet_2.xlsx]

## Sheet: all_DEG_inf
Supplemental material 2. Dormancy status identification of axillary buds in tea plant
Contigs	Genes	endo7	endo1	endo8	eco2	eco3	eco4	flush5	flush9	flush10	para11	para12	para6	Endo.Ave	Eco.Ave	Flush.Ave	Para.Ave	MAP_gene	PPEE_gene	GeneBank_ID	GeneBank_annotation	E.value_GB	Populus_Phytozome_ID	Populus_Pytozome_name	E.value_Populus	TAIR10_ID	TAIR10_function_description	E.value_TAIR10	TAIR10_Pfam	TAIR10_Panther	TAIR10_KOG	TAIR10_KEGG.EC	TAIR10_KO	TAIR10_GO	CHROM	HORMONE	HORMONE_FUNCTION	TF family
comp100012_c0_seq1	comp100012_c0	187.788	157.561	159.077	200.347	216.102	235.181	159.579	192.011	189.55	159.976	128.897	130.862	168.142	217.21	180.38	139.912	Pattern10	5.33e-07	gi|604346390|gb|EYU44853.1|	hypothetical protein MIMGU_mgv1a012110mg [Erythranthe guttata]	2e-62	27040394	Potri.001G342400.1	4e-54	AT5G14440	Surfeit locus protein 2 (SURF2)	2e-41	PF05477	PTHR32175,PTHR32175:SF2
comp100075_c0_seq1	comp100075_c0	40.0579	38.1719	38.4695	87.3552	58.7862	77.8691	35.949	35.7006	29.9758	61.5461	46.0346	62.4416	38.8998	74.6702	33.8751	56.6741	Pattern10	4.7e-10	gi|743893602|ref|XP_011040039.1|	PREDICTED: uncharacterized protein At1g15400 [Populus euphratica]	2e-34	26998557	Potri.003G062200.1	7e-37	AT1G15400	unknown protein; FUNCTIONS IN: molecular_function unknown; INVOLVED IN: biological_process unknown; LOCATED IN: plasma membrane; EXPRESSED IN: 23 plant structures; EXPRESSED DURING: 13 growth stages; BEST Arabidopsis thaliana protein match is: unknown protein (TAIR:AT1G80180.1); Has 82 Blast hits to 82 proteins in 16 species: Archae - 0; Bacteria - 4; Metazoa - 0; Fungi - 0; Plants - 75; Viruses …	8e-21	PF15697	PTHR33730,PTHR33730:SF4
comp100112_c0_seq1	comp100112_c0	20.0448	33.2989	22.8738	13.2932	7.45178	16.5177	35.0722	37.6303	26.9306	46.0732	55.2415	66.0313	25.4058	12.4209	33.211	55.782	Pattern10	0	gi|460400999|ref|XP_004246017.1|	PREDICTED: uncharacterized protein LOC101254412 [Solanum lycopersicum]	6e-38	26989272	Potri.004G235800.1	7e-40	AT2G35610	xyloglucanase 113	7e-32	PF03407	PTHR10994,PTHR10994:SF69		2.4.1.37
comp100118_c0_seq1	comp100118_c0	42.1996	34.111	38.4695	15.1922	13.2476	11.7984	31.565	54.9982	50.7538	61.4309	82.8622	73.2347	38.26	13.4127	45.7723	72.5093	Pattern10	0	NA	NA	NA	NA	NA	NA	No_hit	No_hit	No_hit	NA	NA	NA	NA	NA	NA
comp100137_c0_seq1	comp100137_c0	89.6741	88.5263	79.0184	36.0815	33.119	39.3278	56.1155	56.9279	66.2906	172.774	171.479	147.67	85.7396	36.1761	59.778	163.974	Pattern10	0	gi|590670302|ref|XP_007038017.1|	Squamosa promoter-binding protein isoform 1 [Theobroma cacao]	9e-66	27019196	Potri.015G098900.3	2e-59	AT5G50570	Squamosa promoter-binding protein-like (SBP domain) transcription factor family protein	1e-22	PF03110	PTHR31251,PTHR31251:SF20				GO:GO:0005634,GO:GO:0003677				SBP
comp100167_c0_seq1	comp100167_c0	14.7698	8.12168	7.27801	1.89903	0.827975	0.786557	23.6737	26.0518	18.6442	71.6694	88.6165	74.4353	10.0565	1.17119	22.7899	78.2404	Pattern10	0	gi|702462457|ref|XP_010028422.1|	PREDICTED: abscisate beta-glucosyltransferase-like [Eucalyptus grandis]	5e-32	27042389	Potri.001G302300.1	5e-32	AT3G53160	UDP-glucosyl transferase 73C7	8e-25	PF00201	PTHR11926,PTHR11926:SF248	KOG1192	2.4.1.203	K13496	GO:GO:0016758,GO:GO:0008152
comp100549_c0_seq1	comp100549_c0	85.4541	58.4761	47.8269	41.7786	36.4309	39.3278	36.8258	64.647	54.8969	85.7473	138.104	103.249	63.919	39.1791	52.1232	109.033	Pattern10	8.03e-06	gi|661874743|emb|CDP20466.1|	unnamed protein product [Coffea canephora]	1e-13	NA	NA	NA	No_hit	No_hit	No_hit	NA	NA	NA	NA	NA	NA
comp100606_c0_seq1	comp100606_c0	73.8492	54.4152	65.5021	32.2835	28.1512	39.3278	71.0212	80.085	90.1138	122.759	140.405	136.865	64.5889	33.2542	80.4067	133.343	Pattern10	0	gi|731361104|ref|XP_010692176.1|	PREDICTED: putative lipid-binding protein At4g00165 [Beta vulgaris subsp. vulgaris]	9e-37	27033584	Potri.014G059800.1	2e-36	AT4G00165	Bifunctional inhibitor/lipid-transfer protein/seed storage 2S albumin superfamily protein	9e-29	PF14547	PTHR31731,PTHR31731:SF21
comp27569_c0_seq1	comp27569_c0	50.6395	35.7354	40.5489	6.64659	6.6238	7.07901	20.1753	21.2274	37.2885	78.0429	71.3536	85.2404	42.3079	6.78314	26.2304	78.2123	Pattern10	0	NA	NA	NA	NA	NA	NA	No_hit	No_hit	No_hit	NA	NA	NA	NA	NA	NA
comp29350_c0_seq1	comp29350_c0	151.918	164.87	150.759	322.835	361.825	329.567	97.3254	109.996	128.438	215.008	223.268	234.111	155.849	338.076	111.92	224.129	Pattern10	0	gi|661876011|emb|CDP19763.1|	unnamed protein product [Coffea canephora]	7e-06	NA	NA	NA	No_hit	No_hit	No_hit	NA	NA	NA	NA	NA	NA
comp32322_c0_seq1	comp32322_c0	121.324	123.449	139.322	71.2135	100.185	77.0826	142.919	113.856	151.225	298.196	377.483	346.964	128.032	82.827	136	340.881	Pattern10	0	gi|296081942|emb|CBI20947.3|	unnamed protein product [Vitis vinifera]	1e-13	NA	NA	NA	AT1G12663	Predicted to encode a PR (pathogenesis-related) protein. Belongs to the plant thionin (PR-13) family with the following members: At1g66100, At5g36910, At1g72260, At2g15010, At1g12663, At1g12660.	4e-06		PTHR36312,PTHR36312:SF1
comp33665_c0_seq1	comp33665_c0	89.6741	68.2221	79.0184	161.417	144.896	172.256	71.898	68.5065	90.1138	58.8713	55.2415	42.0199	78.9715	159.523	76.8394	52.0442	Pattern10	0	gi|567884081|ref|XP_006434599.1|	hypothetical protein CICLE_v10001161mg [Citrus clementina]	8e-87	26993730	Potri.013G111500.5	3e-79	AT1G71980	Protease-associated (PA) RING/U-box zinc finger family protein	2e-64	PF02225,PF13639	PTHR22765,PTHR22765:SF46	KOG4628		K15692	GO:GO:0008270,GO:GO:0005515
comp35045_c0_seq1	comp35045_c0	451.535	426.388	454.356	705.489	697.155	664.271	475.228	481.475	517.895	295.636	315.337	301.343	444.093	688.972	491.533	304.105	Pattern10	0	gi|697136645|ref|XP_009622405.1|	PREDICTED: poly(rC)-binding protein 3-like isoform X1 [Nicotiana tomentosiformis]	3e-86	26994717	Potri.013G043000.3	5e-76	AT3G04610	RNA-binding KH domain-containing protein	2e-53	PF00013	PTHR10288,PTHR10288:SF155	KOG2190		K13162	GO:GO:0003723
comp36568_c0_seq1	comp36568_c0	244.81	246.899	277.604	226.174	243.425	205.362	255.15	255.693	295.2	610.47	535.152	555.863	256.438	224.987	268.681	567.162	Pattern10	0	gi|802640741|ref|XP_012078979.1|	PREDICTED: putative F-box/LRR-repeat protein At3g18150 [Jatropha curcas]	3e-102	26993777	Potri.013G151700.1	2e-105	AT5G02930	F-box/RNI-like superfamily protein	7e-17	PF00646	PTHR32153,PTHR32153:SF2				GO:GO:0005515
comp36739_c0_seq1	comp36739_c0	79.1242	59.2882	79.923	36.0815	35.6029	34.6085	85.9269	67.5416	85.9706	152.298	115.086	134.464	72.7785	35.431	79.8131	133.949	Pattern10	0	gi|567921124|ref|XP_006452568.1|	hypothetical protein CICLE_v10010292mg [Citrus clementina]	6e-119	27040882	Potri.001G366100.1	5e-113	AT1G55910	zinc transporter 11 precursor	1e-80	PF02535	PTHR11040,PTHR11040:SF23	KOG1558		K14709	GO:GO:0055085,GO:GO:0046873,GO:GO:0030001,GO:GO:0016020
comp36749_c0_seq1	comp36749_c0	51.6945	61.7247	36.3901	70.2545	89.4213	70.8137	44.7171	54.0333	46.6106	26.876	36.8276	38.4182	49.9364	76.8299	48.4536	34.0406	Pattern10	1.72e-07	NA	NA	NA	NA	NA	NA	No_hit	No_hit	No_hit	NA	NA	NA	NA	NA	NA
comp36985_c0_seq1	comp36985_c0	241.592	188.423	172.593	273.46	259.984	275.295	163.963	187.187	178.156	87.0271	65.5992	78.025	200.869	269.58	176.435	76.8838	Pattern10	0	gi|225424885|ref|XP_002269340.1|	PREDICTED: protein NRT1/ PTR FAMILY 2.13 [Vitis vinifera]	2e-120	26979352	Potri.010G034700.1	4e-110	AT1G69870	nitrate transporter 1.7	4e-86	PF00854	PTHR11654,PTHR11654:SF20				GO:GO:0016020,GO:GO:0006810,GO:GO:0005215
comp37815_c0_seq1	comp37815_c0	1965.17	1759.09	1830.61	2542.9	2470.72	2606.56	1877.24	1911.43	1989.74	1560.09	1497.32	1570.51	1851.62	2540.06	1926.14	1542.64	Pattern10	0	gi|674781086|gb|AIL29217.1|	fatty acid beta-oxidation multifunctional protein [Camellia oleifera]	0	26979998	Potri.010G011900.4	0	AT3G06860	multifunctional protein 2	0	PF16113,PF00725,PF02737	PTHR23309,PTHR23309:SF23	KOG1683	5.1.2.3,1.1.1.35,5.3.3.8,4.2.1.55,4.2.1.17	K10527	GO:GO:0055114,GO:GO:0016491,GO:GO:0006631,GO:GO:0003857
comp38039_c0_seq1	comp38039_c0	189.898	178.677	175.712	225.984	265.78	232.821	149.934	167.889	179.192	93.4262	90.7111	98.4466	181.429	241.528	165.672	94.1946	Pattern10	0	gi|661883146|emb|CDP13354.1|	unnamed protein product [Coffea canephora]	2e-38	27042231	Potri.001G057700.1	3e-38	AT1G27300	unknown protein; Has 54 Blast hits to 54 proteins in 19 species: Archae - 0; Bacteria - 0; Metazoa - 11; Fungi - 6; Plants - 34; Viruses - 0; Other Eukaryotes - 3 (source: NCBI BLink).	7e-20		PTHR35280
comp38282_c0_seq1	comp38282_c0	429.381	396.338	358.702	546.92	651.617	615.874	384.041	389.812	413.281	277.719	281.962	278.532	394.807	604.803	395.711	279.404	Pattern10	0	gi|703161932|ref|XP_010112922.1|	Glutelin type-B 5 [Morus notabilis]	0	27037622	Potri.008G102900.1	0	AT1G07750	RmlC-like cupins superfamily protein	2e-163	PF00190	PTHR31189,PTHR31189:SF8				GO:GO:0045735
comp38820_c0_seq1	comp38820_c0	129.764	122.637	143.481	53.1728	64.5821	65.2842	100.833	109.996	90.1138	218.848	211.759	229.309	131.961	61.013	100.314	219.972	Pattern10	0	gi|641857256|gb|KDO76001.1|	hypothetical protein CISIN_1g041423mg [Citrus sinensis]	7e-111	27017556	Potri.015G067400.1	3e-104	AT3G28580	P-loop containing nucleoside triphosphate hydrolases superfamily protein	6e-76	PF00004,PF14363	PTHR23070,PTHR23070:SF5				GO:GO:0005524
comp39131_c0_seq1	comp39131_c0	14.7698	17.0555	22.8634	1.89903	3.3119	2.35967	40.333	38.4215	40.3958	115.183	117.331	97.2581	18.2296	2.52353	39.7168	109.924	Pattern10	0	gi|565396755|ref|XP_006363974.1|	PREDICTED: transcription factor bHLH137-like [Solanum tuberosum]	2e-40	27049729	Potri.012G104900.1	1e-40	AT1G68920	basic helix-loop-helix (bHLH) DNA-binding superfamily protein	2e-30	PF00010	PTHR12565,PTHR12565:SF121				GO:GO:0046983				bHLH
comp39914_c0_seq1	comp39914_c0	133.984	107.377	135.163	179.458	182.179	167.537	99.9295	123.505	100.472	120.302	158.819	157.275	125.508	176.391	107.969	145.465	Pattern10	7.9e-09	gi|113205229|gb|AAT39315.2|	Senescence-associated protein, putative [Solanum demissum]	1e-48	26987873	Potri.009G015100.1	9e-42	AT3G45600	tetraspanin3	5e-34	PF00335	PTHR32191,PTHR32191:SF7				GO:GO:0016021
comp40052_c0_seq1	comp40052_c0	40.0896	29.238	37.4298	0.949513	2.48393	3.14623	42.0866	43.4196	55.9327	116.463	124.293	108.051	35.5858	2.19322	47.1463	116.269	Pattern10	0	gi|567893650|ref|XP_006439313.1|	hypothetical protein CICLE_v10023315mg [Citrus clementina]	6e-49	27042482	Potri.001G089000.1	5e-49	AT3G61920	unknown protein; FUNCTIONS IN: molecular_function unknown; INVOLVED IN: N-terminal protein myristoylation; LOCATED IN: cellular_component unknown; EXPRESSED IN: shoot, hypocotyl, root, egg cell; BEST Arabidopsis thaliana protein match is: unknown protein (TAIR:AT1G64700.1); Has 77 Blast hits to 77 proteins in 8 species: Archae - 0; Bacteria - 0; Metazoa - 0; Fungi - 0; Plants - 77; Viruses - 0; O…	1e-14	PF14009	PTHR33148,PTHR33148:SF9
comp40940_c0_seq2	comp40940_c0	33.7596	40.6084	40.5489	112.992	92.7332	79.4422	38.5794	51.1386	37.2885	63.9905	56.3923	56.4267	38.3057	95.0559	42.3355	58.9365	Pattern10	0	gi|731375155|ref|XP_010654214.1|	PREDICTED: transcription factor bHLH49 isoform X3 [Vitis vinifera]	1e-72	26981541	Potri.010G136100.1	1e-69	AT1G68920	basic helix-loop-helix (bHLH) DNA-binding superfamily protein	5e-24	PF00010	PTHR12565,PTHR12565:SF121				GO:GO:0046983				bHLH
comp41045_c0_seq1	comp41045_c0	324.937	303.751	325.431	105.396	93.5612	99.1062	327.925	319.375	249.626	412.125	392.445	422.6	318.039	99.3545	298.975	409.057	Pattern10	0	gi|763784641|gb|KJB51712.1|	hypothetical protein B456_008G228900 [Gossypium raimondii]	1e-158	26997099	Potri.003G087600.2	1e-159	AT4G18030	S-adenosyl-L-methionine-dependent methyltransferases superfamily protein	2e-117	PF03141	PTHR10108,PTHR10108:SF922				GO:GO:0008168
comp41266_c0_seq1	comp41266_c0	66.4643	53.6031	54.0652	0.949513	0.827975	1.57311	78.8949	93.5934	88.0422	174.054	194.496	169.28	58.0442	1.11687	86.8435	179.277	Pattern10	0	gi|697175664|ref|XP_009596775.1|	PREDICTED: GDSL esterase/lipase 7-like [Nicotiana tomentosiformis]	1e-144	26989832	Potri.004G112700.1	2e-133	AT5G15720	GDSL-motif lipase 7	4e-70	PF00657	PTHR22835,PTHR22835:SF266		3.1.1.3		GO:GO:0016788
comp41674_c0_seq1	comp41674_c0	735.327	717.956	674.776	1538.04	1259.67	1282.09	685.662	786.377	843.134	442.815	459.195	489.844	709.353	1359.93	771.724	463.951	Pattern10	0	gi|388516019|gb|AFK46071.1|	unknown [Medicago truncatula]	2e-14	26990767	Potri.004G155300.2	1e-14	AT4G39260	cold, circadian rhythm, and RNA binding 1	6e-11	PF00076	PTHR24012				GO:GO:0003676
comp42611_c0_seq1	comp42611_c0	1062.05	1083.5	1146.67	391.617	346.077	415.373	1034.5	1462.07	1306.4	2183.55	2312.65	2327.93	1097.41	384.356	1267.66	2274.71	Pattern10	0	gi|661897701|emb|CDO99413.1|	unnamed protein product [Coffea canephora]	3e-15	27046113	Potri.001G051500.1	8e-16	No_hit	No_hit	No_hit	NA	NA	NA	NA	NA	NA
comp43834_c0_seq1	comp43834_c0	32.7047	24.365	34.3106	38.9301	62.0981	51.1577	34.1954	28.9464	29.0021	11.5183	19.5647	18.0085	30.4601	50.7286	30.7146	16.3638	Pattern10	9.48e-09	gi|225441327|ref|XP_002276357.1|	PREDICTED: triacylglycerol lipase SDP1-like [Vitis vinifera]	5e-44	27008277	Potri.006G043800.1	6e-35	AT5G04040	Patatin-like phospholipase family protein	2e-14	PF01734,PF11815	PTHR14226,PTHR14226:SF30		3.1.1.3	K14674	GO:GO:0006629,GO:GO:0004806
comp43884_c0_seq1	comp43884_c0	1028.61	882.834	912.694	1334.07	1260.18	1353.66	912.754	928.205	1001.61	815.24	789.216	799.579	941.381	1315.97	947.523	801.345	Pattern10	0	gi|747053790|ref|XP_011073073.1|	PREDICTED: acetolactate synthase 1, chloroplastic [Sesamum indicum]	0	27050794	Potri.012G098300.1	0	AT3G48560	chlorsulfuron/imidazolinone resistant 1	0	PF00205,PF02775,PF02776	PTHR18968,PTHR18968:SF112		2.2.1.6	K01652	GO:GO:0030976,GO:GO:0000287,GO:GO:0003824
comp44145_c0_seq1	comp44145_c0	128.709	140.505	156.997	275.359	215.274	257.991	119.246	126.399	126.366	56.3117	46.0346	52.825	142.07	249.541	124.004	51.7238	Pattern10	0	gi|565355589|ref|XP_006344668.1|	PREDICTED: stress-related protein-like [Solanum tuberosum]	1e-29	27028981	Potri.005G025700.1	2e-25	AT3G05500	Rubber elongation factor protein (REF)	2e-18	PF05755	PTHR33732,PTHR33732:SF3
comp44388_c0_seq1	comp44388_c0	77.0142	64.9734	59.2638	12.3437	9.9357	19.6639	63.13	55.963	90.1138	165.096	210.608	184.888	67.0838	13.9811	69.7356	186.864	Pattern10	0	gi|251826416|gb|ACT21094.1|	peroxidase [Camellia oleifera]	6e-90	26990726	Potri.004G015300.2	3e-84	AT4G21960	Peroxidase superfamily protein	2e-66	PF00141	PTHR31235,PTHR31235:SF69		1.11.1.7	K00430	GO:GO:0055114,GO:GO:0020037,GO:GO:0006979,GO:GO:0004601
comp44428_c0_seq3	comp44428_c0	20.0448	13.8231	18.7149	24.6874	27.3232	18.0908	18.4129	14.4732	14.5011	26.876	32.2242	50.4239	17.5276	23.3671	15.7957	36.508	Pattern10	0.00112403	gi|590607596|ref|XP_007021028.1|	Homeodomain-like superfamily protein [Theobroma cacao]	3e-26	27001369	Potri.011G026300.1	7e-27	AT1G01380	Homeodomain-like superfamily protein	4e-12	PF00249	PTHR10641,PTHR10641:SF620			K09422					MYB_related
comp44541_c0_seq1	comp44541_c0	183.568	181.926	201.705	237.378	271.576	267.429	162.209	151.486	182.299	84.4675	94.3708	90.0427	189.066	258.795	165.331	89.627	Pattern10	0	gi|224063587|ref|XP_002301215.1|	phospholipid/glycerol acyltransferase family protein [Populus trichocarpa]	0	27022070	Potri.002G133100.2	0	AT1G75020	lysophosphatidyl acyltransferase 4	2e-141	PF16076,PF01553	PTHR10983,PTHR10983:SF25	KOG1505	2.3.1.51	K13513	GO:GO:0016746,GO:GO:0008152
comp45746_c0_seq1	comp45746_c0	624.543	482.428	491.692	421.584	464.494	452.27	530.572	552.876	651.512	1151.89	957.657	1021.7	532.888	446.116	578.32	1043.75	Pattern10	0	gi|225459006|ref|XP_002285601.1|	PREDICTED: uncharacterized protein LOC100255721 [Vitis vinifera]	6e-165	27042558	Potri.001G285800.1	1e-99	AT5G64430	Octicosapeptide/Phox/Bem1p family protein	2e-66	PF00564	PTHR31066,PTHR31066:SF2				GO:GO:0005515
comp46392_c0_seq1	comp46392_c0	14.7698	5.68517	7.27801	7.59611	14.0756	23.5967	12.2753	10.6137	6.21475	23.0366	26.4699	27.6131	9.24434	15.0895	9.70123	25.7065	Pattern10	0.000838964	gi|225440787|ref|XP_002281618.1|	PREDICTED: lysosomal Pro-X carboxypeptidase-like [Vitis vinifera]	0	27005339	Potri.006G207900.2	0	AT2G24280	alpha/beta-Hydrolases superfamily protein	9e-116	PF05577	PTHR11010,PTHR11010:SF31		3.4.16.2	K01285	GO:GO:0008236,GO:GO:0006508
comp47096_c0_seq1	comp47096_c0	124.489	116.164	125.806	63.6174	68.722	65.2842	166.593	151.486	141.945	322.512	288.867	283.334	122.153	65.8745	153.341	298.238	Pattern10	0	gi|225423929|ref|XP_002278978.1|	PREDICTED: aluminum-activated malate transporter 4 [Vitis vinifera]	0	27039220	Potri.008G118600.1	0	AT1G25480	Aluminium activated malate transporter family protein	1e-170	PF11744	PTHR31086,PTHR31086:SF20				GO:GO:0015743
comp47271_c0_seq2	comp47271_c0	1570.34	1487.33	1479.52	985.595	993.579	1086.24	1624.7	1602.74	1596.15	1761.03	1810.37	1820.06	1512.4	1021.8	1607.87	1797.15	Pattern10	0	gi|567881537|ref|XP_006433327.1|	hypothetical protein CICLE_v10000150mg [Citrus clementina]	0	26993422	Potri.013G021200.1	0	AT1G09010	glycoside hydrolase family 2 protein	0	PF02836,PF02837,PF00703	PTHR10066,PTHR10066:SF56		3.2.1.152	K18577	GO:GO:0005975,GO:GO:0004553,GO:GO:0033947
comp48402_c0_seq1	comp48402_c0	23472.5	19181.8	20946.6	7043.78	7470.41	7824.21	15326.6	17463.7	20985.3	13719.8	13507.3	12604.7	21200.3	7446.13	17925.2	13277.3	Pattern10	0	gi|746263107|ref|WP_039311101.1|	peptidylprolyl isomerase [Paenibacillus sp. IHB B 3415]	6e-107	27020058	Potri.002G021500.1	4e-100	AT2G16600	rotamase CYP 3	5e-75	PF00160	PTHR11071,PTHR11071:SF264	KOG0865	5.2.1.8		GO:GO:0006457,GO:GO:0003755,GO:GO:0000413
comp48406_c0_seq1	comp48406_c0	45.4278	41.4287	36.7332	2.84854	3.3119	4.71934	50.8547	49.8071	50.7538	97.2656	93.22	79.0454	41.1966	3.62659	50.4719	89.8437	Pattern10	0	NA	NA	NA	NA	NA	NA	No_hit	No_hit	No_hit	NA	NA	NA	NA	NA	NA
comp49286_c0_seq1	comp49286_c0	609.784	549.837	580.162	658.013	680.596	700.822	514.693	566.79	557.255	421.058	337.18	367.374	579.928	679.81	546.246	375.204	Pattern10	0	gi|698499224|ref|XP_009795453.1|	PREDICTED: uncharacterized protein At2g27730, mitochondrial-like isoform X1 [Nicotiana sylvestris]	5e-16	26980152	Potri.010G240400.1	3e-11	AT5G04750	F1F0-ATPase inhibitor protein, putative	3e-06		PTHR33878,PTHR33878:SF2
comp49537_c0_seq1	comp49537_c0	247.922	177.053	197.546	90.2038	95.2172	79.4422	171.854	215.168	188.514	308.434	292.308	325.354	207.507	88.2877	191.845	308.699	Pattern10	0	gi|698476368|ref|XP_009785507.1|	PREDICTED: tetraspanin-2 [Nicotiana sylvestris]	5e-126	27007482	Potri.006G150400.1	3e-122	AT2G19580	tetraspanin2	4e-99	PF00335	PTHR32191,PTHR32191:SF0				GO:GO:0016021
comp49614_c0_seq2	comp49614_c0	55.8828	63.3491	67.5816	18.9903	24.8393	14.9446	61.3676	61.7523	68.3622	75.5088	97.8234	112.853	62.2711	19.5914	63.8274	95.3952	Pattern10	0	gi|697186354|ref|XP_009602217.1|	PREDICTED: probable 2-oxoglutarate-dependent dioxygenase At3g49630 [Nicotiana tomentosiformis]	3e-33	27017114	Potri.007G047100.7	1e-32	AT3G50210	2-oxoglutarate (2OG) and Fe(II)-dependent oxygenase superfamily protein	3e-25	PF14226,PF03171	PTHR10209,PTHR10209:SF144	KOG0143	1.14.17.4		GO:GO:0055114,GO:GO:0016491
comp50647_c0_seq1	comp50647_c0	1076.09	981.099	1057.39	620.982	669.004	695.316	971.5	987.072	1056.51	1195.34	1322.34	1221.43	1038.19	661.767	1005.03	1246.37	Pattern10	0	gi|697177385|ref|XP_009597650.1|	PREDICTED: probable quinone oxidoreductase [Nicotiana tomentosiformis]	0	26989867	Potri.004G233800.2	0	AT5G61510	GroES-like zinc-binding alcohol dehydrogenase family protein	1e-148	PF16884,PF00107	PTHR11695,PTHR11695:SF578		1.6.5.5	K00344	GO:GO:0055114,GO:GO:0016491,GO:GO:0008270
comp51496_c0_seq1	comp51496_c0	11.6049	9.74601	15.5957	18.9903	18.2155	21.237	14.0289	5.78928	13.4653	30.7155	55.2415	40.8193	12.3155	19.4809	11.0945	42.2588	Pattern10	7.36e-11	gi|763803193|gb|KJB70131.1|	hypothetical protein B456_011G059400, partial [Gossypium raimondii]	2e-21	27016563	Potri.007G135700.1	7e-24	AT2G20560	DNAJ heat shock family protein	1e-18	PF00226,PF01556	PTHR24078,PTHR24078:SF188	KOG0714		K09510
comp51591_c0_seq1	comp51591_c0	384.016	286.695	338.948	262.066	266.608	273.722	310.389	319.375	372.885	463.292	420.065	427.402	336.553	267.465	334.216	436.92	Pattern10	8.32e-10	gi|225449106|ref|XP_002276752.1|	PREDICTED: uncharacterized protein LOC100259846 [Vitis vinifera]	3e-157	26981510	Potri.010G219900.1	2e-143	AT4G25030	unknown protein; BEST Arabidopsis thaliana protein match is: unknown protein (TAIR:AT5G45410.3); Has 125 Blast hits to 125 proteins in 36 species: Archae - 2; Bacteria - 31; Metazoa - 0; Fungi - 4; Plants - 88; Viruses - 0; Other Eukaryotes - 0 (source: NCBI BLink).	2e-99		PTHR31033,PTHR31033:SF5
comp52349_c0_seq1	comp52349_c0	231.043	242.838	277.604	168.064	205.338	201.359	263.918	244.115	332.489	473.53	497.173	417.798	250.495	191.587	280.174	462.834	Pattern10	0	gi|661895890|emb|CDP00468.1|	unnamed protein product [Coffea canephora]	7e-23	27014130	Potri.T119700.1	6e-11	No_hit	No_hit	No_hit	NA	NA	NA	NA	NA	NA
comp52627_c1_seq1	comp52627_c1	32.7047	21.1164	22.8738	40.8291	31.4631	43.2606	16.6593	35.7006	19.68	17.9174	13.8104	13.2063	25.5649	38.5176	24.0133	14.978	Pattern10	0.000729083	gi|568875212|ref|XP_006490702.1|	PREDICTED: uncharacterized protein LOC102625973 isoform X1 [Citrus sinensis]	4e-49	27017992	Potri.015G001500.1	8e-29	AT3G18215	Protein of unknown function, DUF599	4e-31	PF04654	PTHR31168,PTHR31168:SF1
comp53482_c0_seq1	comp53482_c0	13.7149	17.0555	13.5163	124.386	143.24	132.142	18.4129	17.3678	22.7874	70.3896	69.0518	78.037	14.7622	133.256	19.5227	72.4928	Pattern10	0	gi|297734539|emb|CBI16590.3|	unnamed protein product [Vitis vinifera]	6e-29	27024038	Potri.002G143300.1	2e-28	AT4G00050	basic helix-loop-helix (bHLH) DNA-binding superfamily protein	4e-14	PF00010	PTHR12565,PTHR12565:SF173				GO:GO:0046983				bHLH
comp56172_c0_seq1	comp56172_c0	470.525	404.338	406.332	226.943	255.016	237.54	325.873	346.199	343.976	558.01	554.705	564.267	427.065	239.833	338.683	558.994	Pattern10	0	gi|697164479|ref|XP_009591051.1|	PREDICTED: nitrile-specifier protein 5-like [Nicotiana tomentosiformis]	0	27034984	Potri.014G168300.1	5e-06	AT3G07720	Galactose oxidase/kelch repeat superfamily protein	2e-07	PF13418,PF01344,PF13415	PTHR23244,PTHR23244:SF276	KOG4693			GO:GO:0005515
comp56546_c0_seq2	comp56546_c0	234.208	198.981	231.857	19.9398	21.5274	26.7429	196.404	181.397	220.623	76.7887	70.2027	76.8364	221.682	22.7367	199.475	74.6093	Pattern10	0	gi|697178379|ref|XP_009598171.1|	PREDICTED: uncharacterized protein LOC104094022 [Nicotiana tomentosiformis]	2e-20	27042149	Potri.001G174300.1	2e-18	AT1G52720	unknown protein; BEST Arabidopsis thaliana protein match is: unknown protein (TAIR:AT3G15630.1); Has 61 Blast hits to 61 proteins in 13 species: Archae - 0; Bacteria - 0; Metazoa - 0; Fungi - 0; Plants - 61; Viruses - 0; Other Eukaryotes - 0 (source: NCBI BLink).	2e-14		PTHR34198
comp57237_c0_seq1	comp57237_c0	193.063	173.804	174.672	43.6776	44.7189	47.1934	163.086	188.152	256.876	515.764	490.268	470.623	180.513	45.1967	202.705	492.218	Pattern10	0	gi|747072853|ref|XP_011083362.1|	PREDICTED: uncharacterized protein LOC105165907 [Sesamum indicum]	0	27030507	Potri.005G258900.1	0	AT2G33570	Domain of unknown function (DUF23)	0	PF13704	PTHR21461,PTHR21461:SF12
comp57659_c1_seq1	comp57659_c1	163.523	128.322	150.759	68.365	79.4856	100.679	202.489	200.743	184.371	261.081	277.703	271.329	147.535	82.8433	195.868	270.038	Pattern10	0	gi|702334022|ref|XP_010055083.1|	PREDICTED: FK506-binding protein 4 isoform X2 [Eucalyptus grandis]	3e-11	27023151	Potri.002G163400.1	1e-13	AT1G01490	Heavy metal transport/detoxification superfamily protein	1e-10	PF00403	PTHR22814,PTHR22814:SF131	KOG1603			GO:GO:0046872,GO:GO:0030001
comp59119_c0_seq1	comp59119_c0	245.812	271.264	285.922	351.292	386.664	402.528	260.315	264.628	273.449	95.9858	84.0131	105.638	267.666	380.161	266.13	95.2123	Pattern10	0	gi|661881994|emb|CDP14388.1|	unnamed protein product [Coffea canephora]	2e-55	27036744	Potri.008G168700.2	1e-41	AT3G25400	CONTAINS InterPro DOMAIN/s: NTP Pyrophosphohydrolase MazG-related, RS21-C6 (InterPro:IPR011394), EAR (InterPro:IPR009039), NTP pyrophosphohydrolase MazG, putative catalytic core (InterPro:IPR004518); Has 1123 Blast hits to 1121 proteins in 452 species: Archae - 22; Bacteria - 753; Metazoa - 81; Fungi - 3; Plants - 83; Viruses - 0; Other Eukaryotes - 181 (source: NCBI BLink).	3e-30	PF03819	PTHR14552,PTHR14552:SF17		3.6.1.12
comp59633_c0_seq1	comp59633_c0	34.8146	43.0449	35.3504	23.7378	24.8393	22.8102	35.949	44.3845	36.2527	43.5136	77.1079	67.2318	37.7366	23.7957	38.8621	62.6178	Pattern10	6.05e-08	NA	NA	NA	NA	NA	NA	No_hit	No_hit	No_hit	NA	NA	NA	NA	NA	NA
comp59783_c0_seq1	comp59783_c0	84.3991	102.333	97.7333	39.8796	64.5821	60.5649	116.448	133.153	118.08	233.642	241.681	252.119	94.8219	55.0088	122.561	242.481	Pattern10	0	gi|596137421|ref|XP_007222365.1|	hypothetical protein PRUPE_ppa003399mg [Prunus persica]	0	27034821	Potri.014G149400.2	0	AT5G48570	FKBP-type peptidyl-prolyl cis-trans isomerase family protein	1e-14	PF13414,PF00254	PTHR10516,PTHR10516:SF279	KOG0543	5.2.1.8	K01802	GO:GO:0006457
comp60182_c0_seq1	comp60182_c0	556.222	484.231	603.035	689.347	561.367	629.23	457.684	497.878	506.502	1153.05	962.341	998.861	547.829	626.648	487.354	1038.08	Pattern10	0	gi|527187516|gb|EPS59999.1|	hypothetical protein M569_14806, partial [Genlisea aurea]	6e-17	NA	NA	NA	No_hit	No_hit	No_hit	NA	NA	NA	NA	NA	NA
comp60191_c0_seq1	comp60191_c0	725.832	642.441	728.831	455.766	459.526	476.064	708.459	740.063	796.44	1105.88	1152.45	1081.71	699.035	463.785	748.321	1113.35	Pattern10	0	gi|734399951|gb|KHN31091.1|	hypothetical protein glysoja_030742 [Glycine soja]	2e-14	26994586	Potri.013G126000.1	9e-13	No_hit	No_hit	No_hit	NA	NA	NA	NA	NA	NA
comp60203_c0_seq1	comp60203_c0	55.9144	89.3384	80.0582	117.74	152.347	164.39	64.8836	72.366	55.9327	227.806	219.815	265.326	75.1037	144.826	64.3941	237.649	Pattern10	0	gi|225436140|ref|XP_002275098.1|	PREDICTED: BEL1-like homeodomain protein 1 [Vitis vinifera]	1e-63	27048047	Potri.001G216600.2	2e-57	AT2G35940	BEL1-like homeodomain 1	8e-23	PF05920,PF07526	PTHR11850,PTHR11850:SF111	KOG0773			GO:GO:0006355,GO:GO:0003677				TALE
comp61165_c0_seq1	comp61165_c0	50.6395	40.6084	61.3537	1.89903	5.79583	11.7512	39.4562	45.8704	49.718	95.9858	128.885	106.851	50.8672	6.482	45.0149	110.574	Pattern10	0	gi|604319743|gb|EYU30907.1|	hypothetical protein MIMGU_mgv1a017014mg [Erythranthe guttata]	2e-29	27041381	Potri.001G254100.1	3e-21	AT3G02885	GAST1 protein homolog 5	1e-21	PF02704	PTHR23201,PTHR23201:SF1
comp61345_c0_seq1	comp61345_c0	107.598	99.8966	116.448	46.5262	49.6785	63.7111	119.246	99.3923	103.579	112.623	155.355	144.068	107.981	53.3053	107.406	137.349	Pattern10	0	gi|703100748|ref|XP_010097001.1|	hypothetical protein L484_024924 [Morus notabilis]	2e-45	27010540	Potri.018G122800.1	3e-42	No_hit	No_hit	No_hit	NA	NA	NA	NA	NA	NA
comp61866_c0_seq1	comp61866_c0	6.32993	4.06084	7.27801	85.4562	89.4213	106.972	0	0.96488	0	40.9539	39.1294	40.8193	5.8896	93.9498	0.321627	40.3009	Pattern10	0	gi|444242624|gb|AGD93126.1|	flowering locus T [Camellia sinensis]	8e-115	27039795	Potri.008G077700.1	6e-109	AT1G65480	PEBP (phosphatidylethanolamine-binding protein) family protein	2e-75	PF01161	PTHR11362,PTHR11362:SF9	KOG3346		K16223	GO:GO:0048573,GO:GO:0009909,GO:GO:0008429	FLT1
comp61976_c0_seq2	comp61976_c0	586.574	549.837	623.83	807.39	849.528	862.011	636.561	657.083	651.512	505.525	438.479	477.826	586.747	839.643	648.385	473.944	Pattern10	0	gi|763770186|gb|KJB37401.1|	hypothetical protein B456_006G203100 [Gossypium raimondii]	0	27018718	Potri.015G007700.1	0	AT4G27680	P-loop containing nucleoside triphosphate hydrolases superfamily protein	6e-17	PF05496	PTHR23074,PTHR23074:SF20		3.6.1.3		GO:GO:0009378,GO:GO:0006310,GO:GO:0006281
comp62029_c0_seq1	comp62029_c0	525.384	493.798	522.977	200.347	245.909	215.517	478.736	515.246	484.75	895.868	827.471	902.84	514.053	220.591	492.911	875.393	Pattern10	0	NA	NA	NA	NA	NA	NA	No_hit	No_hit	No_hit	NA	NA	NA	NA	NA	NA
comp62030_c0_seq1	comp62030_c0	299.617	266.391	308.796	345.623	338.799	386.199	277.947	230.606	301.415	204.77	218.664	174.082	291.601	356.874	269.99	199.172	Pattern10	9.54e-13	gi|698541858|ref|XP_009766227.1|	PREDICTED: sec-independent protein translocase protein TATC, chloroplastic [Nicotiana sylvestris]	2e-146	26982618	Potri.010G117200.1	3e-133	AT2G01110	Sec-independent periplasmic protein translocase	1e-99	PF00902	PTHR30371,PTHR30371:SF3			K03118	GO:GO:0016021
comp62127_c0_seq1	comp62127_c0	18.9898	11.3703	23.9135	10.4446	14.0756	8.65213	12.2753	22.1922	13.4653	23.0366	40.2802	31.2148	18.0912	11.0575	15.9776	31.5105	Pattern10	0.000363898	gi|731398923|ref|XP_010653434.1|	PREDICTED: transcription factor LAX PANICLE-like [Vitis vinifera]	3e-41	27008058	Potri.006G102600.1	3e-34	AT5G01310	APRATAXIN-like	5e-28	PF00010,PF01661,PF16278,PF13671,PF11969	PTHR12486,PTHR12486:SF4	KOG2134	3.6.2.1	K10863	GO:GO:0046983,GO:GO:0033699,GO:GO:0006281,GO:GO:0003677				bHLH
comp62327_c0_seq2	comp62327_c0	1321.9	1223.96	1245.58	1458.45	1505.26	1455.52	1165.27	1170.4	1264.7	1403.93	1302.78	1329.03	1263.81	1473.08	1200.12	1345.24	Pattern10	0	gi|731391409|ref|XP_002275950.2|	PREDICTED: LOW QUALITY PROTEIN: la-related protein 6B [Vitis vinifera]	7e-160	27016820	Potri.007G144800.1	1e-141	AT2G43970	RNA-binding protein	5e-104	PF05383	PTHR22792,PTHR22792:SF52	KOG1855		K15191
comp62444_c0_seq3	comp62444_c0	21.0998	29.238	39.5092	20.8893	19.0434	14.158	23.6737	29.9113	26.9306	2.55962	12.6595	7.20341	29.949	18.0303	26.8385	7.47418	Pattern10	2.71e-06	gi|296083136|emb|CBI22772.3|	unnamed protein product [Vitis vinifera]	1e-170	27020881	Potri.002G064000.1	3e-173	AT1G34040	Pyridoxal phosphate (PLP)-dependent transferases superfamily protein	4e-112	PF04863,PF04864	PTHR11751,PTHR11751:SF126	KOG0257			GO:GO:0016846
comp62480_c0_seq1	comp62480_c0	559.271	494.634	510.667	261.116	361.544	337.433	536.605	503.339	611.334	427.457	401.652	413.008	521.524	320.031	550.426	414.039	Pattern10	0	gi|743860981|ref|XP_011031010.1|	PREDICTED: asparagine synthetase [glutamine-hydrolyzing] 2 [Populus euphratica]	6e-137	27027835	Potri.005G075700.4	9e-144	AT5G10240	asparagine synthetase 3	2e-107	PF12481,PF00733	PTHR11772,PTHR11772:SF13		6.3.5.4	K01953	GO:GO:0006529,GO:GO:0004066
comp62509_c0_seq1	comp62509_c0	29.5397	26.8015	47.8269	3.79805	12.4196	7.07901	44.7171	29.9113	35.2169	16.6375	17.263	22.8108	34.7227	7.76557	36.6151	18.9038	Pattern10	5.66e-11	gi|590607685|ref|XP_007021055.1|	Potassium/sodium hyperpolarization-activated cyclic nucleotide-gated channel 1 [Theobroma cacao]	6e-77	27000767	Potri.011G132900.1	2e-69	AT1G51100	unknown protein; FUNCTIONS IN: molecular_function unknown; INVOLVED IN: biological_process unknown; LOCATED IN: chloroplast, chloroplast stroma; EXPRESSED IN: 22 plant structures; EXPRESSED DURING: 13 growth stages; Has 26 Blast hits to 26 proteins in 9 species: Archae - 0; Bacteria - 0; Metazoa - 0; Fungi - 0; Plants - 26; Viruses - 0; Other Eukaryotes - 0 (source: NCBI BLink).	1e-51		PTHR36719
comp62585_c0_seq1	comp62585_c0	440.985	389.905	421.075	746.318	795.684	804.648	474.352	418.758	446.426	362.186	407.751	332.558	417.322	782.217	446.512	367.498	Pattern10	0	gi|225464481|ref|XP_002268346.1|	PREDICTED: signal peptide peptidase-like 1 [Vitis vinifera]	0	27049981	Potri.012G142400.1	0	AT4G33410	SIGNAL PEPTIDE PEPTIDASE-LIKE 1	6e-159	PF04258	PTHR12174,PTHR12174:SF22	KOG2443		K09598	GO:GO:0016021,GO:GO:0004190
comp62765_c0_seq1	comp62765_c0	11.6049	13.8069	9.35745	26.5864	42.2267	47.98	9.64486	12.5434	6.21475	24.3164	24.1681	25.2119	11.5897	38.931	9.46768	24.5655	Pattern10	1.78e-13	gi|661882589|emb|CDP13592.1|	unnamed protein product [Coffea canephora]	2e-146	27015156	Potri.007G066300.1	3e-125	AT2G43000	NAC domain containing protein 42	5e-76	PF02365	PTHR31719,PTHR31719:SF5				GO:GO:0006355,GO:GO:0003677				NAC
comp62807_c1_seq1	comp62807_c1	39.0346	47.1057	43.6681	25.6369	19.0434	29.1026	35.0722	60.7874	40.3958	58.8713	56.3923	73.2347	43.2695	24.5943	45.4185	62.8328	Pattern10	1.38e-07	gi|697178421|ref|XP_009598193.1|	PREDICTED: uncharacterized protein LOC104094037 [Nicotiana tomentosiformis]	6e-37	27048691	Potri.001G083400.1	2e-32	AT4G24140	alpha/beta-Hydrolases superfamily protein	9e-32	PF00561	PTHR10992,PTHR10992:SF881	KOG1454	3.7.1.9
comp62865_c0_seq5	comp62865_c0	237.351	229.031	291.027	47.4757	72.0339	59.7783	248.136	283.829	264.127	360.945	360.22	300.142	252.47	59.7626	265.364	340.436	Pattern10	0	gi|763764001|gb|KJB31255.1|	hypothetical protein B456_005G183600 [Gossypium raimondii]	4e-37	27024850	Potri.019G050600.7	9e-38	AT2G24590	RNA recognition motif and CCHC-type zinc finger domains containing protein	5e-30	PF00098,PF00076		KOG0107		K12896	GO:GO:0008270,GO:GO:0003676
comp62896_c0_seq2	comp62896_c0	14.7698	12.9947	7.27801	39.8796	58.7862	36.9682	14.9057	10.6137	15.5369	21.7952	18.4138	27.6131	11.6808	45.2113	13.6854	22.6074	Pattern10	1.33e-11	gi|661879343|emb|CDP16906.1|	unnamed protein product [Coffea canephora]	1e-37	27042869	Potri.001G347400.4	2e-36	AT5G62960	unknown protein; BEST Arabidopsis thaliana protein match is: unknown protein (TAIR:AT1G10660.1); Has 35333 Blast hits to 34131 proteins in 2444 species: Archae - 798; Bacteria - 22429; Metazoa - 974; Fungi - 991; Plants - 531; Viruses - 0; Other Eukaryotes - 9610 (source: NCBI BLink).	8e-30		PTHR12242,PTHR12242:SF3
comp62936_c0_seq1	comp62936_c0	73.8492	86.0898	97.7333	204.145	182.155	195.853	116.615	124.055	98.4001	8.95868	9.20691	10.8051	85.8908	194.051	113.023	9.6569	Pattern10	0	gi|590576113|ref|XP_007012873.1|	Myb-like transcription factor family protein, putative [Theobroma cacao]	1e-81	27007555	Potri.006G150300.1	4e-67	AT5G56840	myb-like transcription factor family protein	3e-43	PF00249	PTHR12374,PTHR12374:SF19								MYB_related
comp63004_c0_seq1	comp63004_c0	167.743	144.152	140.362	6.64659	18.2155	17.3043	158.702	179.468	186.442	359.627	382.248	385.383	150.752	14.0554	174.871	375.752	Pattern10	0	gi|163914191|dbj|BAF95864.1|	putative leucoanthocyanidin reductase 2 [Vitis hybrid cultivar]	2e-40	27018355	Potri.015G050200.4	3e-39	AT4G39230	NmrA-like negative transcriptional regulator family protein	8e-11	PF01370	PTHR10366,PTHR10366:SF375				GO:GO:0050662,GO:GO:0003824
comp63089_c0_seq1	comp63089_c0	7.38492	12.9947	4.15887	201.287	200.37	187.185	25.4273	12.582	21.7516	103.729	120.841	103.273	8.17949	196.281	19.9203	109.281	Pattern10	0	gi|225432682|ref|XP_002278578.1|	PREDICTED: transcription repressor OFP11 [Vitis vinifera]	2e-32	27036575	Potri.008G153500.1	9e-27	AT4G14860	ovate family protein 11	1e-12	PF04844	PTHR33057,PTHR33057:SF21
comp63108_c0_seq1	comp63108_c0	2177.53	1902.1	1957.06	701.69	626.777	658.348	1932.65	2155.54	2131.66	3749.85	3709.29	3630.08	2012.23	662.272	2073.28	3696.4	Pattern10	0	gi|746262861|ref|WP_039310897.1|	hypothetical protein [Paenibacillus sp. IHB B 3415]	3e-92	26997544	Potri.003G176800.1	3e-89	AT5G13930	Chalcone and stilbene synthase family protein	1e-64	PF08541,PF00195	PTHR11877,PTHR11877:SF27		2.3.1.74	K00660	GO:GO:0016747,GO:GO:0008610
comp63218_c0_seq1	comp63218_c0	141.369	111.267	138.282	290.551	294.726	326.421	102.586	115.786	132.592	97.2656	85.1639	86.4409	130.306	303.899	116.988	89.6235	Pattern10	0	gi|565391317|ref|XP_006361369.1|	PREDICTED: E3 ubiquitin-protein ligase RNF13-like [Solanum tuberosum]	4e-51	27025615	Potri.019G082500.1	1e-49	AT1G71980	Protease-associated (PA) RING/U-box zinc finger family protein	7e-38	PF02225,PF13639	PTHR22765,PTHR22765:SF46	KOG4628		K15692	GO:GO:0008270,GO:GO:0005515
comp63252_c0_seq1	comp63252_c0	65.4093	57.6639	65.5021	4.74757	9.9357	6.29246	57.8691	48.244	52.8253	177.894	154.216	146.469	62.8584	6.99191	52.9795	159.526	Pattern10	0	gi|590594170|ref|XP_007017777.1|	EG isoform 3 [Theobroma cacao]	2e-26	27021333	Potri.002G023900.1	5e-23	AT1G75680	glycosyl hydrolase 9B7	7e-22	PF00759	PTHR22298,PTHR22298:SF57		3.2.1.4		GO:GO:0005975,GO:GO:0004553
comp63325_c0_seq1	comp63325_c0	275.352	253.478	289.052	394.998	377.358	384.603	215.694	219.993	206.122	76.7887	58.6941	68.4324	272.627	385.653	213.936	67.9717	Pattern10	0	gi|590564489|ref|XP_007009673.1|	Pseudo response regulator, putative isoform 10, partial [Theobroma cacao]	9e-64	27039600	Potri.008G046200.6	4e-61	AT5G02810	pseudo-response regulator 7	1e-21	PF06203,PF00072	PTHR26402,PTHR26402:SF525	KOG1601		K12129	GO:GO:0005515,GO:GO:0000160
comp63373_c0_seq1	comp63373_c0	1765.64	1436.85	1586.61	2518.11	2415.25	2586.52	1381.84	1457.03	1518.47	2137.28	2136.16	2217.7	1596.36	2506.63	1452.45	2163.72	Pattern10	0	gi|747041648|ref|XP_011074434.1|	PREDICTED: UDP-glucose 4-epimerase GEPI48 [Sesamum indicum]	0	27048529	Potri.001G090700.3	0	AT4G23920	UDP-D-glucose/UDP-D-galactose 4-epimerase 2	4e-140	PF02719	PTHR10366,PTHR10366:SF462		5.1.3.2,5.1.3.5	K01784
comp63412_c0_seq1	comp63412_c0	766.977	697.652	829.694	267.763	257.5	261.137	739.147	753.697	737.483	884.349	936.803	880.017	764.774	262.133	743.442	900.39	Pattern10	0	gi|590675901|ref|XP_007039581.1|	S-adenosyl-L-methionine-dependent methyltransferases superfamily protein [Theobroma cacao]	0	26997099	Potri.003G087600.2	0	AT4G18030	S-adenosyl-L-methionine-dependent methyltransferases superfamily protein	2e-165	PF03141	PTHR10108,PTHR10108:SF922				GO:GO:0008168
comp63502_c0_seq4	comp63502_c0	1182.48	1108.61	1133.28	806.146	726.962	804.239	990.79	1023.73	1059.83	1282.92	1272.86	1297.41	1141.46	779.116	1024.78	1284.39	Pattern10	0	gi|702333758|ref|XP_010055036.1|	PREDICTED: rhodanese-like domain-containing protein 4, chloroplastic [Eucalyptus grandis]	1e-131	27033482	Potri.014G096500.2	1e-119	AT4G01050	thylakoid rhodanese-like	2e-89		PTHR11177,PTHR11177:SF167
comp63623_c0_seq1	comp63623_c0	589.739	589.098	555.208	309.541	299.727	242.26	470.844	659.978	542.754	856.194	957.519	916.334	578.015	283.843	557.859	910.015	Pattern10	0	NA	NA	NA	NA	NA	NA	No_hit	No_hit	No_hit	NA	NA	NA	NA	NA	NA
comp69191_c1_seq3	comp69191_c1	26.3747	28.4259	33.2709	12.3437	5.79583	4.71934	44.7171	46.3142	47.6464	74.229	80.1116	85.5285	29.3572	7.61961	46.2259	79.9564	Pattern10	0	NA	NA	NA	NA	NA	NA	No_hit	No_hit	No_hit	NA	NA	NA	NA	NA	NA
comp70960_c0_seq2	comp70960_c0	289.067	242.838	242.254	315.295	345.266	313.836	277.947	260.518	313.845	126.701	117.388	123.659	258.053	324.799	284.103	122.583	Pattern10	0	gi|661890289|emb|CDP05786.1|	unnamed protein product [Coffea canephora]	7e-16	27001938	Potri.011G135600.1	3e-09	AT1G50940	electron transfer flavoprotein alpha	4e-08	PF00766,PF01012	PTHR10909,PTHR10909:SF299		1.3.1.95	K03522
comp70970_c0_seq6	comp70970_c0	495.845	402.835	434.664	636.174	690.531	630.819	434.054	465.072	453.676	573.112	593.846	524.649	444.448	652.508	450.934	563.869	Pattern10	0	gi|731411806|ref|XP_002275798.3|	PREDICTED: U4/U6 small nuclear ribonucleoprotein Prp3 [Vitis vinifera]	1e-137	26979743	Potri.010G213300.1	7e-109	AT1G28060	Pre-mRNA-splicing factor 3	1e-86	PF06544,PF08572	PTHR14212	KOG2769		K12843	GO:GO:0046540,GO:GO:0000398
comp71073_c0_seq1	comp71073_c0	813.396	793.488	935.745	500.394	537.281	579.692	807.538	830.723	849.349	1201.79	1246.39	1158.43	847.543	539.123	829.203	1202.2	Pattern10	0	gi|330318686|gb|AEC11003.1|	photosystem I reaction center subunit N (chloroplast) [Camellia sinensis]	9e-101	27028625	Potri.005G063300.2	9e-72	AT5G64040	photosystem I reaction center subunit PSI-N, chloroplast, putative / PSI-N, putative (PSAN)	1e-47	PF05479	PTHR36814,PTHR36814:SF1		1.97.1.12	K02701	GO:GO:0042651,GO:GO:0015979,GO:GO:0009522,GO:GO:0005516
comp71313_c0_seq1	comp71313_c0	21.0998	20.3042	20.5968	11.3942	9.10773	16.5177	31.565	27.0263	14.9465	64.2465	78.2587	97.2461	20.6669	12.3399	24.5126	79.9171	Pattern10	0	gi|595944342|ref|XP_007216010.1|	hypothetical protein PRUPE_ppa014728mg [Prunus persica]	3e-32	26989238	Potri.004G021300.1	9e-33	AT2G46410	Homeodomain-like superfamily protein	1e-13	PF00249	PTHR10641,PTHR10641:SF620			K09422					MYB_related
comp71499_c0_seq1	comp71499_c0	82.2891	69.8464	62.383	88.3048	83.6255	107.758	53.4851	82.9797	87.0064	52.4722	35.6768	39.6188	71.5062	93.2295	74.4904	42.5893	Pattern10	2.3e-05	NA	NA	NA	NA	NA	NA	No_hit	No_hit	No_hit	NA	NA	NA	NA	NA	NA
comp71685_c0_seq1	comp71685_c0	217.328	187.611	182.99	126.285	144.896	175.402	199.903	167.889	218.552	90.8666	89.7674	88.8421	195.976	148.861	195.448	89.8253	Pattern10	1.5e-14	gi|297735981|emb|CBI23955.3|	unnamed protein product [Vitis vinifera]	1e-52	27040919	Potri.001G420800.1	1e-49	AT3G47860	chloroplastic lipocalin	7e-29	PF08212	PTHR11430,PTHR11430:SF32	KOG4824	1.14.13.90
comp71753_c0_seq1	comp71753_c0	752.207	656.24	738.199	134.831	163.939	168.323	638.314	707.257	674.3	2088.56	2108.05	2073.38	715.548	155.698	673.29	2090	Pattern10	0	gi|698511388|ref|XP_009800795.1|	PREDICTED: BAHD acyltransferase DCR [Nicotiana sylvestris]	0	27049184	Potri.012G144500.3	0	AT5G23940	HXXXD-type acyl-transferase family protein	2e-145	PF02458	PTHR31896,PTHR31896:SF4		2.3.1.133		GO:GO:0016747
comp71948_c0_seq1	comp71948_c0	3.16497	4.06084	10.3972	12.3437	15.7315	19.6639	2.63042	11.5786	4.14316	0	2.30173	2.40114	5.87432	15.913	6.11738	1.56762	Pattern10	2.31e-06	gi|225434133|ref|XP_002277485.1|	PREDICTED: cysteine synthase, chloroplastic/chromoplastic [Vitis vinifera]	1e-15	26995639	Potri.013G127800.3	6e-11	AT2G43750	O-acetylserine (thiol) lyase B	1e-09	PF00291	PTHR10314,PTHR10314:SF110	KOG1252	2.5.1.47	K01738
comp72029_c0_seq2	comp72029_c0	1969.66	1733.17	1863.17	2013.92	2035.37	2150.38	1769.39	1728.1	1896.52	2577.73	2524.98	2427.57	1855.33	2066.56	1798.01	2510.1	Pattern10	0	NA	NA	NA	NA	NA	NA	No_hit	No_hit	No_hit	NA	NA	NA	NA	NA	NA
comp72038_c0_seq1	comp72038_c0	78.0692	88.5263	83.1773	66.4659	48.8505	53.4859	106.093	110.961	98.4001	232.926	217.513	236.164	83.2576	56.2675	105.152	228.868	Pattern10	0	gi|225441987|ref|XP_002271218.1|	PREDICTED: uncharacterized protein LOC100260045 [Vitis vinifera]	0	27045043	Potri.001G163000.1	0	AT1G53860	Remorin family protein	6e-103	PF03763	PTHR31471,PTHR31471:SF3
comp72168_c0_seq1	comp72168_c0	171.963	141.195	153.878	73.1125	79.4856	72.3632	150.81	158.24	174.013	339.15	321.091	276.131	155.679	74.9871	161.021	312.124	Pattern10	0	gi|147821643|emb|CAN72597.1|	hypothetical protein VITISV_015543 [Vitis vinifera]	1e-162	26981056	Potri.010G071400.1	2e-133	AT1G08650	phosphoenolpyruvate carboxylase kinase 1	1e-80	PF07714	PTHR24349,PTHR24349:SF76	KOG0032	2.7.11.1	K08794	GO:GO:0006468,GO:GO:0004672
comp72207_c0_seq1	comp72207_c0	322.827	294.817	270.326	167.114	201.198	190.323	262.191	279.815	247.554	375.01	390.143	361.383	295.99	186.212	263.187	375.512	Pattern10	0	gi|731384414|ref|XP_002263945.2|	PREDICTED: uncharacterized protein LOC100253681 [Vitis vinifera]	8e-87	27015201	Potri.007G114800.2	9e-60	AT5G64360	Chaperone DnaJ-domain superfamily protein	1e-47	PF00226	PTHR24078,PTHR24078:SF316
comp72347_c0_seq1	comp72347_c0	54.8594	45.4814	36.3901	56.9708	71.2059	68.4305	39.4562	43.4196	27.9664	15.3577	19.5647	30.0142	45.577	65.5357	36.9474	21.6455	Pattern10	5.69e-10	gi|747083081|ref|XP_011088893.1|	PREDICTED: glucan endo-1,3-beta-glucosidase 14-like [Sesamum indicum]	0	26985955	Potri.009G163700.2	0	AT2G27500	Glycosyl hydrolase superfamily protein	8e-137	PF00332	PTHR32227,PTHR32227:SF70		3.2.1.39		GO:GO:0005975,GO:GO:0004553
comp73161_c0_seq1	comp73161_c0	180.414	150.251	193.377	193.72	194.574	231.248	166.488	176.573	199.908	115.183	133.5	128.461	174.681	206.514	180.989	125.715	Pattern10	2.33e-06	gi|590627704|ref|XP_007026514.1|	RNA-binding family protein [Theobroma cacao]	4e-125	26983623	Potri.017G033400.1	4e-127	AT2G43370	RNA-binding (RRM/RBD/RNP motifs) family protein	6e-92	PF00076	PTHR13952,PTHR13952:SF6	KOG0113		K13155	GO:GO:0003676
comp73234_c0_seq1	comp73234_c0	6.32993	8.12168	16.6355	3.79805	2.48393	3.93278	8.76805	6.75416	7.25054	26.876	24.1681	13.2063	10.3624	3.40492	7.59092	21.4168	Pattern10	6.39e-07	NA	NA	NA	NA	NA	NA	No_hit	No_hit	No_hit	NA	NA	NA	NA	NA	NA
comp73568_c0_seq1	comp73568_c0	32.7047	34.9232	31.1915	11.3942	9.10773	4.71934	38.5794	35.7006	24.859	81.9079	105.879	88.8421	32.9398	8.40708	33.0463	92.2098	Pattern10	0	gi|251826416|gb|ACT21094.1|	peroxidase [Camellia oleifera]	3e-26	26990726	Potri.004G015300.2	3e-23	AT4G21960	Peroxidase superfamily protein	4e-18	PF00141	PTHR31235,PTHR31235:SF69		1.11.1.7	K00430	GO:GO:0055114,GO:GO:0020037,GO:GO:0006979,GO:GO:0004601
comp73889_c0_seq1	comp73889_c0	403.006	397.962	436.681	508.939	532.388	581.266	465.584	409.109	464.034	307.155	364.824	298.942	412.55	540.864	446.242	323.64	Pattern10	0	gi|763758948|gb|KJB26279.1|	hypothetical protein B456_004G235000 [Gossypium raimondii]	2e-52	26993504	Potri.013G154800.1	9e-51	AT2G30460	Nucleotide/sugar transporter family protein	2e-45	PF03151	PTHR11132,PTHR11132:SF98	KOG1441		K15285
comp74233_c0_seq4	comp74233_c0	132.929	186.799	142.441	190.852	226.037	216.303	145.55	159.205	140.868	122.862	126.595	106.851	154.056	211.064	148.541	118.769	Pattern10	4.19e-09	gi|566170599|ref|XP_002307218.2|	hypothetical protein POPTR_0005s10530g [Populus trichocarpa]	0	27031663	Potri.005G102300.1	0	AT4G38250	Transmembrane amino acid transporter family protein	4e-141	PF01490	PTHR22950,PTHR22950:SF305	KOG1304		K14209
comp74341_c0_seq2	comp74341_c0	4.21996	7.30951	8.31773	3.79805	1.65595	0.786557	7.89125	7.71904	5.17895	70.3896	42.582	55.2262	6.61573	2.08019	6.92975	56.0659	Pattern10	0	NA	NA	NA	NA	NA	NA	No_hit	No_hit	No_hit	NA	NA	NA	NA	NA	NA
comp74344_c0_seq2	comp74344_c0	400.896	345.983	386.774	402.594	413.988	453.112	332.309	378.233	354.24	276.58	318.789	259.323	377.885	423.231	354.928	284.897	Pattern10	4.62e-09	gi|661882627|emb|CDP13630.1|	unnamed protein product [Coffea canephora]	9e-99	27000683	Potri.011G169700.6	4e-92	AT5G56260	Ribonuclease E inhibitor RraA/Dimethylmenaquinone methyltransferase	2e-73	PF03737	PTHR33254,PTHR33254:SF3		4.1.1.3	K02553
comp74780_c0_seq4	comp74780_c0	409.336	356.233	393.013	269.662	282.34	272.149	370.012	414.898	470.622	542.64	530.548	471.824	386.194	274.717	418.511	515.004	Pattern10	0	gi|147790674|emb|CAN61018.1|	hypothetical protein VITISV_001138 [Vitis vinifera]	2e-52	27033490	Potri.014G024800.3	1e-52	AT3G57870	sumo conjugation enzyme 1	7e-42	PF00179	PTHR24067,PTHR24067:SF112	KOG0424	6.3.2.19	K10577
comp74864_c0_seq1	comp74864_c0	992.745	870.644	911.831	341.825	359.341	308.33	939.058	800.85	906.234	1224.78	1137.05	1108.12	925.073	336.499	882.048	1156.65	Pattern10	0	gi|604345933|gb|EYU44430.1|	hypothetical protein MIMGU_mgv1a005057mg [Erythranthe guttata]	1e-118	27046010	Potri.001G302500.1	5e-93	AT3G19320	Leucine-rich repeat (LRR) family protein	4e-89		PTHR27000,PTHR27000:SF43
comp74957_c0_seq1	comp74957_c0	696.293	651.358	677.895	67.4155	77.8297	87.3078	663.741	621.383	627.689	981.615	1044.98	955.653	675.182	77.5177	637.605	994.084	Pattern10	0	gi|719966127|ref|XP_010258105.1|	PREDICTED: galactoside 2-alpha-L-fucosyltransferase-like isoform X1 [Nelumbo nucifera]	0	27038589	Potri.008G090000.1	0	AT2G03220	fucosyltransferase 1	0	PF03254	PTHR31889,PTHR31889:SF2		2.4.1.69	K13681	GO:GO:0042546,GO:GO:0016020,GO:GO:0008107
comp75035_c0_seq2	comp75035_c0	183.579	155.936	168.434	509.12	496.785	533.286	207.803	246.044	190.586	285.398	272.755	291.738	169.316	513.063	214.811	283.297	Pattern10	0	NA	NA	NA	NA	NA	NA	No_hit	No_hit	No_hit	NA	NA	NA	NA	NA	NA
comp75105_c0_seq2	comp75105_c0	133.984	121.013	142.441	180.408	230.177	243.833	150.81	142.802	134.653	117.743	108.181	103.249	132.479	218.139	142.755	109.724	Pattern10	3e-15	gi|470107443|ref|XP_004290055.1|	PREDICTED: sorcin-like [Fragaria vesca subsp. vesca]	8e-87	26985843	Potri.009G165700.1	1e-86	AT5G04870	calcium dependent protein kinase 1	3e-09	PF13499,PF07714	PTHR24349,PTHR24349:SF161	KOG0032	2.7.11.1	K13412	GO:GO:0006468,GO:GO:0004672
comp75223_c0_seq2	comp75223_c0	72.7942	94.2114	69.4115	155.72	182.983	185.045	87.663	86.8392	97.3643	58.8713	40.2802	50.4239	78.8057	174.583	90.6222	49.8585	Pattern10	0	NA	NA	NA	NA	NA	NA	No_hit	No_hit	No_hit	NA	NA	NA	NA	NA	NA
comp75297_c0_seq1	comp75297_c0	419.812	414.457	438.438	77.8601	86.9374	85.7347	309.74	362.969	343.924	1279.71	1273.59	1271.88	424.236	83.5107	338.878	1275.06	Pattern10	0	gi|225446158|ref|XP_002276867.1|	PREDICTED: pathogenesis-related protein PR-1 [Vitis vinifera]	8e-99	27003442	Potri.T093600.1	2e-95	AT4G25780	CAP (Cysteine-rich secretory proteins, Antigen 5, and Pathogenesis-related 1 protein) superfamily protein	8e-61	PF00188	PTHR10334,PTHR10334:SF204
comp75417_c0_seq2	comp75417_c0	517.662	573.407	546.849	204.145	208.65	224.169	536.614	520.08	477.738	376.226	399.568	379.296	545.973	212.321	511.477	385.03	Pattern10	0	NA	NA	NA	NA	NA	NA	No_hit	No_hit	No_hit	NA	NA	NA	NA	NA	NA
comp75640_c1_seq1	comp75640_c1	10.5499	13.8069	6.2383	21.8388	25.6672	16.5177	16.6593	5.78928	9.32212	0	2.30173	4.80227	10.1983	21.3412	10.5902	2.368	Pattern10	2.18e-07	NA	NA	NA	NA	NA	NA	No_hit	No_hit	No_hit	NA	NA	NA	NA	NA	NA
comp75746_c0_seq1	comp75746_c0	174.622	155.652	180.276	18.0408	33.1273	49.5374	175.098	190.371	172.749	585.091	678.089	650.54	170.183	33.5685	179.406	637.907	Pattern10	0	gi|531098|dbj|BAA06461.1|	TED3 [Zinnia elegans]	6e-09	26983151	Potri.T098800.1	5e-11	AT1G03820	unknown protein; FUNCTIONS IN: molecular_function unknown; INVOLVED IN: biological_process unknown; LOCATED IN: endomembrane system; EXPRESSED IN: 21 plant structures; EXPRESSED DURING: 13 growth stages; Has 1345 Blast hits to 1122 proteins in 102 species: Archae - 2; Bacteria - 28; Metazoa - 28; Fungi - 30; Plants - 109; Viruses - 0; Other Eukaryotes - 1148 (source: NCBI BLink).	4e-06		PTHR35274
comp75753_c0_seq3	comp75753_c0	648.839	634.303	617.591	834.622	871.858	877.011	694.43	646.47	626.653	511.809	515.506	521.047	633.578	861.164	655.851	516.121	Pattern10	0	NA	NA	NA	NA	NA	NA	No_hit	No_hit	No_hit	NA	NA	NA	NA	NA	NA
comp75799_c0_seq1	comp75799_c0	25.3197	25.9894	13.5163	42.7281	48.0226	67.6439	7.89125	4.8244	30.0483	0	0	0	21.6085	52.7982	14.2546	0	Pattern10	0	NA	NA	NA	NA	NA	NA	No_hit	No_hit	No_hit	NA	NA	NA	NA	NA	NA
comp75853_c0_seq1	comp75853_c0	477.91	393.901	403.41	54.1223	52.9987	49.5531	355.097	436.126	516.86	610.291	657.143	561.866	425.074	52.2247	436.028	609.767	Pattern10	0	gi|720000313|ref|XP_010255985.1|	PREDICTED: probable inactive patatin-like protein 9 isoform X1 [Nelumbo nucifera]	0	27030279	Potri.005G210100.1	0	AT3G63200	PATATIN-like protein 9	7e-159	PF01734	PTHR32241,PTHR32241:SF5	KOG0513			GO:GO:0006629
comp75964_c0_seq1	comp75964_c0	1073.72	985.972	998.492	700.741	731.516	795.98	1039.01	971.634	1030.82	1202.95	1259.86	1193.37	1019.39	742.746	1013.82	1218.72	Pattern10	0	gi|731397294|ref|XP_002277000.2|	PREDICTED: bifunctional aspartate aminotransferase and glutamate/aspartate-prephenate aminotransferase isoform X1 [Vitis vinifera]	0	27030599	Potri.005G079200.1	0	AT2G22250	aspartate aminotransferase	6e-167	PF00155	PTHR11751,PTHR11751:SF379	KOG0257	2.6.1.78,2.6.1.79,2.6.1.1	K15849	GO:GO:0030170,GO:GO:0009058
comp75978_c0_seq5	comp75978_c0	1207.92	1096.51	1076.17	1028.32	1074.71	1092.44	1105.65	1172.33	1204.83	1456.8	1490.37	1506.75	1126.87	1065.16	1160.94	1484.64	Pattern10	0	NA	NA	NA	NA	NA	NA	No_hit	No_hit	No_hit	NA	NA	NA	NA	NA	NA
comp76001_c0_seq1	comp76001_c0	392.456	325.679	354.533	274.409	308.007	306.757	397.193	396.566	408.102	474.874	430.423	481.368	357.556	296.391	400.62	462.222	Pattern10	0	gi|225436892|ref|XP_002273759.1|	PREDICTED: BSD domain-containing protein 1 [Vitis vinifera]	2e-110	26979506	Potri.010G028800.1	6e-73	AT1G03350	BSD domain-containing protein	1e-69	PF03909	PTHR16019,PTHR16019:SF7	KOG2690
comp76241_c0_seq1	comp76241_c0	71.7392	56.8517	49.9064	166.165	202.026	235.967	55.2387	58.8577	60.0759	81.9079	77.1079	91.2432	59.4991	201.386	58.0574	83.4197	Pattern10	0	gi|590688329|ref|XP_007042916.1|	Aldolase-type TIM barrel family protein isoform 1 [Theobroma cacao]	0	26984093	Potri.017G051800.1	0	AT5G64250	Aldolase-type TIM barrel family protein	4e-150	PF01070	PTHR32332,PTHR32332:SF20		1.3.1.9		GO:GO:0016491
comp76483_c0_seq2	comp76483_c0	317.552	256.645	291.121	408.348	451.727	449.863	259.359	301.043	323.54	177.894	194.496	160.876	288.439	436.646	294.647	177.755	Pattern10	0	gi|698480970|ref|XP_009787503.1|	PREDICTED: uncharacterized protein LOC104235440 [Nicotiana sylvestris]	3e-71	27032567	Potri.014G024500.1	3e-70	AT5G47830	unknown protein; Has 35333 Blast hits to 34131 proteins in 2444 species: Archae - 798; Bacteria - 22429; Metazoa - 974; Fungi - 991; Plants - 531; Viruses - 0; Other Eukaryotes - 9610 (source: NCBI BLink).	4e-46		PTHR35513
comp76679_c0_seq1	comp76679_c0	14.7698	16.2434	10.3972	36.0815	26.4952	24.3833	14.0289	13.5083	5.17895	95.3715	65.7028	81.6387	13.8035	28.9867	10.9054	80.9043	Pattern10	0	gi|661889501|emb|CDP07088.1|	unnamed protein product [Coffea canephora]	1e-25	27008396	Potri.006G126800.1	9e-28	AT2G37040	PHE ammonia lyase 1	5e-22	PF00221	PTHR10362,PTHR10362:SF19		4.3.1.24	K10775
comp76689_c0_seq1	comp76689_c0	15.8248	17.0555	18.7149	2.84854	5.79583	3.14623	19.2897	23.1571	21.7516	19.1972	50.638	34.8165	17.1984	3.9302	21.3995	34.8839	Pattern10	2.03e-10	gi|764581193|ref|XP_004298879.2|	PREDICTED: uncharacterized protein LOC101307011 [Fragaria vesca subsp. vesca]	7e-38	NA	NA	NA	AT1G65010	Plant protein of unknown function (DUF827)	2e-08		PTHR23160	KOG4807,KOG0964,KOG0978,KOG0933
comp76806_c0_seq1	comp76806_c0	377.686	308.25	350.384	179.401	192.09	188.774	301.621	298.148	295.294	495.287	484.514	480.227	345.44	186.755	298.354	486.676	Pattern10	0	gi|567875533|ref|XP_006430356.1|	hypothetical protein CICLE_v10011868mg [Citrus clementina]	0	27051289	Potri.T060200.4	6e-70	AT3G02720	Class I glutamine amidotransferase-like superfamily protein	0	PF01965	PTHR11019,PTHR11019:SF112	KOG2764	4.4.1.5	K18881
comp76974_c0_seq1	comp76974_c0	46.4195	77.8869	42.6284	43.6776	41.1587	44.8337	60.4996	56.9279	73.5412	83.1877	85.1639	86.0448	55.6449	43.2233	63.6562	84.7988	Pattern10	0.000144731	gi|470125304|ref|XP_004298643.1|	PREDICTED: scarecrow-like protein 6 [Fragaria vesca subsp. vesca]	2e-18	27042184	Potri.001G122800.3	1e-09	No_hit	No_hit	No_hit	NA	NA	NA	NA	NA	NA
comp77181_c0_seq1	comp77181_c0	760.647	714.708	702.12	935.271	1012.61	1019.02	692.676	711.117	774.772	596.392	567.376	584.893	725.825	988.967	726.188	582.887	Pattern10	0	gi|386778767|gb|AFJ23868.1|	jasmonate ZIM-domain protein 2 [Vitis quinquangularis]	1e-45	26982291	Potri.010G108200.5	2e-33	AT3G17860	jasmonate-zim-domain protein 3	1e-08	PF09425,PF06200	PTHR33077,PTHR33077:SF7			K13464			Jasmonic acid	JA Co-Repressor
comp77230_c0_seq1	comp77230_c0	608.729	560.396	546.891	143.377	155.659	189.56	486.627	510.422	531.361	1031.53	1025.48	1019.28	572.005	162.865	509.47	1025.43	Pattern10	0	gi|595864606|ref|XP_007211803.1|	hypothetical protein PRUPE_ppa009849mg [Prunus persica]	7e-144	27000311	Potri.T045400.1	3e-131	AT4G15093	catalytic LigB subunit of aromatic ring-opening dioxygenase family	7e-98	PF02900	PTHR30096		1.13.11.29	K15777	GO:GO:0016491,GO:GO:0008198,GO:GO:0006725
comp77518_c0_seq4	comp77518_c0	1.05499	0	0	3.79805	9.9357	10.2252	0.876805	1.92976	0	130.515	146.114	109.252	0.351663	7.98633	0.935522	128.627	Pattern10	0	NA	NA	NA	NA	NA	NA	No_hit	No_hit	No_hit	NA	NA	NA	NA	NA	NA
comp77575_c0_seq1	comp77575_c0	66.4643	59.2882	65.5021	64.5669	39.7428	47.1934	64.0068	87.8041	53.8611	103.665	88.6165	86.4409	63.7516	50.501	68.5573	92.9074	Pattern10	0.0004035	gi|147855589|emb|CAN81330.1|	hypothetical protein VITISV_039334 [Vitis vinifera]	1e-10	27051399	Potri.T013000.3	9e-07	No_hit	No_hit	No_hit	NA	NA	NA	NA	NA	NA
comp77693_c0_seq1	comp77693_c0	1785.95	1496.02	1581.72	1792.7	1735.06	1756.18	1378.71	1558.72	1605.48	1023.07	1135.85	1158.55	1621.23	1761.31	1514.3	1105.82	Pattern10	0	gi|802667884|ref|XP_012081389.1|	PREDICTED: putative glutamine amidotransferase YLR126C [Jatropha curcas]	2e-106	26986419	Potri.009G078200.1	1e-97	AT2G23970	Class I glutamine amidotransferase-like superfamily protein	1e-60	PF00117	PTHR11922,PTHR11922:SF42	KOG3179
comp77974_c0_seq1	comp77974_c0	170.908	133.017	133.021	43.6776	45.5386	44.8023	133.274	122.54	180.228	380.104	352.164	348.261	145.649	44.6728	145.347	360.176	Pattern10	0	NA	NA	NA	NA	NA	NA	No_hit	No_hit	No_hit	NA	NA	NA	NA	NA	NA
comp78035_c0_seq1	comp78035_c0	490.707	484.864	509.461	1297.04	1154.2	1323.78	567.293	521.045	543.79	417.231	413.16	421.4	495.011	1258.34	544.043	417.264	Pattern10	0	gi|374095605|gb|AEY85030.1|	putative 5-oxoprolinase [Camellia sinensis]	0	26989970	Potri.004G091000.1	0	AT5G37830	oxoprolinase 1	0	PF05378,PF01968,PF02538	PTHR11365,PTHR11365:SF2		3.5.2.9	K01469	GO:GO:0016787,GO:GO:0003824
comp78432_c0_seq1	comp78432_c0	44.3095	21.1164	34.3106	22.7883	14.9036	25.1698	41.2098	40.525	32.1095	51.1924	88.6165	81.6387	33.2455	20.9539	37.9481	73.8159	Pattern10	1.7e-08	gi|147820236|emb|CAN62640.1|	hypothetical protein VITISV_010210 [Vitis vinifera]	1e-72	27032985	Potri.014G018900.1	5e-73	AT5G67360	Subtilase family protein	3e-44	PF02225,PF05922,PF00082	PTHR10795,PTHR10795:SF335		3.4.14.10		GO:GO:0006508,GO:GO:0004252
comp78526_c0_seq2	comp78526_c0	89.6741	90.9628	98.773	151.922	169.735	178.548	120.999	103.242	102.543	57.5915	47.1854	60.0284	93.1366	166.735	108.928	54.9351	Pattern10	0	gi|703063445|ref|XP_010086963.1|	hypothetical protein L484_010109 [Morus notabilis]	1e-91	27017965	Potri.015G097700.1	6e-94	AT4G24930	thylakoid lumenal 17.9 kDa protein, chloroplast	1e-61
comp78541_c0_seq1	comp78541_c0	0	4.06084	1.03972	2.84854	13.2476	5.5059	2.63042	0.96488	1.03579	10.2385	12.6595	10.8051	1.70018	7.20068	1.5437	11.2344	Pattern10	3.1e-05	gi|169606884|ref|XP_001796862.1|	hypothetical protein SNOG_06492 [Phaeosphaeria nodorum SN15]	0	26979988	Potri.010G196600.1	6e-06	No_hit	No_hit	No_hit	NA	NA	NA	NA	NA	NA
comp78608_c0_seq1	comp78608_c0	135.039	108.018	132.044	14.2427	14.9036	11.7984	161.621	169.819	151.225	325.072	316.488	314.549	125.034	13.6482	160.889	318.703	Pattern10	0	gi|76559872|tpe|CAI56323.1|	TPA: leucoanthocyanidin reductase 2 [Gossypium arboreum]	4e-123	27018354	Potri.015G050200.3	3e-122	AT1G75290	NAD(P)-binding Rossmann-fold superfamily protein	1e-42	PF05368	PTHR10366,PTHR10366:SF391
comp78620_c0_seq1	comp78620_c0	149.808	163.246	153.878	80.7086	70.3779	63.7111	147.303	135.083	167.798	225.247	217.513	235.311	155.644	71.5992	150.062	226.024	Pattern10	0	gi|225440898|ref|XP_002282740.1|	PREDICTED: cell division protein FtsZ homolog 2-1, chloroplastic [Vitis vinifera]	3e-138	26987186	Potri.009G164100.4	1e-135	AT2G36250	Tubulin/FtsZ family protein	9e-101	PF12327,PF00091	PTHR30314,PTHR30314:SF13		3.6.5.6	K03531	GO:GO:0003924
comp78649_c0_seq3	comp78649_c0	494.874	471.869	435.641	515.586	600.282	552.163	435.553	439.02	468.177	372.425	352.164	313.348	467.462	556.01	447.584	345.979	Pattern10	0	gi|743882539|ref|XP_011036779.1|	PREDICTED: protein YIPF1 homolog isoform X3 [Populus euphratica]	8e-117	27030597	Potri.005G033900.2	1e-119	AT5G27490	Integral membrane Yip1 family protein	5e-93	PF04893	PTHR12822	KOG3114			GO:GO:0016020
comp78777_c0_seq4	comp78777_c0	362.916	328.928	338.948	471.908	536.528	518.341	355.983	322.27	315.916	229.265	212.921	217.303	343.597	508.926	331.39	219.83	Pattern10	0	NA	NA	NA	NA	NA	NA	No_hit	No_hit	No_hit	NA	NA	NA	NA	NA	NA
comp79131_c0_seq1	comp79131_c0	12.6599	26.8015	19.7546	30.3844	38.9148	27.5295	20.1665	11.5786	19.68	8.95868	13.8104	8.40398	19.7387	32.2763	17.1417	10.391	Pattern10	3.94e-05	NA	NA	NA	NA	NA	NA	No_hit	No_hit	No_hit	NA	NA	NA	NA	NA	NA
comp79157_c3_seq1	comp79157_c3	32.7047	23.5529	18.7149	6.64659	10.7637	13.3715	25.4273	31.841	32.1095	47.353	69.0518	44.421	24.9908	10.2606	29.7926	53.6086	Pattern10	7.99e-15	gi|165911117|gb|ABY74313.1|	phospholipase D [Pyrus pyrifolia]	7e-123	26998963	Potri.003G032800.3	1e-120	AT1G52570	phospholipase D alpha 2	5e-97	PF13091,PF00168,PF00614,PF12357	PTHR18896,PTHR18896:SF11		3.1.4.4	K01115	GO:GO:0005515,GO:GO:0003824
comp79265_c0_seq4	comp79265_c0	255.307	241.214	251.611	423.483	406.536	394.065	334.94	293.324	275.614	194.531	168.026	174.082	249.377	408.028	301.292	178.88	Pattern10	0	NA	NA	NA	NA	NA	NA	No_hit	No_hit	No_hit	NA	NA	NA	NA	NA	NA
comp79439_c0_seq1	comp79439_c0	80.1792	61.7247	62.383	10.4446	5.79583	9.43868	73.6516	72.366	88.0422	177.894	165.724	154.873	68.0956	8.55972	78.02	166.164	Pattern10	0	gi|719982770|ref|XP_010250556.1|	PREDICTED: uncharacterized protein LOC104592774 [Nelumbo nucifera]	1e-07	26983948	Potri.017G060400.2	1e-06	AT1G12845	unknown protein; FUNCTIONS IN: molecular_function unknown; INVOLVED IN: biological_process unknown; LOCATED IN: endomembrane system; EXPRESSED IN: 22 plant structures; EXPRESSED DURING: 13 growth stages; Has 8 Blast hits to 8 proteins in 4 species: Archae - 0; Bacteria - 0; Metazoa - 0; Fungi - 0; Plants - 8; Viruses - 0; Other Eukaryotes - 0 (source: NCBI BLink).	3e-06
comp79457_c0_seq1	comp79457_c0	352.366	310.248	352.464	595.345	589.518	601.37	274.44	255.684	307.63	188.132	191.043	204.097	338.359	595.411	279.251	194.424	Pattern10	0	gi|731383046|ref|XP_010647512.1|	PREDICTED: pentatricopeptide repeat-containing protein At2g13600-like isoform X1 [Vitis vinifera]	0	27001750	Potri.011G156800.1	5e-23	AT3G12770	mitochondrial editing factor 22	2e-24	PF13812,PF14432,PF13041	PTHR24015,PTHR24015:SF477
comp79513_c0_seq1	comp79513_c0	137.149	132.383	167.394	47.4757	54.6464	52.6443	155.195	139.908	172.977	76.7887	73.6553	85.2404	145.642	51.5888	156.026	78.5614	Pattern10	0	gi|595841207|ref|XP_007208168.1|	hypothetical protein PRUPE_ppa001941mg [Prunus persica]	0	27040202	Potri.001G369100.1	0	AT1G55850	cellulose synthase like E1	0	PF03552	PTHR13301,PTHR13301:SF60		2.4.1.12		GO:GO:0030244,GO:GO:0016760,GO:GO:0016020
comp79808_c0_seq1	comp79808_c0	546.442	597.755	574.942	668.458	650.78	652.882	606.74	536.493	483.714	462.063	481.061	486.23	573.047	657.373	542.316	476.451	Pattern10	1.72e-09	gi|697180927|ref|XP_009599447.1|	PREDICTED: mannosyl-oligosaccharide 1,2-alpha-mannosidase MNS1-like [Nicotiana tomentosiformis]	0	27037248	Potri.008G007500.1	0	AT1G51590	alpha-mannosidase 1	0	PF01532	PTHR11742,PTHR11742:SF42		3.2.1.113	K01230	GO:GO:0016020,GO:GO:0005509,GO:GO:0004571
comp79888_c0_seq1	comp79888_c0	289.067	242.026	263.048	425.43	314.531	349.231	245.505	244.115	196.8	78.0685	87.4657	97.2461	264.714	363.064	228.807	87.5934	Pattern10	0	gi|602617388|dbj|BAO57288.1|	pseudo-response regulator [Ipomoea nil]	1e-65	27039599	Potri.008G046200.2	1e-55	AT5G02810	pseudo-response regulator 7	7e-33	PF06203,PF00072	PTHR26402,PTHR26402:SF525	KOG1601		K12129	GO:GO:0005515,GO:GO:0000160
comp79949_c0_seq1	comp79949_c0	63.2993	56.8517	51.9858	16.1417	24.8393	17.3043	37.7026	54.9982	45.5748	99.8253	102.427	88.8421	57.379	19.4284	46.0919	97.0314	Pattern10	0	gi|460390582|ref|XP_004240907.1|	PREDICTED: protein trichome birefringence-like 33 [Solanum lycopersicum]	0	27036513	Potri.008G073300.1	0	AT2G40320	TRICHOME BIREFRINGENCE-LIKE 33	0	PF14416,PF13839	PTHR32285,PTHR32285:SF62
comp80048_c0_seq4	comp80048_c0	2242.51	1363.63	1506.35	544.071	525.764	581.25	1778.63	2032.04	2400.98	3172.08	2999.22	2977.58	1704.16	550.362	2070.55	3049.62	Pattern10	0	gi|698519807|ref|XP_009804773.1|	PREDICTED: 5'-adenylylsulfate reductase 3, chloroplastic-like [Nicotiana sylvestris]	0	26991255	Potri.004G012100.1	0	AT4G04610	APS reductase 1	0	PF00085,PF01507	PTHR23293,PTHR23293:SF11	KOG0189	1.8.99.2,1.8.4.9	K05907	GO:GO:0045454,GO:GO:0008152,GO:GO:0003824
comp80113_c0_seq2	comp80113_c0	124.489	126.698	139.322	67.4155	64.5821	62.138	115.738	102.277	121.239	197.091	222.117	230.509	130.17	64.7118	113.085	216.572	Pattern10	0	NA	NA	NA	26988412	Potri.009G088100.1	4e-06	AT2G14750	APS kinase	2e-06	PF01583	PTHR11055,PTHR11055:SF21	KOG0635	2.7.1.25	K00860	GO:GO:0005524,GO:GO:0004020,GO:GO:0000103
comp80169_c0_seq1	comp80169_c0	174.073	190.047	179.871	203.196	227.693	262.71	149.057	176.573	178.156	261.12	272.755	270.128	181.33	231.2	167.929	268.001	Pattern10	2.14e-13	gi|109693029|gb|ABG38308.1|	NPR1 [Capsicum annuum]	0	27008747	Potri.006G148100.1	0	AT1G64280	regulatory protein (NPR1)	1e-154	PF13857,PF00651,PF11900,PF12313	PTHR24198,PTHR24198:SF66			K14508	GO:GO:0005515
comp80201_c2_seq3	comp80201_c2	1335.5	1184.13	1358.91	1425.36	1554.97	1521.99	1133.71	1208.99	1343.35	794.775	860.869	789.962	1292.85	1500.77	1228.68	815.202	Pattern10	0	NA	NA	NA	NA	NA	NA	No_hit	No_hit	No_hit	NA	NA	NA	NA	NA	NA
comp80263_c1_seq1	comp80263_c1	376.631	348.412	342.067	256.369	273.232	250.912	365.628	357.971	381.171	490.564	514.436	533.053	355.703	260.171	368.256	512.684	Pattern10	0	gi|460403862|ref|XP_004247405.1|	PREDICTED: exocyst complex component SEC15B [Solanum lycopersicum]	0	27021549	Potri.002G203200.1	0	AT4G02350	exocyst complex component sec15B	0	PF04091	PTHR12702,PTHR12702:SF1				GO:GO:0006904,GO:GO:0000145
comp80332_c0_seq1	comp80332_c0	143.478	121.825	115.409	1507.83	1491.18	1632.11	98.2022	78.1553	105.651	37.1145	26.4699	36.0171	126.904	1543.71	94.0027	33.2005	Pattern10	0	gi|225453867|ref|XP_002272965.1|	PREDICTED: subtilisin-like protease [Vitis vinifera]	0	27035196	Potri.014G074600.1	0	AT1G01900	subtilase family protein	0	PF05922,PF02225,PF00082	PTHR10795,PTHR10795:SF387		3.4.14.10		GO:GO:0006508,GO:GO:0004252
comp80338_c0_seq1	comp80338_c0	650.77	648.102	689.363	723.396	756.703	796.342	634.737	595.524	633.769	1093.94	1033.18	1036.46	662.745	758.814	621.343	1054.53	Pattern10	0	gi|559163091|gb|AHB11191.1|	dehydroascorbate reductase [Camellia sinensis]	4e-149	26980676	Potri.010G211600.4	2e-118	AT1G75270	dehydroascorbate reductase 2	2e-85	PF13410,PF13417	PTHR11260,PTHR11260:SF171	KOG1422	2.5.1.18,1.8.5.1		GO:GO:0005515
comp80427_c0_seq1	comp80427_c0	68.5743	77.9681	61.3433	24.6874	28.9791	24.3833	57.8691	51.1386	72.5054	61.4309	43.7328	38.4182	69.2952	26.0166	60.5044	47.8607	Pattern10	5.69e-13	gi|720084127|ref|XP_010243111.1|	PREDICTED: protein TOPLESS-like [Nelumbo nucifera]	5e-40	26994857	Potri.013G081300.5	5e-32	AT3G15880	WUS-interacting protein 2	2e-25	PF00400	PTHR22847,PTHR22847:SF499	KOG0266			GO:GO:0005515
comp80430_c1_seq1	comp80430_c1	177.238	157.561	194.427	228.254	243.532	247.325	174.484	176.573	219.588	134.38	150.763	152.04	176.409	239.704	190.215	145.728	Pattern10	2.94e-11	gi|604348121|gb|EYU46276.1|	hypothetical protein MIMGU_mgv1a011508mg [Erythranthe guttata]	8e-154	27043393	Potri.001G018800.1	5e-152	AT3G20870	ZIP metal ion transporter family	2e-115	PF02535	PTHR11040,PTHR11040:SF46	KOG2474		K07238	GO:GO:0055085,GO:GO:0046873,GO:GO:0030001,GO:GO:0016020
comp80468_c0_seq2	comp80468_c0	408.281	407.692	382.626	653.246	671.124	643.404	469.968	526.825	507.538	1000.81	1050.75	973.649	399.533	655.925	501.443	1008.4	Pattern10	0	gi|728834998|gb|KHG14441.1|	Homeobox-leucine zipper HAT4 -like protein [Gossypium arboreum]	7e-91	27041973	Potri.001G155100.1	2e-89	AT4G16780	homeobox protein 2	6e-64	PF02183,PF00046,PF04618	PTHR24326,PTHR24326:SF140	KOG0483		K09338	GO:GO:0043565,GO:GO:0006355,GO:GO:0003700,GO:GO:0003677,GO:GO:0005634				HD-ZIP
comp80538_c0_seq4	comp80538_c0	128.709	129.947	121.699	88.3048	88.5934	83.375	116.615	141.837	91.1496	564.397	590.393	517.445	126.785	86.7577	116.534	557.412	Pattern10	0	NA	NA	NA	NA	NA	NA	No_hit	No_hit	No_hit	NA	NA	NA	NA	NA	NA
comp80552_c0_seq2	comp80552_c0	51.6945	37.3597	36.3901	32.4639	12.4196	21.237	51.7315	45.3494	31.0737	72.9492	80.5605	82.8392	41.8147	22.0402	42.7182	78.783	Pattern10	0	gi|661886418|emb|CDP09782.1|	unnamed protein product [Coffea canephora]	3e-12	NA	NA	NA	No_hit	No_hit	No_hit	NA	NA	NA	NA	NA	NA
comp80553_c0_seq1	comp80553_c0	327.047	241.214	274.485	328.532	316.287	314.623	239.368	272.096	307.63	220.127	223.268	213.701	280.915	319.814	273.031	219.032	Pattern10	0.00203095	gi|743834779|ref|XP_011024869.1|	PREDICTED: thylakoid lumenal 17.4 kDa protein, chloroplastic isoform X2 [Populus euphratica]	3e-127	27049253	Potri.012G018100.1	3e-128	AT5G53490	Tetratricopeptide repeat (TPR)-like superfamily protein	2e-82	PF13599	PTHR14136,PTHR14136:SF11
comp80558_c1_seq2	comp80558_c1	15.8248	10.5582	8.31773	28.4854	14.9036	14.158	11.3985	9.6488	11.3937	34.5549	23.0173	25.2119	11.5669	19.1823	10.8137	27.5947	Pattern10	0.00120514	NA	NA	NA	NA	NA	NA	No_hit	No_hit	No_hit	NA	NA	NA	NA	NA	NA
comp80610_c0_seq1	comp80610_c0	784.912	858.461	826.574	511.702	531.56	504.183	893.684	915.671	828.633	747.41	649.087	723.943	823.316	515.815	879.329	706.813	Pattern10	0	gi|296081602|emb|CBI20607.3|	unnamed protein product [Vitis vinifera]	0	27007938	Potri.006G234100.1	0	AT5G11710	ENTH/VHS family protein	5e-155	PF01417	PTHR12276,PTHR12276:SF7	KOG2056		K12471
comp80673_c0_seq1	comp80673_c0	45.3645	56.0396	53.0255	4.74757	4.13988	8.65213	41.2098	55.963	49.718	184.293	180.686	174.082	51.4765	5.84652	48.9636	179.687	Pattern10	0	NA	NA	NA	NA	NA	NA	No_hit	No_hit	No_hit	NA	NA	NA	NA	NA	NA
comp80705_c0_seq1	comp80705_c0	1100.35	972.165	1081.3	397.846	433.859	421.288	970.623	968.74	1056.51	822.893	821.717	831.994	1051.27	417.664	998.623	825.535	Pattern10	0	gi|225458301|ref|XP_002282736.1|	PREDICTED: glucan endo-1,3-beta-D-glucosidase isoform X2 [Vitis vinifera]	0	26987096	Potri.009G115400.2	0	AT4G34480	O-Glycosyl hydrolases family 17 protein	3e-175	PF07983,PF00332	PTHR32227,PTHR32227:SF16		3.2.1.39		GO:GO:0005975,GO:GO:0004553
comp81245_c0_seq8	comp81245_c0	151.918	160.809	156.997	84.5067	85.2815	94.3868	135.905	146.662	152.261	235.485	246.285	279.733	156.575	88.0583	144.943	253.834	Pattern10	0	NA	NA	NA	NA	NA	NA	No_hit	No_hit	No_hit	NA	NA	NA	NA	NA	NA
comp81455_c0_seq3	comp81455_c0	36.9246	17.8677	23.9135	5.69708	8.27975	8.65213	21.9201	34.7357	22.7874	15.3577	10.3578	16.808	26.2353	7.54299	26.4811	14.1745	Pattern10	4.91e-06	gi|255568181|ref|XP_002525066.1|	nitrilase and fragile histidine triad fusion protein, putative [Ricinus communis]	2e-52	26978698	Potri.010G214600.1	3e-53	AT4G08790	Nitrilase/cyanide hydratase and apolipoprotein N-acyltransferase family protein	5e-42	PF00795	PTHR23088,PTHR23088:SF27	KOG0807	3.5.5.1		GO:GO:0016810,GO:GO:0006807
comp81954_c0_seq2	comp81954_c0	7.38492	13.8069	17.6752	5.69708	9.10773	6.29246	10.5217	7.71904	15.5369	70.3896	87.4657	52.825	12.9556	7.03242	11.2592	70.2268	Pattern10	0	NA	NA	NA	NA	NA	NA	No_hit	No_hit	No_hit	NA	NA	NA	NA	NA	NA
comp82125_c0_seq2	comp82125_c0	579.189	478.367	479.309	165.215	204.51	177.762	494.518	516.211	630.797	257.242	269.302	290.538	512.288	182.496	547.175	272.361	Pattern10	0	gi|359473000|ref|XP_002278677.2|	PREDICTED: aspartic proteinase nepenthesin-1 [Vitis vinifera]	0	27036091	Potri.008G115900.1	0	AT3G25700	Eukaryotic aspartyl protease family protein	2e-159	PF00026	PTHR13683,PTHR13683:SF354	KOG1339	3.4.23.12		GO:GO:0006508,GO:GO:0004190
comp82467_c0_seq1	comp82467_c0	182.07	183.526	211.01	252.628	258.602	304.869	222.709	197.8	220.427	154.857	164.447	172.27	192.202	272.033	213.645	163.858	Pattern10	2.37e-13	gi|743926142|ref|XP_011007228.1|	PREDICTED: LOW QUALITY PROTEIN: protein PXR1 [Populus euphratica]	1e-31	27015272	Potri.007G068500.1	4e-34	AT1G79200	unknown protein; Has 30201 Blast hits to 17322 proteins in 780 species: Archae - 12; Bacteria - 1396; Metazoa - 17338; Fungi - 3422; Plants - 5037; Viruses - 0; Other Eukaryotes - 2996 (source: NCBI BLink).	2e-25		PTHR34117,PTHR34117:SF1
comp82470_c0_seq1	comp82470_c0	55.9144	49.5422	50.9461	26.5864	18.2155	23.5967	84.1733	66.5767	66.2906	135.66	109.332	127.26	52.1342	22.7995	72.3469	124.084	Pattern10	0	gi|802625149|ref|XP_012076374.1|	PREDICTED: protein GLUTAMINE DUMPER 5-like [Jatropha curcas]	2e-19	27005456	Potri.006G267900.1	2e-15	AT2G24762	glutamine dumper 4	2e-11		PTHR33228,PTHR33228:SF5
comp82639_c0_seq1	comp82639_c0	2.10998	10.5582	9.35745	17.0912	11.5917	12.5849	6.13764	8.68392	1.03579	1.27981	2.30173	1.20057	7.34187	13.7559	5.28578	1.59404	Pattern10	0.0001	NA	NA	NA	NA	NA	NA	No_hit	No_hit	No_hit	NA	NA	NA	NA	NA	NA
comp82718_c0_seq2	comp82718_c0	297.507	317.558	303.597	128.336	153.175	152.608	379.657	309.727	315.916	227.806	241.681	252.119	306.221	144.706	335.1	240.536	Pattern10	0	gi|747053201|ref|XP_011072753.1|	PREDICTED: kelch repeat-containing protein At3g27220 [Sesamum indicum]	6e-149	27037412	Potri.008G006200.1	2e-64	AT1G51540	Galactose oxidase/kelch repeat superfamily protein	4e-115	PF01344,PF13418	PTHR24413,PTHR24413:SF137				GO:GO:0005515
comp82737_c0_seq2	comp82737_c0	132.929	93.3993	123.726	35.132	39.7428	48.7665	114.861	135.083	130.51	167.655	173.78	147.67	116.685	41.2138	126.818	163.035	Pattern10	0	NA	NA	NA	NA	NA	NA	No_hit	No_hit	No_hit	NA	NA	NA	NA	NA	NA
comp82810_c0_seq2	comp82810_c0	4305.37	3780.64	3913.41	4802.08	4759.99	5063.84	3684.27	4034.16	4076.87	2754.06	2896.98	2780.52	3999.81	4875.3	3931.77	2810.52	Pattern10	0	gi|641844470|gb|KDO63363.1|	hypothetical protein CISIN_1g002112mg [Citrus sinensis]	0	27045633	Potri.001G391900.4	0	AT1G53310	phosphoenolpyruvate carboxylase 1	0	PF00311	PTHR30523,PTHR30523:SF8		4.1.1.31	K01595	GO:GO:0015977,GO:GO:0008964,GO:GO:0006099
comp82826_c0_seq1	comp82826_c0	8.43991	4.87301	6.2383	1.89903	0.827975	0.786557	6.13764	4.8244	5.17895	11.5183	12.6595	25.2119	6.51707	1.17119	5.38033	16.4632	Pattern10	6.92e-08	gi|566198896|ref|XP_002318992.2|	formin homology 2 domain-containing family protein [Populus trichocarpa]	2e-48	26995887	Potri.013G017900.2	1e-51	AT3G05470	Actin-binding FH2 (formin homology 2) family protein	5e-13	PF02181	PTHR23213,PTHR23213:SF177	KOG1922
comp82851_c0_seq2	comp82851_c0	162.468	151.745	151.83	51.2737	63.7541	44.8337	115.738	140.872	165.727	304.749	320.987	279.733	155.348	53.2872	140.779	301.823	Pattern10	0	gi|802550741|ref|XP_012093144.1|	PREDICTED: cyclin-D4-1-like isoform X1 [Jatropha curcas]	5e-67	26986723	Potri.009G086700.1	3e-64	AT1G70210	CYCLIN D1;1	2e-34	PF02984,PF00134	PTHR10177,PTHR10177:SF206	KOG0656		K18810	GO:GO:0005634
comp82915_c0_seq3	comp82915_c0	67.5193	77.9843	73.8199	33.233	31.4631	26.7429	55.2387	48.244	69.398	126.701	119.747	98.4466	73.1078	30.4797	57.6269	114.965	Pattern10	2.9e-14	gi|658045368|ref|XP_008358359.1|	PREDICTED: uncharacterized protein LOC103422103 [Malus domestica]	3e-33	27030604	Potri.005G245900.2	1e-34	AT5G42210	Major facilitator superfamily protein	2e-24		PTHR23504,PTHR23504:SF36
comp82952_c0_seq1	comp82952_c0	55.9144	36.5475	44.7078	56.0213	66.238	62.9246	54.3619	29.9113	42.4674	130.541	111.634	100.848	45.7233	61.728	42.2469	114.341	Pattern10	0	gi|225444177|ref|XP_002269170.1|	PREDICTED: probable WRKY transcription factor 14 [Vitis vinifera]	1e-167	27044151	Potri.001G460600.1	2e-151	AT1G30650	WRKY DNA-binding protein 14	7e-86	PF03106	PTHR32096,PTHR32096:SF18				GO:GO:0043565,GO:GO:0006355,GO:GO:0003700				WRKY
comp82966_c0_seq2	comp82966_c0	387.476	354.04	363.485	425.382	452.902	445.466	340.2	322.27	289.711	151.018	168.026	150.071	368.334	441.25	317.394	156.372	Pattern10	0	gi|695051840|ref|XP_009413961.1|	PREDICTED: uncharacterized protein LOC103995162 [Musa acuminata subsp. malaccensis]	3e-34	27018224	Potri.015G036500.1	5e-35	AT3G17930	thylakoid membrane protein involved in the accumulation of the cytochrome b6/f complex.	2e-25	PF11460	PTHR35734,PTHR35734:SF1
comp83120_c0_seq6	comp83120_c0	942.105	836.533	905.593	919.177	989.43	1017.8	922.39	905.096	939.462	647.584	655.992	627.897	894.744	975.468	922.316	643.825	Pattern10	0	gi|568846730|ref|XP_006477196.1|	PREDICTED: putative glucuronosyltransferase PGSIP8-like [Citrus sinensis]	0	26997957	Potri.003G076800.1	0	AT2G35710	Nucleotide-diphospho-sugar transferases superfamily protein	0	PF11051			2.4.1.186		GO:GO:0016757,GO:GO:0006486
comp83156_c0_seq1	comp83156_c0	8.43991	10.5582	7.27801	13.2932	27.3232	18.8774	5.26083	8.68392	15.5369	3.83943	4.60346	3.60171	8.7587	19.8312	9.8272	4.01486	Pattern10	0.000112638	NA	NA	NA	NA	NA	NA	No_hit	No_hit	No_hit	NA	NA	NA	NA	NA	NA
comp83280_c0_seq2	comp83280_c0	83.3441	57.6639	67.5816	277.277	306.351	272.353	106.093	94.5583	92.1854	144.619	153.065	146.469	69.5299	285.327	97.6124	148.051	Pattern10	0	NA	NA	NA	NA	NA	NA	No_hit	No_hit	No_hit	NA	NA	NA	NA	NA	NA
comp83386_c0_seq1	comp83386_c0	1807.68	1643.72	1781.75	453.545	633.401	449.95	1237.13	1211.75	1666.63	926.737	920.426	852.392	1744.38	512.299	1371.84	899.852	Pattern10	0	NA	NA	NA	NA	NA	NA	No_hit	No_hit	No_hit	NA	NA	NA	NA	NA	NA
comp83454_c0_seq1	comp83454_c0	4536.48	3851.01	4422.11	3017.65	3079.32	3294.14	3579.87	3650.65	3973.93	2393.37	2638.51	2472.37	4269.87	3130.37	3734.82	2501.42	Pattern10	0	gi|225459564|ref|XP_002285857.1|	PREDICTED: photosystem II 22 kDa protein, chloroplastic [Vitis vinifera]	2e-08	27021486	Potri.002G083500.5	1e-09	No_hit	No_hit	No_hit	NA	NA	NA	NA	NA	NA
comp83463_c0_seq1	comp83463_c0	245.791	185.986	208.952	112.992	118.55	119.557	170.977	217.098	208.194	245.724	230.173	264.125	213.576	117.033	198.756	246.674	Pattern10	0	gi|731401720|ref|XP_010654396.1|	PREDICTED: trihelix transcription factor ASIL2-like [Vitis vinifera]	9e-88	26999634	Potri.003G200000.1	8e-54	AT3G14180	sequence-specific DNA binding transcription factors	8e-54	PF13837	PTHR31307,PTHR31307:SF4	KOG4282							Trihelix
comp83490_c0_seq2	comp83490_c0	26.3747	26.8015	28.0723	4.74757	8.27975	7.07901	23.6737	39.5601	20.7158	207.329	177.233	177.564	27.0829	6.70211	27.9832	187.376	Pattern10	0	gi|743857905|ref|XP_011030308.1|	PREDICTED: serine carboxypeptidase-like 18 isoform X2 [Populus euphratica]	3e-129	27043539	Potri.001G291800.3	2e-130	AT3G10450	serine carboxypeptidase-like 7	7e-68	PF00450	PTHR11802,PTHR11802:SF29		2.3.1.103	K16296	GO:GO:0006508,GO:GO:0004185
comp83608_c0_seq1	comp83608_c0	477.161	428.077	446.215	643.049	596.142	597.005	405.961	400.387	391.529	254.682	293.447	247.281	450.484	612.065	399.292	265.137	Pattern10	0	gi|661893724|emb|CDP02165.1|	unnamed protein product [Coffea canephora]	0	27030112	Potri.005G110300.1	4e-12	AT2G04620	Cation efflux family protein	3e-55	PF01545	PTHR11562,PTHR11562:SF13	KOG1484		K14692	GO:GO:0055085,GO:GO:0016021,GO:GO:0008324,GO:GO:0006812
comp83759_c0_seq1	comp83759_c0	138.204	128.322	141.401	105.396	96.0451	118.77	149.057	134.118	170.905	66.5502	92.0691	103.249	135.976	106.737	151.36	87.2894	Pattern10	7.46e-08	gi|661893927|emb|CDP02368.1|	unnamed protein product [Coffea canephora]	0	26991288	Potri.004G111000.1	0	AT3G02350	galacturonosyltransferase 9	0	PF01501	PTHR32116,PTHR32116:SF31		2.4.1.43	K13648	GO:GO:0016757,GO:GO:0047262
comp83803_c0_seq2	comp83803_c0	724.777	570.954	630.068	91.1533	129.164	98.3196	646.205	643.575	682.586	935.542	917.239	925.639	641.933	106.212	657.456	926.14	Pattern10	0	gi|225458016|ref|XP_002276739.1|	PREDICTED: endoglucanase 10 [Vitis vinifera]	0	27029737	Potri.005G237700.1	0	AT1G75680	glycosyl hydrolase 9B7	0	PF00759	PTHR22298,PTHR22298:SF57		3.2.1.4		GO:GO:0005975,GO:GO:0004553
comp84012_c0_seq1	comp84012_c0	220.493	157.561	191.308	115.081	117.572	121.916	183.252	200.695	247.678	339.943	334.901	231.71	189.787	118.19	210.542	302.185	Pattern10	7.76e-10	NA	NA	NA	NA	NA	NA	No_hit	No_hit	No_hit	NA	NA	NA	NA	NA	NA
comp84057_c0_seq1	comp84057_c0	1513.98	1461.13	1575.33	159.518	196.23	159.687	1679.33	1643.19	1673.55	2006.26	2081.53	2110.18	1516.81	171.812	1665.36	2065.99	Pattern10	0	gi|747056942|ref|XP_011074751.1|	PREDICTED: cellulose synthase A catalytic subunit 2 [UDP-forming]-like [Sesamum indicum]	0	27021505	Potri.002G066600.1	0	AT4G39350	cellulose synthase A2	0	PF13632,PF14569	PTHR13301,PTHR13301:SF27		2.4.1.29,2.4.1.12	K10999
comp84176_c0_seq1	comp84176_c0	347.091	306.999	339.987	160.468	161.455	178.548	373.519	338.673	349.082	433.869	475.307	441.809	331.359	166.824	353.758	450.328	Pattern10	0	gi|568824030|ref|XP_006466409.1|	PREDICTED: lysosomal Pro-X carboxypeptidase-like [Citrus sinensis]	5e-154	27015548	Potri.007G008100.1	4e-155	AT5G65760	Serine carboxypeptidase S28 family protein	1e-122	PF05577	PTHR11010,PTHR11010:SF38		3.4.16.2	K01285	GO:GO:0008236,GO:GO:0006508
comp84250_c0_seq1	comp84250_c0	369.246	281.01	318.153	88.3048	116.745	113.264	272.686	305.867	301.415	952.998	972.48	933.61	322.803	106.104	293.323	953.03	Pattern10	0	gi|297736951|emb|CBI26152.3|	unnamed protein product [Vitis vinifera]	3e-82	26986634	Potri.009G080700.1	4e-79	AT4G21860	methionine sulfoxide reductase B 2	4e-64	PF01641	PTHR10173,PTHR10173:SF19	KOG0856	1.8.4.12	K07305	GO:GO:0055114,GO:GO:0033743,GO:GO:0030091,GO:GO:0016671,GO:GO:0006979
comp84327_c0_seq1	comp84327_c0	3.90346	13.8069	17.6752	3.79805	6.6238	5.5059	20.1665	7.71904	15.5369	17.9174	29.37	28.8136	11.7952	5.30925	14.4741	25.367	Pattern10	2.89e-05	gi|747069130|ref|XP_011081346.1|	PREDICTED: oleosin 1-like [Sesamum indicum]	5e-43	27042851	Potri.001G080000.1	4e-35	AT4G25140	oleosin 1	6e-26	PF01277	PTHR33203,PTHR33203:SF7				GO:GO:0016021,GO:GO:0012511
comp84374_c0_seq1	comp84374_c0	35.8696	63.3491	47.8269	199.398	226.037	240.686	41.2098	46.3142	52.8253	24.3164	27.6207	18.0085	49.0152	222.041	46.7831	23.3152	Pattern10	0	gi|225440155|ref|XP_002283307.1|	PREDICTED: psbP domain-containing protein 6, chloroplastic [Vitis vinifera]	3e-140	27007469	Potri.006G034300.1	6e-132	AT3G56650	Mog1/PsbP/DUF1795-like photosystem II reaction center PsbP family protein	3e-99	PF01789	PTHR31407,PTHR31407:SF14		1.10.3.9		GO:GO:0019898,GO:GO:0015979,GO:GO:0009654,GO:GO:0009523,GO:GO:0005509
comp84551_c0_seq1	comp84551_c0	370.301	281.822	265.128	150.023	115.917	106.185	308.635	287.534	277.592	436.416	357.919	433.429	305.75	124.042	291.254	409.255	Pattern10	0	NA	NA	NA	NA	NA	NA	No_hit	No_hit	No_hit	NA	NA	NA	NA	NA	NA
comp84705_c0_seq4	comp84705_c0	713.162	613.187	673.331	324.743	375.901	318.579	597.104	633.926	667.049	789.579	840.131	691.528	666.56	339.741	632.693	773.746	Pattern10	0	gi|568866628|ref|XP_006486652.1|	PREDICTED: rop guanine nucleotide exchange factor 1-like [Citrus sinensis]	3e-80	26985851	Potri.009G140100.2	9e-76	AT4G38430	rho guanyl-nucleotide exchange factor 1	2e-37	PF03759	PTHR33101,PTHR33101:SF6				GO:GO:0005089
comp84745_c0_seq1	comp84745_c0	85.9499	69.8464	67.5816	27.7353	17.3875	11.7984	54.3444	53.0684	41.4316	127.968	108.181	121.257	74.4593	18.9737	49.6148	119.136	Pattern10	0	NA	NA	NA	NA	NA	NA	No_hit	No_hit	No_hit	NA	NA	NA	NA	NA	NA
comp84927_c1_seq4	comp84927_c1	359.751	318.37	316.074	267.763	276.544	300.465	341.077	393.671	362.548	446.654	393.595	433.405	331.398	281.59	365.765	424.552	Pattern10	2.79e-13	gi|657996124|ref|XP_008390424.1|	PREDICTED: flowering time control protein FCA-like isoform X3 [Malus domestica]	4e-07	26982352	Potri.010G147900.1	7e-09	AT4G16280	RNA binding;abscisic acid binding	1e-06	PF00076	PTHR24012,PTHR24012:SF382				GO:GO:0003676
comp85018_c0_seq1	comp85018_c0	501.774	440.187	431.035	592.525	671.364	686.916	467.337	493.054	529.351	534.923	592.914	543.834	457.665	650.268	496.581	557.223	Pattern10	6.63e-12	gi|225438803|ref|XP_002283219.1|	PREDICTED: probable WRKY transcription factor 7 [Vitis vinifera]	4e-136	27015071	Potri.007G047400.2	3e-136	AT4G24240	WRKY DNA-binding protein 7	3e-63	PF10533,PF03106	PTHR31282,PTHR31282:SF27				GO:GO:0043565,GO:GO:0006355,GO:GO:0003700				WRKY
comp85216_c0_seq1	comp85216_c0	478.965	397.15	444.999	244.88	235.145	281.249	412.098	468.932	430.889	341.21	331.449	322.953	440.371	253.758	437.306	331.871	Pattern10	0	gi|700259095|gb|AIU51152.1|	embryo yellow protein, partial [Platanus x acerifolia]	0	27000000	Potri.003G109100.1	0	AT5G51430	conserved oligomeric Golgi complex component-related / COG complex component-related	1e-170	PF10191	PTHR21443				GO:GO:0017119,GO:GO:0006886
comp85250_c0_seq1	comp85250_c0	4.21996	4.87301	2.07943	18.9903	9.10773	8.65213	4.38403	3.85952	5.17895	41.965	48.3363	62.4296	3.72413	12.25	4.47417	50.9103	Pattern10	0	gi|698565705|ref|XP_009773320.1|	PREDICTED: transcription factor ILI5-like [Nicotiana sylvestris]	1e-22	26984680	Potri.017G081300.1	2e-19	AT1G26945	basic helix-loop-helix (bHLH) DNA-binding superfamily protein	2e-16	PF00010	PTHR12565,PTHR12565:SF148				GO:GO:0046983				bHLH
comp85282_c0_seq1	comp85282_c0	682.578	605.877	608.234	824.178	783.347	769.788	644.452	630.067	582.114	565.676	539.755	462.219	632.23	792.438	618.878	522.55	Pattern10	0	NA	NA	NA	NA	NA	NA	No_hit	No_hit	No_hit	NA	NA	NA	NA	NA	NA
comp85291_c0_seq1	comp85291_c0	739.389	814.068	723.715	322.911	360.095	348.649	709.397	715.005	682.027	944.36	969.131	916.082	759.057	343.885	702.143	943.191	Pattern10	0	gi|802786318|ref|XP_012091646.1|	PREDICTED: receptor-like protein kinase At5g59670 isoform X3 [Jatropha curcas]	3e-94	27000845	Potri.011G056800.2	3e-94	AT1G28340	receptor like protein 4	2e-84	PF13855,PF11721	PTHR27003,PTHR27003:SF93		2.7.11.1		GO:GO:0005515
comp85460_c0_seq1	comp85460_c0	60.1344	65.7856	76.9286	7.59611	12.4196	6.29246	75.4052	74.9712	81.8275	78.1325	123.142	90.0427	67.6162	8.7694	77.4013	97.1059	Pattern10	0	gi|763777042|gb|KJB44165.1|	hypothetical protein B456_007G238300 [Gossypium raimondii]	2e-77	27042261	Potri.001G023800.1	4e-72	AT1G65870	Disease resistance-responsive (dirigent-like protein) family protein	2e-39	PF03018	PTHR21495,PTHR21495:SF71
comp85470_c0_seq1	comp85470_c0	51.3252	39.7962	30.2349	11.3942	6.6238	3.93278	45.5939	49.2089	46.6106	143.774	149.612	133.263	40.4521	7.31692	47.1378	142.216	Pattern10	0	gi|251826416|gb|ACT21094.1|	peroxidase [Camellia oleifera]	4e-49	26990726	Potri.004G015300.2	2e-48	AT4G21960	Peroxidase superfamily protein	4e-36	PF00141	PTHR31235,PTHR31235:SF69		1.11.1.7	K00430	GO:GO:0055114,GO:GO:0020037,GO:GO:0006979,GO:GO:0004601
comp85673_c0_seq1	comp85673_c0	3910.53	3398.74	3723.31	4457.96	4476.76	4647.41	3454.66	3271.86	3808.22	5713.74	5916.3	5649.86	3677.53	4527.38	3511.58	5759.97	Pattern10	0	gi|661876557|emb|CDP19409.1|	unnamed protein product [Coffea canephora]	4e-96	26995379	Potri.013G054100.1	6e-86	AT2G39050	hydroxyproline-rich glycoprotein family protein	1e-63	PF14200	PTHR31257,PTHR31257:SF2
comp85834_c0_seq1	comp85834_c0	37.9796	36.5475	39.5092	8.54562	4.13988	5.5059	40.333	35.7006	43.5032	130.541	153.042	137.621	38.0121	6.0638	39.8456	140.401	Pattern10	0	gi|356567107|ref|XP_003551764.1|	PREDICTED: PI-PLC X domain-containing protein At5g67130-like [Glycine max]	0	27001069	Potri.011G144900.1	0	AT1G13680	PLC-like phosphodiesterases superfamily protein	6e-130		PTHR13593,PTHR13593:SF46
comp85989_c0_seq1	comp85989_c0	2179.21	2046.66	2173.98	1285.64	1367.77	1440.13	2164.83	2189.31	2229.02	2513.55	2499.7	2518.79	2133.28	1364.52	2194.39	2510.68	Pattern10	0	gi|225449068|ref|XP_002275232.1|	PREDICTED: chorismate synthase 1, chloroplastic [Vitis vinifera]	0	26982709	Potri.010G221600.4	0	AT1G48850	chorismate synthase, putative / 5-enolpyruvylshikimate-3-phosphate phospholyase, putative	0	PF01264	PTHR21085,PTHR21085:SF0		4.2.3.5	K01736	GO:GO:0009073,GO:GO:0004107
comp85998_c0_seq31	comp85998_c0	389.291	497.859	453.306	82.6077	109.293	105.399	491.888	533.579	402.923	360.369	302.677	350.566	446.819	99.0997	476.13	337.871	Pattern10	0	NA	NA	NA	NA	NA	NA	No_hit	No_hit	No_hit	NA	NA	NA	NA	NA	NA
comp86014_c3_seq2	comp86014_c3	44.3095	51.1666	46.7872	3.79805	4.48763	2.35967	53.4851	65.6118	53.8611	70.3896	67.901	99.6472	47.4211	3.54845	57.6527	79.3126	Pattern10	0	gi|731316289|ref|XP_010694923.1|	PREDICTED: ankyrin repeat-containing protein At3g12360-like isoform X4 [Beta vulgaris subsp. vulgaris]	2e-40	27028481	Potri.005G057900.3	4e-27	AT3G18670	Ankyrin repeat family protein	2e-18	PF12796,PF13962	PTHR24177,PTHR24177:SF39	KOG4412
comp86022_c0_seq1	comp86022_c0	317.552	293.639	293.179	384.515	394.944	358.481	261.332	259.321	269.326	112.623	112.785	110.452	301.457	379.313	263.326	111.953	Pattern10	0	gi|731387256|ref|XP_010649183.1|	PREDICTED: uncharacterized protein LOC100254794 isoform X2 [Vitis vinifera]	5e-100	27015748	Potri.007G030800.2	6e-95	AT4G36790	Major facilitator superfamily protein	8e-72	PF07690	PTHR23505,PTHR23505:SF7	KOG1330			GO:GO:0055085,GO:GO:0016021
comp86035_c1_seq3	comp86035_c1	58.0244	43.8571	45.7475	13.2932	15.7315	14.158	49.1011	42.4547	41.4316	122.862	120.841	111.653	49.2097	14.3942	44.3291	118.452	Pattern10	0	gi|359473742|ref|XP_002271779.2|	PREDICTED: 65-kDa microtubule-associated protein 8 [Vitis vinifera]	0	26997584	Potri.003G173300.1	7e-179	AT1G27920	microtubule-associated protein 65-8	2e-155	PF03999	PTHR19321,PTHR19321:SF3			K16732	GO:GO:0008017,GO:GO:0000910,GO:GO:0000226
comp86052_c1_seq4	comp86052_c1	189.898	159.185	159.077	41.7786	35.6029	51.9128	183.252	164.03	174.013	335.31	342.957	354.168	169.386	43.0981	173.765	344.145	Pattern10	0	gi|747103911|ref|XP_011100167.1|	PREDICTED: probable protein phosphatase 2C 47 [Sesamum indicum]	2e-161	27031277	Potri.005G102500.1	2e-157	AT3G51470	Protein phosphatase 2C family protein	3e-119	PF00481	PTHR13832,PTHR13832:SF304	KOG0698	3.1.3.16	K14803	GO:GO:0003824,GO:GO:0006470,GO:GO:0004722
comp86060_c1_seq1	comp86060_c1	93.894	99.1332	107.091	75.0116	57.1965	71.5767	128.776	124.547	136.724	28.1686	28.7716	26.4125	100.039	67.9283	130.016	27.7842	Pattern10	0	gi|225425642|ref|XP_002272064.1|	PREDICTED: psbQ-like protein 1, chloroplastic [Vitis vinifera]	3e-81	26979451	Potri.010G166800.1	3e-66	AT1G14150	PsbQ-like 2	2e-49	PF05757	PTHR33399,PTHR33399:SF5			K08901	GO:GO:0019898,GO:GO:0015979,GO:GO:0009654,GO:GO:0009523,GO:GO:0005509
comp86084_c0_seq1	comp86084_c0	6.32993	4.87301	14.556	22.7883	19.8714	18.8774	3.50722	12.5434	3.10737	2.55962	2.30173	2.40114	8.58632	20.5124	6.38601	2.42083	Pattern10	7.19e-09	NA	NA	NA	NA	NA	NA	No_hit	No_hit	No_hit	NA	NA	NA	NA	NA	NA
comp86093_c0_seq1	comp86093_c0	144.533	130.759	171.553	71.2135	86.1094	81.0154	149.934	137.013	126.366	103.665	98.9743	114.054	148.949	79.4461	137.771	105.564	Pattern10	1.09e-13	gi|747043417|ref|XP_011083669.1|	PREDICTED: non-specific phospholipase C6-like [Sesamum indicum]	5e-127	27050579	Potri.012G099300.1	2e-123	AT3G48610	non-specific phospholipase C6	4e-91	PF04185	PTHR31956,PTHR31956:SF2			K01114	GO:GO:0016788
comp86099_c0_seq1	comp86099_c0	344.981	291.568	317.103	425.382	419.783	399.036	291.099	274.026	288.986	394.182	369.427	319.351	317.884	414.734	284.704	360.987	Pattern10	1.3e-13	gi|747076733|ref|XP_011085449.1|	PREDICTED: protein PAT1 homolog 1-like [Sesamum indicum]	0	27012106	Potri.016G020100.1	2e-172	AT4G14990	Topoisomerase II-associated protein PAT1	6e-114		PTHR21551,PTHR21551:SF4			K12617
comp86134_c0_seq1	comp86134_c0	1094	983.535	1012.75	1386.29	1438.67	1440.97	1043.4	1051.72	1007.82	825.478	832.075	807.983	1030.09	1421.98	1034.31	821.845	Pattern10	0	gi|297735328|emb|CBI17768.3|	unnamed protein product [Vitis vinifera]	0	27003434	Potri.T093900.1	0	AT5G57655	xylose isomerase family protein	0		PTHR32176,PTHR32176:SF0		5.3.1.5
comp86160_c0_seq1	comp86160_c0	558.089	497.859	513.62	598.165	609.39	700.822	403.33	403.32	464.034	2494.35	2598.5	2428.68	523.189	636.126	423.562	2507.18	Pattern10	0	gi|590595285|ref|XP_007018014.1|	HXXXD-type acyl-transferase family protein, putative [Theobroma cacao]	0	27019940	Potri.002G010700.1	2e-179	AT3G26040	HXXXD-type acyl-transferase family protein	1e-82	PF02458	PTHR31623,PTHR31623:SF15		2.3.1.160		GO:GO:0016747
comp86188_c0_seq2	comp86188_c0	1801.58	1638.89	1755.26	950.976	956.32	954.88	1654.06	1648.91	1764	1295.17	1447.44	1319.43	1731.91	954.059	1688.99	1354.01	Pattern10	0	gi|719995818|ref|XP_010254621.1|	PREDICTED: serine hydroxymethyltransferase, mitochondrial [Nelumbo nucifera]	0	27021764	Potri.002G109200.4	0	AT4G37930	serine transhydroxymethyltransferase 1	0	PF00464	PTHR11680,PTHR11680:SF10		2.1.2.1	K00600	GO:GO:0016740
comp86270_c1_seq1	comp86270_c1	16.8798	18.6799	21.834	116.79	125.877	118.77	25.4273	25.0869	44.539	66.5502	64.4484	66.0313	19.1312	120.479	31.6844	65.6766	Pattern10	0	gi|325551323|gb|ADZ28517.1|	neoxanthin synthase [Camellia nitidissima]	0	26987483	Potri.009G159800.1	0	AT3G10230	lycopene cyclase	2e-155	PF05834	PTHR13789,PTHR13789:SF249		5.5.1.19	K06443	GO:GO:0016705,GO:GO:0016117
comp86331_c0_seq8	comp86331_c0	118.433	106.394	134.123	345.556	315.459	319.13	135.905	172.714	146.047	31.9953	33.3751	28.8136	119.65	326.715	151.555	31.3947	Pattern10	0	gi|768677211|gb|AJU57228.1|	bidirectional sugar transport SWEET 1 [Camellia sinensis]	5e-127	27031267	Potri.005G187300.3	1e-109	AT1G21460	Nodulin MtN3 family protein	1e-84	PF03083	PTHR10791,PTHR10791:SF44	KOG1623		K15382
comp86425_c0_seq1	comp86425_c0	1.05499	0.812168	2.07943	13.2932	11.5917	17.3043	3.50722	0.96488	2.07158	23.0366	14.9612	32.4154	1.31553	14.063	2.18123	23.4711	Pattern10	0	gi|628237790|ref|XP_007723125.1|	hypothetical protein A1O1_04037 [Capronia coronata CBS 617.96]	7e-11	NA	NA	NA	AT3G07030	Alba DNA/RNA-binding protein	1e-06	PF01918	PTHR13516,PTHR13516:SF3	KOG2567			GO:GO:0003676
comp86767_c0_seq3	comp86767_c0	423.051	390.653	454.356	234.368	280.684	249.339	415.606	391.741	412.959	372.425	342.957	334.959	422.686	254.797	406.769	350.114	Pattern10	0	gi|225454123|ref|XP_002269748.1|	PREDICTED: pre-mRNA cleavage factor Im 25 kDa subunit 2 [Vitis vinifera]	1e-25	27019290	Potri.015G143300.2	6e-27	AT4G25550	Cleavage/polyadenylation specificity factor, 25kDa subunit	7e-21	PF13869	PTHR13047	KOG1689		K14397	GO:GO:0006378,GO:GO:0005849,GO:GO:0003729
comp86781_c1_seq1	comp86781_c1	582.354	530.345	577.043	297.207	296.415	335.86	544.496	534.544	538.611	660.382	710.083	693.016	563.247	309.827	539.217	687.827	Pattern10	0	gi|645229628|ref|XP_008221549.1|	PREDICTED: chorismate mutase 3, chloroplastic [Prunus mume]	9e-152	26985492	Potri.017G088700.2	4e-136	AT1G69370	chorismate mutase 3	7e-105		PTHR21145,PTHR21145:SF0	KOG0795	5.4.99.5	K01850	GO:GO:0009073,GO:GO:0004106
comp86829_c0_seq2	comp86829_c0	282.621	275.325	246.413	309.494	304.654	295.745	227.093	242.175	290.86	194.531	156.046	205.297	268.12	303.298	253.376	185.291	Pattern10	1.66e-10	gi|658029332|ref|XP_008350117.1|	PREDICTED: putative ribonuclease H protein At1g65750 [Malus domestica]	9e-20	26997680	Potri.003G005400.1	6e-06	No_hit	No_hit	No_hit	NA	NA	NA	NA	NA	NA
comp86899_c0_seq8	comp86899_c0	41.1446	37.3597	42.6284	7.59611	13.2476	12.5849	26.3042	20.2625	23.8232	161.256	165.724	171.681	40.3775	11.1429	23.4633	166.221	Pattern10	0	gi|731398825|ref|XP_002264195.2|	PREDICTED: protein trichome birefringence-like 34 [Vitis vinifera]	3e-153	27012567	Potri.016G125500.1	2e-132	AT2G38320	TRICHOME BIREFRINGENCE-LIKE 34	2e-106	PF14416,PF13839	PTHR32285,PTHR32285:SF11
comp86907_c0_seq2	comp86907_c0	72.7942	80.4046	98.773	49.3747	40.5708	52.6993	84.1733	84.9095	62.1475	93.4262	108.181	117.656	83.9906	47.5483	77.0767	106.421	Pattern10	1.24e-11	gi|802750933|ref|XP_012087907.1|	PREDICTED: uncharacterized protein LOC105646633 isoform X1 [Jatropha curcas]	8e-61	27008054	Potri.006G096700.1	3e-61	AT3G09050	unknown protein; FUNCTIONS IN: molecular_function unknown; INVOLVED IN: biological_process unknown; LOCATED IN: chloroplast thylakoid membrane, chloroplast; EXPRESSED IN: 21 plant structures; EXPRESSED DURING: 13 growth stages; Has 120 Blast hits to 120 proteins in 47 species: Archae - 4; Bacteria - 10; Metazoa - 33; Fungi - 2; Plants - 44; Viruses - 0; Other Eukaryotes - 27 (source: NCBI BLink).	4e-45		PTHR35731,PTHR35731:SF1
comp86999_c0_seq1	comp86999_c0	251.087	247.711	270.326	371.241	376.729	365.749	241.998	208.414	236.16	34.5549	18.4138	31.2148	256.375	371.24	228.858	28.0612	Pattern10	0	gi|731378890|ref|XP_002272535.3|	PREDICTED: growth-regulating factor 8 [Vitis vinifera]	3e-84	27045352	Potri.001G082700.1	4e-66	AT4G24150	growth-regulating factor 8	3e-27	PF08880,PF08879	PTHR31602,PTHR31602:SF15				GO:GO:0006355,GO:GO:0005634,GO:GO:0005524,GO:GO:0032502,GO:GO:0006351				GRF
comp87045_c0_seq1	comp87045_c0	1865.22	1548.8	1624.02	1193.52	1248.45	1228.66	1747.47	1711.7	1853.03	1521.7	1442.12	1434.97	1679.35	1223.55	1770.73	1466.26	Pattern10	0	gi|568876606|ref|XP_006491368.1|	PREDICTED: pyruvate dehydrogenase E1 component subunit alpha-3, chloroplastic-like isoform X1 [Citrus sinensis]	0	27022006	Potri.002G179500.1	0	AT1G01090	pyruvate dehydrogenase E1 alpha	9e-135	PF02775	PTHR11516,PTHR11516:SF25		1.2.4.1	K00161	GO:GO:0030976,GO:GO:0003824
comp87129_c0_seq8	comp87129_c0	343.926	332.177	329.59	126.285	143.24	118.77	408.635	389.812	408.837	555.438	539.755	559.465	335.231	129.432	402.428	551.553	Pattern10	0	gi|502095044|ref|XP_004490361.1|	PREDICTED: low affinity sulfate transporter 3-like [Cicer arietinum]	3e-35	27021674	Potri.002G092400.2	3e-35	AT5G10180	slufate transporter 2;1	1e-23	PF01740,PF00916	PTHR11814,PTHR11814:SF61			K17469	GO:GO:0016021,GO:GO:0015116,GO:GO:0008272,GO:GO:0055085,GO:GO:0016020,GO:GO:0008271
comp87261_c0_seq1	comp87261_c0	23.2098	21.9285	15.5957	2.84854	4.96785	5.5059	37.7026	36.6654	23.8232	87.0271	77.1079	79.2375	20.2447	4.44076	32.7304	81.1242	Pattern10	0	gi|595939963|ref|XP_007215799.1|	hypothetical protein PRUPE_ppa009917mg [Prunus persica]	3e-97	26983936	Potri.017G116600.1	2e-95	AT3G02580	sterol 1	1e-79	PF04116	PTHR11863,PTHR11863:SF33	KOG0872	1.14.21.6	K00227	GO:GO:0055114,GO:GO:0016491,GO:GO:0006633,GO:GO:0005506		Brassinosteroid	Sterol synthesis
comp87284_c1_seq1	comp87284_c1	92.839	120.201	103.972	115.841	137.444	157.311	128.89	99.3827	109.794	62.7107	60.9958	79.2375	105.67	136.865	112.689	67.648	Pattern10	2.92e-07	NA	NA	NA	NA	NA	NA	No_hit	No_hit	No_hit	NA	NA	NA	NA	NA	NA
comp87287_c0_seq3	comp87287_c0	13.7149	16.2434	11.4369	18.9903	33.119	19.6639	15.7825	21.2274	18.6442	6.39905	9.20691	1.20057	13.7984	23.9244	18.5514	5.60218	Pattern10	4.93e-05	NA	NA	NA	NA	NA	NA	No_hit	No_hit	No_hit	NA	NA	NA	NA	NA	NA
comp87312_c1_seq1	comp87312_c1	21.0998	16.2434	25.9929	1.89903	3.3119	8.65213	40.333	29.9113	18.6442	57.5915	63.2975	63.6301	21.112	4.62102	29.6295	61.5064	Pattern10	0	NA	NA	NA	NA	NA	NA	No_hit	No_hit	No_hit	NA	NA	NA	NA	NA	NA
comp87329_c0_seq1	comp87329_c0	36.9246	33.2989	36.3901	8.54562	10.7637	4.71934	17.5361	23.1571	19.68	84.4675	81.7113	79.2375	35.5379	8.00955	20.1244	81.8055	Pattern10	0	gi|359477536|ref|XP_003631992.1|	PREDICTED: uncharacterized protein YIR042C [Vitis vinifera]	9e-76	26979422	Potri.010G085600.1	6e-73	AT2G32030	Acyl-CoA N-acyltransferases (NAT) superfamily protein	6e-49	PF00583	PTHR13256,PTHR13256:SF47		2.3.1.57		GO:GO:0008080
comp87488_c0_seq2	comp87488_c0	578.134	591.258	570.804	816.582	917.397	887.236	551.51	536.473	664.978	531.122	467.251	507.841	580.065	873.738	584.321	502.071	Pattern10	0	gi|297739988|emb|CBI30170.3|	unnamed protein product [Vitis vinifera]	4e-122	27006036	Potri.006G121300.1	9e-120	AT2G32600	hydroxyproline-rich glycoprotein family protein	1e-91	PF12874,PF16835	PTHR23205,PTHR23205:SF0	KOG0227		K12826
comp87502_c0_seq2	comp87502_c0	615.059	504.389	516.282	768.479	719.751	754.292	573.054	547.811	595.217	483.769	418.155	444.33	545.243	747.507	572.027	448.751	Pattern10	0	gi|557132983|gb|AGZ87949.1|	glutathione reductase [Camellia sinensis]	0	27018367	Potri.015G037800.1	0	AT3G54660	glutathione reductase	0	PF00070,PF02852	PTHR22912,PTHR22912:SF135		1.8.1.7	K00383	GO:GO:0055114,GO:GO:0016491,GO:GO:0045454
comp87505_c0_seq4	comp87505_c0	688.211	629.438	609.274	294.349	352.717	341.374	695.903	687.033	714.81	1012.34	1005.86	1031.7	642.308	329.48	699.249	1016.63	Pattern10	0	gi|658009661|ref|XP_008340047.1|	PREDICTED: probable nucleoredoxin 1 [Malus domestica]	0	26978731	Potri.010G059900.1	4e-31	AT1G60420	DC1 domain-containing protein	4e-67	PF07649,PF13905	PTHR13871,PTHR13871:SF7	KOG2501	1.8.1.8	K17609	GO:GO:0055114,GO:GO:0047134
comp87512_c0_seq1	comp87512_c0	466.305	487.309	466.833	614.335	625.949	637.103	443.672	439.02	478.535	349.388	316.488	346.964	473.482	625.796	453.743	337.613	Pattern10	0	gi|731381420|ref|XP_010664523.1|	PREDICTED: decapping nuclease DXO homolog, chloroplastic-like [Vitis vinifera]	4e-109	27040693	Potri.001G149900.4	2e-103	AT4G17620	glycine-rich protein	2e-89	PF08652	PTHR12395,PTHR12395:SF9	KOG1982		K14845
comp87537_c0_seq2	comp87537_c0	24.2647	21.9285	33.2709	73.1125	80.3136	81.8019	19.2897	37.6303	31.0737	0	0	0	26.4881	78.4094	29.3313	0	Pattern10	0	gi|667776666|ref|WP_031395471.1|	hypothetical protein [Sphingomonas sp. STIS6.2]	3e-25	NA	NA	NA	No_hit	No_hit	No_hit	NA	NA	NA	NA	NA	NA
comp87597_c0_seq2	comp87597_c0	470.525	395.526	430.443	405.442	354.373	383.053	450.678	431.301	475.428	638.638	639.88	570.27	432.164	380.956	452.469	616.263	Pattern10	0	gi|388514159|gb|AFK45141.1|	unknown [Lotus japonicus]	2e-45	27045006	Potri.001G369200.1	1e-40	AT5G55860	Plant protein of unknown function (DUF827)	3e-31	PF05701	PTHR32054,PTHR32054:SF3
comp87601_c0_seq2	comp87601_c0	173.018	188.423	192.348	30.3844	44.7107	39.3278	160.455	140.872	146.792	83.1877	93.22	86.4409	184.596	38.141	149.373	87.6162	Pattern10	0	gi|225434580|ref|XP_002278527.1|	PREDICTED: phosphoinositide phospholipase C 4-like [Vitis vinifera]	0	27040697	Potri.001G252100.2	5e-17	AT5G58700	phosphatidylinositol-speciwc phospholipase C4	2e-67	PF00168,PF00387,PF00388	PTHR10336,PTHR10336:SF92		3.1.4.11	K05857	GO:GO:0005515,GO:GO:0035556,GO:GO:0007165,GO:GO:0006629,GO:GO:0004435
comp87652_c0_seq8	comp87652_c0	2459.02	2063.77	2180.73	1248.7	1326.38	1297.05	2155.24	2367.47	2411.75	4185.48	4109.71	3828.6	2234.51	1290.71	2311.48	4041.26	Pattern10	0	gi|700744463|gb|AIU98516.1|	bHLH transcription factor [Paeonia suffruticosa]	1e-87	27029750	Potri.005G208600.2	4e-86	AT4G09820	basic helix-loop-helix (bHLH) DNA-binding superfamily protein	6e-61	PF00010,PF14215	PTHR11514,PTHR11514:SF28				GO:GO:0046983				bHLH
comp87677_c0_seq6	comp87677_c0	355.974	372.899	340.33	182.753	250.049	218.663	320.911	330.336	371.911	419.752	455.305	402.131	356.401	217.155	341.053	425.729	Pattern10	0	gi|720027801|ref|XP_010264687.1|	PREDICTED: classical arabinogalactan protein 1 [Nelumbo nucifera]	8e-20	26987065	Potri.009G013500.1	8e-19	AT3G45230	hydroxyproline-rich glycoprotein family protein	3e-12
comp87678_c0_seq8	comp87678_c0	106.659	90.9628	109.17	186.105	182.155	165.177	68.3908	68.5065	88.0422	40.9539	40.2802	43.2205	102.264	177.812	74.9798	41.4849	Pattern10	0	NA	NA	NA	26986217	Potri.009G050100.2	3e-07	No_hit	No_hit	No_hit	NA	NA	NA	NA	NA	NA
comp87801_c0_seq1	comp87801_c0	1132	1038.86	993.969	886.846	866.062	929.71	936.428	1017.13	1052.36	1396.27	1465.04	1393.86	1054.94	894.206	1001.97	1418.39	Pattern10	0	gi|225442611|ref|XP_002284502.1|	PREDICTED: homeobox-leucine zipper protein GLABRA 2 [Vitis vinifera]	0	26997328	Potri.003G052400.1	0	AT1G79840	HD-ZIP IV family of homeobox-leucine zipper protein with lipid-binding START domain	0	PF00046,PF01852	PTHR24326,PTHR24326:SF272	KOG0484		K09338	GO:GO:0003677,GO:GO:0008289				HD-ZIP
comp87806_c1_seq1	comp87806_c1	82.2891	64.9734	49.9064	35.132	27.3232	40.901	75.4052	48.244	62.1475	148.458	126.595	153.673	65.723	34.452	61.9322	142.909	Pattern10	0	gi|584481466|gb|AHJ09606.1|	aquaporin protein 25 [Camellia sinensis]	1e-172	27003126	Potri.011G072100.1	3e-123	AT4G18910	NOD26-like intrinsic protein 1;2	2e-86	PF00230	PTHR19139,PTHR19139:SF144	KOG0223		K09874	GO:GO:0016020,GO:GO:0006810,GO:GO:0005215
comp87956_c0_seq3	comp87956_c0	24.2647	30.0502	27.0326	0.949513	2.48393	3.93278	16.6593	19.2976	15.5369	119.022	123.142	145.269	27.1159	2.45541	17.1646	129.145	Pattern10	0	gi|702272718|ref|XP_010043760.1|	PREDICTED: uncharacterized membrane protein At1g06890 [Eucalyptus grandis]	5e-48	26988432	Potri.009G011100.1	2e-48	AT2G28315	Nucleotide/sugar transporter family protein	5e-37	PF03151	PTHR11132,PTHR11132:SF115	KOG1441		K15285
comp87998_c1_seq2	comp87998_c1	139.259	118.576	131.94	213.641	235.973	210.365	90.3109	91.6829	97.3851	47.353	40.2802	58.8279	129.925	219.993	93.1263	48.8204	Pattern10	0	gi|632796204|gb|AHZ34665.1|	hexokinase 3 (chloroplast) (chloroplast) [Camellia sinensis]	0	26988516	Potri.009G050000.1	0	AT1G50460	hexokinase-like 1	1e-164	PF00349,PF03727	PTHR19443,PTHR19443:SF6		2.7.1.1,2.7.1.4	K00844	GO:GO:0016773,GO:GO:0005975,GO:GO:0005524,GO:GO:0046835,GO:GO:0005536,GO:GO:0004396,GO:GO:0001678
comp88077_c1_seq8	comp88077_c1	298.562	305.805	300.478	451.968	509.205	438.899	294.554	310.691	282.771	215.008	207.397	235.311	301.615	466.691	296.005	219.239	Pattern10	0	gi|225437400|ref|XP_002270318.1|	PREDICTED: gamma-tubulin complex component 4 [Vitis vinifera]	2e-105	27033698	Potri.014G128400.2	8e-61	AT3G53760	GAMMA-TUBULIN COMPLEX PROTEIN 4	2e-53	PF04130	PTHR19302,PTHR19302:SF27			K16571	GO:GO:0005815,GO:GO:0000922,GO:GO:0000226
comp88083_c0_seq2	comp88083_c0	201.556	203.042	235.298	113.942	156.413	137.647	217.272	216.133	262.055	308.498	252.039	266.514	213.299	136.001	231.82	275.684	Pattern10	0	gi|698523129|ref|XP_009758369.1|	PREDICTED: uncharacterized protein LOC104211068 [Nicotiana sylvestris]	7e-22	NA	NA	NA	No_hit	No_hit	No_hit	NA	NA	NA	NA	NA	NA
comp88105_c0_seq5	comp88105_c0	105.499	76.3438	64.4624	24.6874	35.6029	32.2488	75.4052	97.4529	76.6485	135.66	128.897	136.865	82.1017	30.8464	83.1689	133.807	Pattern10	0	gi|694387174|ref|XP_009369350.1|	PREDICTED: hypersensitive-induced response protein 1 isoform X2 [Pyrus x bretschneideri]	2e-95	26984365	Potri.017G078000.5	1e-92	AT5G62740	SPFH/Band 7/PHB domain-containing membrane-associated protein family	5e-74	PF01145	PTHR10264,PTHR10264:SF92	KOG2620			GO:GO:0016020
comp88204_c0_seq7	comp88204_c0	39.0346	26.8259	37.3258	17.0912	25.6672	28.316	38.5794	37.6303	36.2527	60.1511	88.6165	57.6273	34.3954	23.6915	37.4875	68.7983	Pattern10	1.9e-09	gi|641840507|gb|KDO59427.1|	hypothetical protein CISIN_1g022941mg [Citrus sinensis]	3e-38	27009246	Potri.018G110300.2	3e-33	AT4G30993	Calcineurin-like metallo-phosphoesterase superfamily protein	1e-20		PTHR32254,PTHR32254:SF5
comp88224_c2_seq1	comp88224_c2	216.273	232.678	232.886	121.538	120.056	125.849	209.556	244.105	248.59	381.384	414.311	348.165	227.279	122.481	234.084	381.287	Pattern10	0	gi|568850550|ref|XP_006478975.1|	PREDICTED: uncharacterized protein LOC102628245 [Citrus sinensis]	0	27025395	Potri.019G024100.1	0	AT5G18460	Protein of Unknown Function (DUF239)	3e-176	PF14365,PF03080	PTHR31589,PTHR31589:SF4
comp88561_c1_seq4	comp88561_c1	514.835	458.875	493.792	690.116	700.467	696.889	512.054	421.653	514.788	341.876	361.463	326.555	489.167	695.824	482.832	343.298	Pattern10	0	NA	NA	NA	NA	NA	NA	No_hit	No_hit	No_hit	NA	NA	NA	NA	NA	NA
comp88691_c0_seq1	comp88691_c0	8.43991	5.68517	9.35745	11.3942	23.1833	11.7984	7.01444	5.78928	7.25054	2.55962	2.30173	0	7.82751	15.4586	6.68475	1.62045	Pattern10	1.85e-05	gi|589271156|ref|XP_007001308.1|	hypothetical protein TREMEDRAFT_58562 [Tremella mesenterica DSM 1558]	2e-17	NA	NA	NA	AT2G36120	Glycine-rich protein family	9e-06
comp88836_c0_seq2	comp88836_c0	66.5487	83.6533	66.5418	103.497	129.164	115.915	71.0212	85.8743	59.0401	56.3117	47.1854	51.6245	72.2479	116.192	71.9785	51.7072	Pattern10	3.3e-14	NA	NA	NA	NA	NA	NA	No_hit	No_hit	No_hit	NA	NA	NA	NA	NA	NA
comp88872_c0_seq2	comp88872_c0	14.7698	11.3703	17.6752	25.6748	34.775	29.1026	24.5593	14.4732	11.4248	61.4309	42.582	38.4182	14.6051	29.8508	16.8191	47.477	Pattern10	2e-09	NA	NA	NA	NA	NA	NA	No_hit	No_hit	No_hit	NA	NA	NA	NA	NA	NA
comp88895_c0_seq1	comp88895_c0	94.949	73.9073	67.5816	60.7689	47.1946	43.2606	68.3908	68.5065	88.0422	101.105	96.6726	127.26	78.8126	50.408	74.9798	108.346	Pattern10	3.07e-08	gi|747084087|ref|XP_011089437.1|	PREDICTED: methyl-CpG-binding domain-containing protein 7 [Sesamum indicum]	2e-16	26986779	Potri.009G027600.4	9e-12	No_hit	No_hit	No_hit	NA	NA	NA	NA	NA	NA
comp88930_c1_seq1	comp88930_c1	21.0998	35.7354	29.1121	6.64659	2.48393	4.71934	31.565	27.0166	26.9306	66.5502	35.6768	64.6266	28.6491	4.61662	28.5041	55.6179	Pattern10	0	gi|566203342|ref|XP_002320186.2|	hypothetical protein POPTR_0014s09150g [Populus trichocarpa]	0	27033091	Potri.014G095800.1	0	AT1G01430	TRICHOME BIREFRINGENCE-LIKE 25	3e-138	PF14416,PF13839	PTHR32285,PTHR32285:SF9
comp88948_c0_seq1	comp88948_c0	927.335	859.281	830.733	626.679	598.924	625.321	822.68	848.13	773.363	1176.15	1170.43	1112.93	872.45	616.975	814.724	1153.17	Pattern10	0	gi|747088699|ref|XP_011091953.1|	PREDICTED: peptide-N(4)-(N-acetyl-beta-glucosaminyl)asparagine amidase isoform X1 [Sesamum indicum]	0	26995299	Potri.013G039600.2	0	AT5G49570	peptide-N-glycanase 1	0	PF03835	PTHR12143,PTHR12143:SF19		3.5.1.52	K01456
comp88959_c0_seq3	comp88959_c0	360.806	311.06	337.908	355.26	406.453	441.306	314.457	316.481	371.849	230.366	250.888	254.509	336.591	401.006	334.262	245.254	Pattern10	4.44e-09	gi|661882568|emb|CDP13571.1|	unnamed protein product [Coffea canephora]	0	27031663	Potri.005G102300.1	0	AT4G38250	Transmembrane amino acid transporter family protein	2e-156	PF01490	PTHR22950,PTHR22950:SF305	KOG1304		K14209
comp88981_c0_seq2	comp88981_c0	1266.11	1242.52	1251.71	677.174	673.972	719.267	1063.71	1140.69	1084.56	1851.46	1864.83	1856.24	1253.45	690.138	1096.32	1857.51	Pattern10	0	NA	NA	NA	NA	NA	NA	No_hit	No_hit	No_hit	NA	NA	NA	NA	NA	NA
comp88995_c0_seq1	comp88995_c0	397.731	358.978	449.667	310.491	308.139	363.13	349.845	352.181	390.493	226.527	199.053	198.082	402.125	327.253	364.173	207.887	Pattern10	0	gi|703072077|ref|XP_010089191.1|	hypothetical protein L484_002978 [Morus notabilis]	3e-67	26998839	Potri.003G192800.1	8e-58	AT5G07020	proline-rich family protein	4e-47		PTHR35753,PTHR35753:SF1
comp88998_c0_seq4	comp88998_c0	1255.44	1201.44	1227.03	1385.31	1470.5	1432.29	1269.62	1270.15	1307.17	1711.11	1667.43	1556.44	1227.97	1429.37	1282.31	1644.99	Pattern10	0	NA	NA	NA	NA	NA	NA	No_hit	No_hit	No_hit	NA	NA	NA	NA	NA	NA
comp89018_c0_seq1	comp89018_c0	27.4297	26.8015	27.0326	4.74757	8.27975	7.07901	20.1665	19.2976	20.7158	69.1098	65.5992	61.229	27.088	6.70211	20.06	65.3127	Pattern10	0	gi|590704423|ref|XP_007047154.1|	SKU5 similar 17 isoform 3 [Theobroma cacao]	6e-53	27016838	Potri.007G038300.2	7e-53	AT5G66920	SKU5 similar 17	2e-42	PF07731,PF07732,PF00394	PTHR11709,PTHR11709:SF26		1.10.3.3		GO:GO:0055114,GO:GO:0016491,GO:GO:0005507
comp89155_c2_seq1	comp89155_c2	2615.92	2392.86	2703.26	706.438	786.461	832.964	2643.2	2652.38	2599.84	3383.69	3357.02	3360.39	2570.68	775.287	2631.8	3367.04	Pattern10	0	gi|560939377|gb|AHB32112.1|	chalcone isomerase [Camellia sinensis]	2e-161	27023286	Potri.002G052200.1	1e-30	AT3G63170	Chalcone-flavanone isomerase family protein	6e-27	PF16036	PTHR28039,PTHR28039:SF7		5.5.1.6
comp89243_c0_seq1	comp89243_c0	795.462	703.337	800.582	353.219	439.647	415.31	831.194	841.366	802.148	541.808	573.13	547.459	766.46	402.725	824.902	554.133	Pattern10	0	gi|747082303|ref|XP_011088467.1|	PREDICTED: protein IQ-DOMAIN 1-like [Sesamum indicum]	3e-153	27006680	Potri.006G131100.1	1e-134	AT5G03040	IQ-domain 2	4e-79	PF00612	PTHR32295,PTHR32295:SF28				GO:GO:0005515
comp89260_c0_seq5	comp89260_c0	417.871	385.78	388.833	492.854	543.98	524.633	379.122	356.05	360.455	293.153	250.888	261.724	397.494	520.489	365.209	268.589	Pattern10	0	gi|658012702|ref|XP_008341627.1|	PREDICTED: uncharacterized protein LOC103404488 [Malus domestica]	7e-119	26985562	Potri.017G090000.1	2e-119	AT3G29270	RING/U-box superfamily protein	3e-72	PF13445	PTHR13139,PTHR13139:SF47
comp89291_c0_seq1	comp89291_c0	1431.53	1189.96	1249.95	1654.23	1827.26	1735.89	1046.56	1217.39	1272.89	2346.19	2413.37	2159.28	1290.48	1739.13	1178.95	2306.28	Pattern10	0	gi|698523767|ref|XP_009758697.1|	PREDICTED: zinc finger protein CONSTANS-LIKE 4-like [Nicotiana sylvestris]	6e-138	27004001	Potri.006G267700.1	3e-105	AT5G24930	CONSTANS-like 4	2e-87	PF00643,PF06203	PTHR31319,PTHR31319:SF4	KOG1601			GO:GO:0008270,GO:GO:0005622,GO:GO:0005515				CO-like
comp89315_c0_seq2	comp89315_c0	1449.55	1353.07	1367.23	1514.5	1415.84	1619.57	1302.06	1284.91	1470.82	824.198	821.406	834.395	1389.95	1516.64	1352.6	826.667	Pattern10	0	gi|359482400|ref|XP_002268800.2|	PREDICTED: COBW domain-containing protein 1 [Vitis vinifera]	0	26996416	Potri.003G030100.1	0	AT1G80480	plastid transcriptionally active 17	3e-142	PF07683,PF02492	PTHR13748,PTHR13748:SF43
comp89363_c0_seq2	comp89363_c0	2371.58	2052.99	2185.73	2624.45	2614.74	2824.75	2304.49	2259.67	2306.66	3497.22	3558.09	3397.06	2203.44	2687.98	2290.28	3484.12	Pattern10	0	gi|348076090|gb|AEP60134.1|	JAZ3 [Vitis rupestris]	2e-108	27037308	Potri.008G133400.5	1e-81	AT3G17860	jasmonate-zim-domain protein 3	4e-27	PF09425,PF06200	PTHR33077,PTHR33077:SF7			K13464			Jasmonic acid	JA Co-Repressor
comp89379_c0_seq1	comp89379_c0	108.664	102.333	88.3759	21.8388	19.0434	28.316	100.833	109.996	106.686	227.806	212.91	186.088	99.791	23.0661	105.838	208.935	Pattern10	0	gi|595967184|ref|XP_007217258.1|	hypothetical protein PRUPE_ppa008822mg [Prunus persica]	0	27026271	Potri.019G104700.1	0	AT2G20830	transferases;folic acid binding	2e-85	PF07837	PTHR12234,PTHR12234:SF1		6.3.3.2,2.1.2.5		GO:GO:0016740,GO:GO:0008152,GO:GO:0005542
comp89380_c0_seq6	comp89380_c0	165.559	148.627	136.192	268.646	292.35	257.291	117.492	132.189	149.144	112.623	106.271	82.8392	150.126	272.762	132.941	100.578	Pattern10	0	gi|698530685|ref|XP_009762166.1|	PREDICTED: 3-ketodihydrosphingosine reductase-like [Nicotiana sylvestris]	6e-92	27031878	Potri.005G136200.3	1e-92	AT3G50560	NAD(P)-binding Rossmann-fold superfamily protein	8e-63	PF13561	PTHR24322,PTHR24322:SF315	KOG1014	1.1.1.62
comp89397_c3_seq6	comp89397_c3	874.354	877.141	958.618	1104.7	1175.25	1168.78	901.312	861.773	938.54	794.763	820.554	855.429	903.371	1149.58	900.542	823.582	Pattern10	0	NA	NA	NA	NA	NA	NA	No_hit	No_hit	No_hit	NA	NA	NA	NA	NA	NA
comp89445_c1_seq2	comp89445_c1	1646.76	1472.46	1588.71	2150.85	2151.11	2274.09	1594.06	1719.42	1721.51	1048.17	1026.57	958.054	1569.31	2192.02	1678.33	1010.93	Pattern10	0	gi|356552767|ref|XP_003544734.1|	PREDICTED: V-type proton ATPase subunit e-like [Glycine max]	3e-11	27001405	Potri.011G092600.3	8e-12	AT4G26710	ATPase, V0 complex, subunit E	1e-09	PF05493	PTHR12263,PTHR12263:SF4	KOG3500		K02153	GO:GO:0033179,GO:GO:0015991,GO:GO:0015078
comp89447_c0_seq1	comp89447_c0	91.784	77.9681	84.217	22.7883	19.0434	28.316	116.615	120.61	129.474	331.471	353.315	350.566	84.6564	23.3826	122.233	345.117	Pattern10	0	gi|255569589|ref|XP_002525760.1|	Cyclic nucleotide-gated ion channel, putative [Ricinus communis]	0	27046053	Potri.001G407800.1	0	AT5G54250	cyclic nucleotide-gated cation channel 4	0	PF00520	PTHR10217,PTHR10217:SF476				GO:GO:0055085,GO:GO:0016020,GO:GO:0006811,GO:GO:0005216
comp89489_c1_seq9	comp89489_c1	303.837	302.939	310.199	222.186	193.746	201.288	395.439	357.006	373.921	685.979	693.971	702.333	305.658	205.74	375.455	694.094	Pattern10	0	gi|359475821|ref|XP_002285150.2|	PREDICTED: uncharacterized protein LOC100266444 [Vitis vinifera]	3e-159	27010066	Potri.018G027100.1	4e-134	AT4G32295	unknown protein; BEST Arabidopsis thaliana protein match is: unknown protein (TAIR:AT3G24150.1); Has 39 Blast hits to 39 proteins in 10 species: Archae - 0; Bacteria - 0; Metazoa - 0; Fungi - 0; Plants - 39; Viruses - 0; Other Eukaryotes - 0 (source: NCBI BLink).	7e-67		PTHR35300,PTHR35300:SF1
comp89504_c0_seq3	comp89504_c0	129.764	158.373	154.918	33.233	38.0869	25.9564	225.321	204.555	200.943	90.6362	64.4484	73.2347	147.685	32.4254	210.273	76.1064	Pattern10	0	gi|359475266|ref|XP_003631627.1|	PREDICTED: probable 1-acyl-sn-glycerol-3-phosphate acyltransferase 5 [Vitis vinifera]	0	26986973	Potri.009G112300.2	0	AT3G18850	lysophosphatidyl acyltransferase 5	4e-144	PF16076,PF01553	PTHR10983,PTHR10983:SF25	KOG1505	2.3.1.51	K13513	GO:GO:0016746,GO:GO:0008152
comp89546_c0_seq1	comp89546_c0	916.638	841.406	917.03	1579.8	1580.93	1537.64	955.709	930.125	997.446	557.716	554.808	538.095	891.691	1566.12	961.093	550.206	Pattern10	0	gi|731425250|ref|XP_002279734.3|	PREDICTED: protein EXECUTER 1, chloroplastic [Vitis vinifera]	0	27048949	Potri.012G079700.1	0	AT1G27510	Protein of unknown function (DUF3506)	5e-180	PF02151,PF12014	PTHR33917,PTHR33917:SF2				GO:GO:0005515
comp89602_c1_seq1	comp89602_c1	313.332	255.021	271.366	363.664	396.6	351.591	283.208	290.429	322.058	186.852	181.837	198.094	279.906	370.618	298.565	188.928	Pattern10	0	gi|225442857|ref|XP_002285378.1|	PREDICTED: biotin carboxyl carrier protein of acetyl-CoA carboxylase 2, chloroplastic isoform X1 [Vitis vinifera]	8e-101	27042271	Potri.001G172600.2	2e-89	AT1G52670	Single hybrid motif superfamily protein	6e-65	PF00364	PTHR18866,PTHR18866:SF99
comp89646_c0_seq5	comp89646_c0	44.3095	47.3006	46.7872	105.453	101.841	99.1062	42.9635	57.8928	48.6718	6.39905	4.60346	9.60455	46.1325	102.133	49.8427	6.86902	Pattern10	0	gi|697098090|ref|XP_009624850.1|	PREDICTED: cytochrome P450 90B1 [Nicotiana tomentosiformis]	3e-19	27016642	Potri.007G026500.2	7e-21	AT3G50660	Cytochrome P450 superfamily protein	3e-15	PF00067	PTHR24286,PTHR24286:SF37	KOG0157		K09587	GO:GO:0055114,GO:GO:0020037,GO:GO:0016705,GO:GO:0005506		Brassinosteroid	biosynthesis
comp89678_c0_seq1	comp89678_c0	14.7698	23.5529	23.9135	34.1825	28.9791	22.0236	14.9057	23.1571	12.4295	12.7981	5.75432	6.00284	20.7454	28.3951	16.8308	8.18509	Pattern10	0.000268758	NA	NA	NA	26981490	Potri.010G229800.3	7e-09	AT3G55620	Translation initiation factor IF6	9e-06	PF01912	PTHR10784	KOG3185		K03264	GO:GO:0043022,GO:GO:0042256
comp89751_c0_seq2	comp89751_c0	414.611	438.571	441.869	1098.68	1095.23	1064.51	405.102	409.109	479.209	206.843	194.496	232.91	431.683	1086.14	431.14	211.416	Pattern10	0	NA	NA	NA	NA	NA	NA	No_hit	No_hit	No_hit	NA	NA	NA	NA	NA	NA
comp89754_c0_seq4	comp89754_c0	1556.11	1520.05	1494.96	581.254	597.798	619.115	1713.72	1641.28	1775.27	945.294	993.196	992.246	1523.71	599.389	1710.09	976.912	Pattern10	0	NA	NA	NA	NA	NA	NA	No_hit	No_hit	No_hit	NA	NA	NA	NA	NA	NA
comp89798_c0_seq1	comp89798_c0	359.751	315.121	383.655	179.458	170.563	195.066	371.765	415.863	365.634	447.934	437.328	498.236	352.843	181.696	384.421	461.166	Pattern10	0	gi|731401494|ref|XP_010654302.1|	PREDICTED: uncharacterized protein LOC100261386 isoform X1 [Vitis vinifera]	1e-79	NA	NA	NA	No_hit	No_hit	No_hit	NA	NA	NA	NA	NA	NA
comp89821_c0_seq3	comp89821_c0	285.902	284.259	265.159	809.935	752.63	791.316	284.953	259.553	261.019	144.619	141.556	139.266	278.44	784.627	268.508	141.814	Pattern10	0	gi|225459284|ref|XP_002285786.1|	PREDICTED: uncharacterized protein LOC100252301 [Vitis vinifera]	0	27024739	Potri.002G097800.1	0	AT1G78230	Outer arm dynein light chain 1 protein	5e-115	PF13855	PTHR24365,PTHR24365:SF368	KOG0531			GO:GO:0005515
comp89851_c1_seq30	comp89851_c1	170.908	174.616	161.156	46.5262	66.238	66.8573	153.441	116.75	127.402	232.926	247.436	219.704	168.893	59.8738	132.531	233.355	Pattern10	0	gi|225444686|ref|XP_002277641.1|	PREDICTED: inter alpha-trypsin inhibitor, heavy chain 4 [Vitis vinifera]	0	26999698	Potri.003G068000.5	3e-173	AT1G19110	inter-alpha-trypsin inhibitor heavy chain-related	5e-159	PF13768	PTHR10338,PTHR10338:SF114
comp89856_c0_seq1	comp89856_c0	198.338	172.18	176.752	17.0912	24.0113	23.5967	170.977	183.327	207.158	136.94	107.03	142.868	182.423	21.5664	187.154	128.946	Pattern10	0	gi|802794795|ref|XP_012092328.1|	PREDICTED: receptor-like protein 12 [Jatropha curcas]	0	27035192	Potri.014G136100.1	0	AT4G03010	RNI-like superfamily protein	4e-145	PF08263,PF13855	PTHR27000,PTHR27000:SF105	KOG4579	2.7.11.1		GO:GO:0005515
comp89868_c0_seq4	comp89868_c0	350.182	353.325	381.617	250.672	279.905	256.614	341.41	351.66	406.983	346.688	281.478	292.843	361.708	262.397	366.685	307.003	Pattern10	1.47e-08	gi|720089838|ref|XP_010244899.1|	PREDICTED: triphosphate tunel metalloenzyme 3-like isoform X1 [Nelumbo nucifera]	4e-106	26998685	Potri.003G198200.1	2e-97	AT2G11890	adenylate cyclases	3e-60	PF01928	PTHR34948,PTHR34948:SF2		3.6.1.25,3.6.1.3
comp89901_c0_seq1	comp89901_c0	16.8798	21.1164	29.1121	127.235	145.724	112.478	15.7825	26.0518	17.6084	218.848	238.229	218.504	22.3694	128.479	19.8142	225.193	Pattern10	0	gi|590574097|ref|XP_007012306.1|	Heat shock transcription factor A2 isoform 1 [Theobroma cacao]	1e-153	27008359	Potri.006G226800.2	3e-149	AT2G26150	heat shock transcription factor A2	4e-92	PF00447	PTHR10015,PTHR10015:SF186	KOG0627		K09419	GO:GO:0043565,GO:GO:0006355,GO:GO:0005634,GO:GO:0003700				HSF
comp89942_c0_seq1	comp89942_c0	1.05499	2.4365	0	2.84854	4.96785	4.71934	1.75361	0.96488	4.14316	28.1558	13.8104	24.0114	1.16383	4.17858	2.28722	21.9925	Pattern10	6e-15	gi|671165483|ref|XP_008723208.1|	hypothetical protein G647_01587 [Cladophialophora carrionii CBS 160.54]	2e-50	NA	NA	NA	No_hit	No_hit	No_hit	NA	NA	NA	NA	NA	NA
comp89952_c0_seq2	comp89952_c0	632.92	570.142	586.4	476.656	402.396	447.551	534.851	612.699	551.041	860.033	782.587	844	596.487	442.201	566.197	828.873	Pattern10	0	gi|225436116|ref|XP_002273629.1|	PREDICTED: abscisic-aldehyde oxidase-like [Vitis vinifera]	0	26988499	Potri.009G153800.1	0	AT2G27150	abscisic aldehyde oxidase 3	0	PF00111,PF03450,PF01799,PF01315,PF00941,PF02738	PTHR11908,PTHR11908:SF98		1.2.3.7,1.2.3.1,1.2.3.14	K09842	GO:GO:0051536,GO:GO:0009055,GO:GO:0055114,GO:GO:0046872,GO:GO:0016491		Abscisic acid	synthesis
comp90085_c0_seq2	comp90085_c0	228.933	276.949	253.691	346.572	346.094	386.986	239.368	239.29	275.52	286.678	295.772	308.546	253.191	359.884	251.393	296.999	Pattern10	2.6e-14	gi|703113625|ref|XP_010100433.1|	hypothetical protein L484_027744 [Morus notabilis]	6e-144	26982245	Potri.010G042600.1	1e-136	AT1G10660	unknown protein; LOCATED IN: endomembrane system; EXPRESSED IN: 24 plant structures; EXPRESSED DURING: 15 growth stages; BEST Arabidopsis thaliana protein match is: unknown protein (TAIR:AT5G62960.1); Has 155 Blast hits to 154 proteins in 22 species: Archae - 0; Bacteria - 0; Metazoa - 10; Fungi - 4; Plants - 139; Viruses - 0; Other Eukaryotes - 2 (source: NCBI BLink).	2e-97		PTHR12242,PTHR12242:SF10
comp90176_c1_seq6	comp90176_c1	159.303	144.566	164.265	123.437	133.95	120.556	174.502	146.681	200.363	234.193	195.647	193.304	156.045	125.981	173.849	207.714	Pattern10	2.21e-07	gi|697130667|ref|XP_009619389.1|	PREDICTED: protein TRI1 [Nicotiana tomentosiformis]	4e-14	26994262	Potri.013G070600.2	4e-11	AT3G03590	SWIB/MDM2 domain superfamily protein	5e-09	PF02201	PTHR13844,PTHR13844:SF12				GO:GO:0005515
comp90205_c0_seq2	comp90205_c0	1731.24	1487.7	1522.14	960.908	1034.12	1018.44	1667.1	1609.42	1752.56	1256.11	1194.54	1175.36	1580.36	1004.49	1676.36	1208.67	Pattern10	0	gi|747046831|ref|XP_011101473.1|	PREDICTED: serine decarboxylase-like [Sesamum indicum]	0	27021512	Potri.002G069800.1	0	AT1G43710	Pyridoxal phosphate (PLP)-dependent transferases superfamily protein	0	PF00282	PTHR11999,PTHR11999:SF83		4.1.1.22	K01590	GO:GO:0030170,GO:GO:0019752,GO:GO:0016831
comp90211_c0_seq4	comp90211_c0	565.474	452.377	522.977	688.397	686.392	732.284	492.458	467.002	541.719	392.902	453.544	458.617	513.61	702.358	500.393	435.021	Pattern10	0	gi|590577054|ref|XP_007013128.1|	Enoyl-CoA hydratase/isomerase family [Theobroma cacao]	0	27008979	Potri.018G082900.5	0	AT4G29010	Enoyl-CoA hydratase/isomerase family	0	PF16113,PF00725,PF02737	PTHR23309,PTHR23309:SF10	KOG1683	5.1.2.3,1.1.1.35,5.3.3.8,4.2.1.17	K10527	GO:GO:0055114,GO:GO:0016491,GO:GO:0006631,GO:GO:0003857		Jasmonic acid	JA Biosynthesis
comp90235_c0_seq2	comp90235_c0	249.505	312.839	299.293	486.369	517.278	507.534	341.279	345.456	349.093	138.22	121.98	119.289	287.212	503.727	345.276	126.496	Pattern10	0	gi|225439793|ref|XP_002276541.1|	PREDICTED: protein MODIFIER OF SNC1 11 isoform X1 [Vitis vinifera]	7e-55	27013978	Potri.016G082900.1	3e-30	AT5G02770	conserved eukaryotic protein with homology to the human RNA binding protein CIP29 that localizes to the nucleus. Mutants accumulate more poly(A) mRNAs in the nucleus, likely resulting from reduced mRNA export activity.	8e-30		PTHR12381			K18732
comp90290_c0_seq2	comp90290_c0	802.098	711.467	716.396	387.924	462.01	413.115	810.133	772.425	767.521	392.864	368.276	363.232	743.32	421.016	783.36	374.791	Pattern10	0	gi|147825148|emb|CAN62265.1|	hypothetical protein VITISV_018459 [Vitis vinifera]	1e-124	27033506	Potri.014G007200.1	4e-108	AT2G22840	growth-regulating factor 1	1e-44	PF08880,PF08879	PTHR31602,PTHR31602:SF2				GO:GO:0006355,GO:GO:0005634,GO:GO:0005524,GO:GO:0032502,GO:GO:0006351				GRF
comp90360_c1_seq4	comp90360_c1	70.6843	62.0496	46.7872	71.6883	80.3136	85.7347	35.0459	62.6979	66.2906	35.8347	36.8276	20.4097	59.8404	79.2455	54.6781	31.024	Pattern10	3.73e-06	NA	NA	NA	NA	NA	NA	No_hit	No_hit	No_hit	NA	NA	NA	NA	NA	NA
comp90522_c0_seq2	comp90522_c0	201.503	166.494	184.03	306.693	382.525	351.591	161.315	215.168	217.516	272.6	267	256.922	184.009	346.936	198	265.507	Pattern10	0	NA	NA	NA	NA	NA	NA	No_hit	No_hit	No_hit	NA	NA	NA	NA	NA	NA
comp90582_c0_seq5	comp90582_c0	164.578	173.804	192.296	226.934	270.491	256.418	192.02	174.643	210.266	131.821	132.407	115.255	176.893	251.281	192.31	126.494	Pattern10	0	gi|641817837|gb|KDO38976.1|	hypothetical protein CISIN_1g0225922mg, partial [Citrus sinensis]	3e-55	27042776	Potri.001G344000.1	1e-52	AT5G40530	S-adenosyl-L-methionine-dependent methyltransferases superfamily protein	3e-40	PF05148	PTHR12787,PTHR12787:SF0	KOG3045	2.1.1.287	K14850	GO:GO:0008168
comp90590_c0_seq1	comp90590_c0	673.083	618.872	623.83	162.367	185.466	180.122	559.104	552.876	569.685	278.999	273.906	268.927	638.595	175.985	560.555	273.944	Pattern10	0	gi|565370460|ref|XP_006351838.1|	PREDICTED: oligopeptide transporter 4-like [Solanum tuberosum]	0	26986691	Potri.009G079500.1	0	AT5G64410	oligopeptide transporter 4	0	PF03169	PTHR22601,PTHR22601:SF11				GO:GO:0055085
comp90635_c2_seq1	comp90635_c2	0	2.4365	3.11915	58.8698	61.2702	74.7229	6.13764	5.78928	6.21475	25.5962	14.9612	22.8108	1.85188	64.9543	6.04722	21.1228	Pattern10	0	gi|743780062|ref|XP_010920409.1|	PREDICTED: uncharacterized protein LOC105044287 [Elaeis guineensis]	4e-73	NA	NA	NA	No_hit	No_hit	No_hit	NA	NA	NA	NA	NA	NA
comp90648_c0_seq1	comp90648_c0	20.0448	28.4259	35.3504	189.903	186.609	204.812	46.4707	41.4898	38.3243	71.6054	75.7268	98.4466	27.9403	193.774	42.0949	81.9263	Pattern10	0	NA	NA	NA	NA	NA	NA	No_hit	No_hit	No_hit	NA	NA	NA	NA	NA	NA
comp90673_c3_seq1	comp90673_c3	369.246	355.729	401.33	73.1125	77.8297	84.9481	438.394	376.303	418.46	523.443	672.105	595.014	375.435	78.6301	411.052	596.854	Pattern10	0	gi|764605682|ref|XP_004303222.2|	PREDICTED: protein ASPARTIC PROTEASE IN GUARD CELL 2 [Fragaria vesca subsp. vesca]	0	27035686	Potri.T081500.1	0	AT1G79720	Eukaryotic aspartyl protease family protein	1e-154	PF00026,PF14541	PTHR13683,PTHR13683:SF263	KOG1339	3.4.23.12		GO:GO:0006508,GO:GO:0004190
comp90680_c0_seq3	comp90680_c0	1831.89	1647.89	1671.71	154.771	183.811	181.695	1583.6	1688.41	1678.5	1130.07	1268.65	1228.16	1717.16	173.425	1650.17	1208.96	Pattern10	0	gi|641862226|gb|KDO80913.1|	hypothetical protein CISIN_1g004054mg [Citrus sinensis]	1e-56	27020653	Potri.002G093900.2	5e-55	AT1G78060	Glycosyl hydrolase family protein	4e-43	PF14310,PF00933,PF01915	PTHR30620,PTHR30620:SF8		3.2.1.37		GO:GO:0005975,GO:GO:0004553
comp90683_c0_seq1	comp90683_c0	1796.65	1518.93	1615.29	1025.55	1118.21	1007.47	1805.36	1607.43	1659.93	3448.59	2958.95	3224.8	1643.62	1050.41	1690.91	3210.78	Pattern10	0	gi|645269689|ref|XP_008240112.1|	PREDICTED: cytochrome P450 78A5 [Prunus mume]	0	26996755	Potri.003G173500.1	1e-173	AT1G74110	cytochrome P450, family 78, subfamily A, polypeptide 10	0	PF00067	PTHR24298,PTHR24298:SF112	KOG0156			GO:GO:0055114,GO:GO:0020037,GO:GO:0016705,GO:GO:0005506
comp90746_c1_seq2	comp90746_c1	7.38492	4.87301	5.19858	38.9301	25.6672	24.3833	7.01444	7.71904	7.25054	1.27981	0	1.20057	5.81884	29.6602	7.32801	0.826793	Pattern10	0	gi|662520347|gb|KEQ77905.1|	hypothetical protein M436DRAFT_36503 [Aureobasidium namibiae CBS 147.97]	1e-23	NA	NA	NA	No_hit	No_hit	No_hit	NA	NA	NA	NA	NA	NA
comp90790_c2_seq2	comp90790_c2	15.8248	7.30951	9.35745	20.8893	21.5274	25.9564	17.5361	18.3327	5.17895	7.67887	5.75432	3.60171	10.8306	22.791	13.6826	5.6783	Pattern10	5.15e-05	gi|763745894|gb|KJB13333.1|	hypothetical protein B456_002G068800 [Gossypium raimondii]	2e-17	27000815	Potri.011G117200.1	3e-13	AT3G23550	MATE efflux family protein	1e-11	PF01554	PTHR11206,PTHR11206:SF78	KOG1347		K03327	GO:GO:0055085,GO:GO:0016020,GO:GO:0015297,GO:GO:0015238,GO:GO:0006855
comp90842_c1_seq1	comp90842_c1	436.765	391.465	387.814	293.4	264.124	269.002	481.366	474.721	466.127	660.958	655.992	687.926	405.348	275.509	474.071	668.292	Pattern10	0	NA	NA	NA	NA	NA	NA	No_hit	No_hit	No_hit	NA	NA	NA	NA	NA	NA
comp90899_c1_seq1	comp90899_c1	237.373	196.545	185.069	899.189	950.516	1013.03	160.762	187.187	204.051	98.5454	117.388	120.057	206.329	954.245	184	111.997	Pattern10	0	gi|747081925|ref|XP_011088260.1|	PREDICTED: ferredoxin--nitrite reductase, chloroplastic [Sesamum indicum]	0	26991343	Potri.004G140800.1	0	AT2G15620	nitrite reductase 1	0	PF03460,PF01077	PTHR32439,PTHR32439:SF0		1.7.7.1	K00366	GO:GO:0055114,GO:GO:0016491,GO:GO:0051536,GO:GO:0020037
comp90970_c0_seq1	comp90970_c0	2387.4	2169.3	2188.05	1035.85	1054.84	1057.92	2106.37	2006.95	2237.97	1758.46	1786.14	1769.64	2248.25	1049.54	2117.1	1771.41	Pattern10	0	NA	NA	NA	NA	NA	NA	No_hit	No_hit	No_hit	NA	NA	NA	NA	NA	NA
comp91036_c0_seq2	comp91036_c0	51.6945	43.0449	41.5887	13.2932	19.0434	14.9446	77.1589	56.9279	54.8969	102.385	95.5217	97.2461	45.4427	15.7604	62.9946	98.3842	Pattern10	0	gi|731432394|ref|XP_010644255.1|	PREDICTED: uncharacterized protein LOC100255568 [Vitis vinifera]	0	27041728	Potri.001G146800.1	0	AT5G45540	Protein of unknown function (DUF594)	5e-159	PF04578,PF13968	PTHR31325,PTHR31325:SF1
comp91055_c0_seq1	comp91055_c0	59.0794	52.7909	60.3035	87.3552	124.196	97.6825	32.4418	52.1035	31.0737	203.49	207.156	213.701	57.3913	103.078	38.5397	208.116	Pattern10	0	gi|225426923|ref|XP_002264799.1|	PREDICTED: 21 kDa protein-like [Vitis vinifera]	8e-57	27019504	Potri.015G128300.1	1e-54	AT5G62360	Plant invertase/pectin methylesterase inhibitor superfamily protein	3e-37	PF04043	PTHR31080,PTHR31080:SF19		3.1.1.11		GO:GO:0004857
comp91074_c0_seq5	comp91074_c0	1703.71	1593.47	1728	1198.23	1287.51	1229.47	1779.91	1674.07	1910.06	1397.57	1569.78	1446.69	1675.06	1238.4	1788.01	1471.34	Pattern10	0	gi|731316322|ref|XP_010695045.1|	PREDICTED: cycloartenol-C-24-methyltransferase [Beta vulgaris subsp. vulgaris]	2e-11	27041292	Potri.001G263700.2	2e-11	AT5G13710	sterol methyltransferase 1	1e-06	PF08241,PF08498	PTHR10108,PTHR10108:SF908	KOG1269	2.1.1.41	K00559	GO:GO:0008168,GO:GO:0008152,GO:GO:0006694
comp91170_c0_seq1	comp91170_c0	163.523	163.246	175.722	93.8024	98.5291	102.252	220.166	210.373	215.444	364.746	346.41	320.552	167.497	98.1946	215.328	343.903	Pattern10	0	gi|755162822|gb|AJJ90393.1|	annexin [Manihot esculenta]	3e-83	27043498	Potri.001G024800.1	3e-58	AT2G38760	annexin 3	5e-41	PF00191	PTHR10502,PTHR10502:SF99	KOG0819			GO:GO:0005544,GO:GO:0005509
comp91239_c1_seq1	comp91239_c1	188.843	180.301	200.665	127.235	159.799	114.059	183.252	184.292	210.266	230.366	239.265	208.899	189.936	133.698	192.603	226.177	Pattern10	3.34e-12	gi|661896818|emb|CDP00007.1|	unnamed protein product [Coffea canephora]	0	27039808	Potri.008G047300.1	0	AT3G55070	LisH/CRA/RING-U-box domains-containing protein	7e-177	PF13445,PF10607	PTHR12170,PTHR12170:SF2	KOG0396		K18624
comp91265_c0_seq1	comp91265_c0	301.727	260.706	242.878	383.603	400.74	428.674	268.302	300.078	377.028	162.536	189.893	158.475	268.437	404.339	315.136	170.301	Pattern10	0	gi|527191910|gb|EPS62543.1|	gamma-tocopherol methyltransferase, partial [Genlisea aurea]	4e-50	26996105	Potri.013G077000.1	2e-48	AT1G64970	gamma-tocopherol methyltransferase	8e-39	PF08241	PTHR10108,PTHR10108:SF708	KOG1269	2.1.1.95	K05928	GO:GO:0008168,GO:GO:0008152
comp91311_c0_seq1	comp91311_c0	81.2447	65.8018	94.5414	130.083	138.264	150.272	105.085	98.4178	105.651	337.87	332.6	325.354	80.5293	139.54	103.051	331.941	Pattern10	0	gi|641845391|gb|KDO64279.1|	hypothetical protein CISIN_1g0087131mg, partial [Citrus sinensis]	1e-34	27030880	Potri.005G090000.1	9e-29	No_hit	No_hit	No_hit	NA	NA	NA	NA	NA	NA
comp91315_c1_seq8	comp91315_c1	20.0448	40.6084	36.3901	42.7281	35.6029	48.7665	29.8114	28.9464	27.9664	39.6741	67.901	66.0313	32.3477	42.3659	28.908	57.8688	Pattern10	0.00528366	NA	NA	NA	NA	NA	NA	No_hit	No_hit	No_hit	NA	NA	NA	NA	NA	NA
comp91401_c0_seq3	comp91401_c0	184.623	156.748	151.778	246.874	245.072	210.797	180.622	211.309	178.156	291.797	261.246	280.933	164.383	234.248	190.029	277.992	Pattern10	2e-15	gi|731428128|ref|XP_010664228.1|	PREDICTED: phosphatidylinositol 4-phosphate 5-kinase 5 [Vitis vinifera]	2e-117	27021923	Potri.002G085900.1	5e-117	AT1G21920	Histone H3 K4-specific methyltransferase SET7/9 family protein	4e-89	PF02493	PTHR23084,PTHR23084:SF145	KOG0231	2.7.1.68
comp91416_c0_seq3	comp91416_c0	358.707	320.806	346.226	215.54	154.831	184.054	355.106	363.76	344.918	286.678	279.66	256.898	341.913	184.808	354.595	274.412	Pattern10	0	gi|731388803|ref|XP_010649748.1|	PREDICTED: probable isoleucine--tRNA ligase, mitochondrial isoform X2 [Vitis vinifera]	0	26980332	Potri.010G014500.1	0	AT5G49030	tRNA synthetase class I (I, L, M and V) family protein	0	PF08264,PF00133	PTHR11946,PTHR11946:SF82		6.1.1.5	K01870	GO:GO:0006418,GO:GO:0000166,GO:GO:0005524,GO:GO:0004812
comp91426_c1_seq1	comp91426_c1	53.8044	83.8076	71.7404	17.0912	25.6424	15.7311	68.3908	54.0333	80.7917	44.7934	49.4871	45.6216	69.7841	19.4883	67.7386	46.634	Pattern10	0	NA	NA	NA	NA	NA	NA	No_hit	No_hit	No_hit	NA	NA	NA	NA	NA	NA
comp91431_c0_seq4	comp91431_c0	222.603	179.489	190.268	106.346	126.68	143.94	160.455	175.608	181.263	259.802	271.604	249.718	197.453	125.655	172.442	260.375	Pattern10	0	gi|703089758|ref|XP_010093891.1|	hypothetical protein L484_019928 [Morus notabilis]	2e-62	26996834	Potri.003G177600.1	2e-63	AT5G48850	Tetratricopeptide repeat (TPR)-like superfamily protein	3e-43	PF07719	PTHR36326,PTHR36326:SF1
comp91458_c0_seq1	comp91458_c0	191.48	160.793	186.13	23.7378	24.8393	37.7547	216.571	240.255	226.838	112.444	110.483	114.054	179.468	28.7773	227.888	112.327	Pattern10	0	gi|802539567|ref|XP_012071647.1|	PREDICTED: uncharacterized protein LOC105633633 [Jatropha curcas]	0	26981034	Potri.010G050300.1	0	AT3G01680	protein localized to phloem filaments that is required for phloem filament formation.	2e-129	PF14577,PF14576	PTHR33232,PTHR33232:SF4
comp91464_c0_seq1	comp91464_c0	684.424	668.032	680.266	415.744	458.69	449.313	587.319	594.366	541.926	1081.43	1012.5	1006.18	677.574	441.249	574.537	1033.37	Pattern10	0	gi|703114026|ref|XP_010100532.1|	hypothetical protein L484_027847 [Morus notabilis]	1e-49	26978377	Potri.010G038100.1	2e-48	AT1G24160	unknown protein; FUNCTIONS IN: molecular_function unknown; INVOLVED IN: biological_process unknown; LOCATED IN: cellular_component unknown; EXPRESSED IN: guard cell; BEST Arabidopsis thaliana protein match is: unknown protein (TAIR:AT1G70100.3).	2e-16		PTHR31358,PTHR31358:SF6
comp91544_c0_seq5	comp91544_c0	264.802	254.208	257.85	329.481	360.997	345.298	266.68	235.431	294.165	172.774	181.837	156.074	258.953	345.259	265.425	170.228	Pattern10	0	gi|747083784|ref|XP_011089271.1|	PREDICTED: exosome complex component MTR3 [Sesamum indicum]	2e-40	26986480	Potri.009G010600.1	2e-36	AT4G27490	3'-5'-exoribonuclease family protein	8e-28	PF03725,PF01138	PTHR11953,PTHR11953:SF2	KOG1068		K12587
comp91620_c1_seq6	comp91620_c1	47.4745	37.3597	45.7475	18.0408	15.7315	17.3043	41.2098	30.8762	36.2527	120.302	88.6165	90.0427	43.5272	17.0255	36.1129	99.6538	Pattern10	0	NA	NA	NA	NA	NA	NA	No_hit	No_hit	No_hit	NA	NA	NA	NA	NA	NA
comp91638_c2_seq3	comp91638_c2	861.926	751.328	798.502	612.436	631.745	659.913	681.777	783.483	765.47	1105.73	1179.64	1136.94	803.919	634.698	743.577	1140.77	Pattern10	0	gi|359493774|ref|XP_003634665.1|	PREDICTED: tubby-like F-box protein 7 [Vitis vinifera]	0	27046240	Potri.001G390200.1	0	AT1G53320	tubby like protein 7	3e-153	PF00646,PF01167	PTHR16517	KOG2502			GO:GO:0005515
comp91757_c0_seq1	comp91757_c0	88.6191	97.4601	91.495	53.1728	66.238	70.7901	131.503	121.575	117.044	189.412	196.798	207.698	92.5247	63.4003	123.374	197.969	Pattern10	0	gi|731408678|ref|XP_010656945.1|	PREDICTED: uncharacterized protein LOC100255858 [Vitis vinifera]	0	NA	NA	NA	No_hit	No_hit	No_hit	NA	NA	NA	NA	NA	NA
comp91875_c0_seq1	comp91875_c0	250.117	266.099	265.128	446.537	452.671	377.547	268.302	273.061	314.88	213.728	184.138	194.492	260.448	425.585	285.415	197.453	Pattern10	0	gi|731405350|ref|XP_010655747.1|	PREDICTED: 2-succinylbenzoate--CoA ligase, chloroplastic/peroxisomal isoform X1 [Vitis vinifera]	1e-52	27001023	Potri.011G164100.3	2e-36	AT1G30520	acyl-activating enzyme 14	1e-39	PF13193,PF00501	PTHR24095,PTHR24095:SF181		6.2.1.26	K14760	GO:GO:0008152,GO:GO:0003824
comp91893_c0_seq2	comp91893_c0	302.792	314.658	322.312	198.448	215.323	159.12	296.053	330.954	324.203	210.055	247.436	252.119	313.254	190.964	317.07	236.537	Pattern10	0	gi|147797969|emb|CAN67265.1|	hypothetical protein VITISV_028728 [Vitis vinifera]	3e-07	27028452	Potri.005G260300.1	8e-08	AT5G42420	Nucleotide-sugar transporter family protein	5e-08		PTHR11132,PTHR11132:SF132	KOG1441
comp91911_c0_seq1	comp91911_c0	351.311	322.431	318.164	457.666	429.719	424.741	328.705	338.673	364.598	2531.47	2526.27	2445.5	330.635	437.375	343.992	2501.08	Pattern10	0	gi|802645810|ref|XP_012079373.1|	PREDICTED: BTB/POZ domain-containing protein At5g67385 [Jatropha curcas]	0	27015178	Potri.007G053200.2	0	AT5G67385	Phototropic-responsive NPH3 family protein	0	PF00651,PF03000	PTHR32370,PTHR32370:SF14				GO:GO:0005515
comp91945_c0_seq2	comp91945_c0	341.816	328.952	325.483	277.258	239.285	264.165	306.882	342.532	295.2	468.411	418.914	393.787	332.084	260.236	314.872	427.037	Pattern10	0	gi|297733967|emb|CBI15214.3|	unnamed protein product [Vitis vinifera]	8e-21	26985477	Potri.017G084600.2	2e-19	AT5G39660	cycling DOF factor 2	7e-12	PF02701	PTHR31089,PTHR31089:SF4				GO:GO:0006355,GO:GO:0003677				Dof
comp91963_c0_seq5	comp91963_c0	139.259	102.333	107.091	33.233	27.3232	49.5531	116.615	112.891	103.579	57.5915	54.0906	49.2233	116.227	36.7031	111.028	53.6351	Pattern10	0	NA	NA	NA	NA	NA	NA	No_hit	No_hit	No_hit	NA	NA	NA	NA	NA	NA
comp92075_c0_seq6	comp92075_c0	58.0244	57.7045	59.2638	67.4155	88.5934	99.1062	60.4996	55.8859	40.3958	39.6741	32.2242	49.2233	58.3309	85.0383	52.2604	40.3739	Pattern10	4.97e-07	NA	NA	NA	NA	NA	NA	No_hit	No_hit	No_hit	NA	NA	NA	NA	NA	NA
comp92247_c0_seq1	comp92247_c0	49.5845	30.0502	36.3901	191.802	293.103	182.481	22.7969	22.1922	51.8103	8.95868	5.75432	13.2063	38.6749	222.462	32.2665	9.30642	Pattern10	0	gi|757338056|gb|KIR44042.1|	hypothetical protein I312_06753 [Cryptococcus gattii CA1280]	1e-94	NA	NA	NA	No_hit	No_hit	No_hit	NA	NA	NA	NA	NA	NA
comp92255_c0_seq3	comp92255_c0	589.728	490.541	483.52	783.396	750.146	785.825	541.866	492.089	538.01	351.782	348.712	338.56	521.263	773.122	523.988	346.351	Pattern10	0	gi|147770085|emb|CAN69886.1|	hypothetical protein VITISV_005072 [Vitis vinifera]	8e-72	27008112	Potri.006G128700.1	2e-70	AT3G09770	RING/U-box superfamily protein	4e-48	PF13920	PTHR22996	KOG4265	6.3.2.19
comp92290_c3_seq6	comp92290_c3	324.947	307.738	338.521	466.363	411.429	442.603	303.927	308.646	334.56	228.331	212.461	251.003	323.736	440.132	315.711	230.598	Pattern10	0	gi|694414521|ref|XP_009335474.1|	PREDICTED: inositol-tetrakisphosphate 1-kinase 2-like isoform X2 [Pyrus x bretschneideri]	5e-95	27030608	Potri.005G149800.3	2e-95	AT4G08170	Inositol 1,3,4-trisphosphate 5/6-kinase family protein	9e-78	PF05770	PTHR14217,PTHR14217:SF3		2.7.1.159,2.7.1.134	K00913	GO:GO:0052726,GO:GO:0052725,GO:GO:0047325,GO:GO:0032957,GO:GO:0005622,GO:GO:0005524,GO:GO:0000287
comp92330_c0_seq15	comp92330_c0	282.737	233.896	259.752	397.808	386.664	445.978	199.912	257.623	274.485	199.651	193.345	170.481	258.795	410.15	244.006	187.825	Pattern10	0	gi|567881921|ref|XP_006433519.1|	hypothetical protein CICLE_v10002689mg [Citrus clementina]	9e-71	26994899	Potri.013G009800.1	1e-71	AT3G62550	Adenine nucleotide alpha hydrolases-like superfamily protein	2e-36	PF00582	PTHR31964,PTHR31964:SF52				GO:GO:0006950
comp92335_c0_seq2	comp92335_c0	904.126	825.715	867.165	245.858	231.833	272.943	979.646	919.502	926.142	1090.16	1126.68	1151.95	865.668	250.211	941.763	1122.93	Pattern10	0	gi|225456707|ref|XP_002274035.1|	PREDICTED: protein IQ-DOMAIN 31 [Vitis vinifera]	4e-107	27019321	Potri.015G063600.4	3e-103	AT1G74690	IQ-domain 31	1e-48	PF00612,PF13178	PTHR32295,PTHR32295:SF14				GO:GO:0005515
comp92359_c1_seq9	comp92359_c1	370.428	320.295	356.623	161.417	201.198	206.212	340.2	296.218	323.167	223.954	243.983	268.855	349.115	189.609	319.862	245.598	Pattern10	0	gi|527197645|gb|EPS66081.1|	hypothetical protein M569_08696, partial [Genlisea aurea]	2e-149	27018724	Potri.015G062000.4	9e-36	AT5G61390	Polynucleotidyl transferase, ribonuclease H-like superfamily protein	1e-86	PF00929	PTHR30231,PTHR30231:SF6		2.7.7.7
comp92365_c1_seq16	comp92365_c1	131.874	112.079	146.6	162.367	182.759	166.75	125.383	137.013	172.977	317.15	291.779	305.077	130.184	170.625	145.124	304.668	Pattern10	0	NA	NA	NA	NA	NA	NA	No_hit	No_hit	No_hit	NA	NA	NA	NA	NA	NA
comp92401_c0_seq1	comp92401_c0	71.7392	73.9073	89.4156	28.4854	38.0869	31.4623	77.1589	88.769	82.8633	151.018	148.461	148.871	78.354	32.6782	82.9304	149.45	Pattern10	0	gi|658004568|ref|XP_008337409.1|	PREDICTED: uncharacterized protein LOC103400534 [Malus domestica]	0	27004495	Potri.006G170700.1	2e-18	AT5G57610	Protein kinase superfamily protein with octicosapeptide/Phox/Bem1p domain	1e-122	PF00564,PF07714	PTHR23257,PTHR23257:SF331	KOG0192	2.7.11.1		GO:GO:0005515,GO:GO:0006468,GO:GO:0004672
comp92508_c0_seq8	comp92508_c0	1375.98	1368.9	1367.9	343.714	304.695	314.623	1480.04	1396.66	1400.37	2518.02	2480.05	2479.99	1370.93	321.011	1425.69	2492.69	Pattern10	0	NA	NA	NA	NA	NA	NA	No_hit	No_hit	No_hit	NA	NA	NA	NA	NA	NA
comp92533_c0_seq1	comp92533_c0	521.154	503	564.711	342.603	387.261	422.271	524.286	485.286	522.028	871.423	841.282	883.006	529.622	384.045	510.533	865.237	Pattern10	0	gi|604342172|gb|EYU41279.1|	hypothetical protein MIMGU_mgv1a015382mg [Erythranthe guttata]	1e-92	27018153	Potri.015G052800.1	1e-85	AT5G23090	nuclear factor Y, subunit B13	5e-70	PF00808	PTHR11064,PTHR11064:SF35	KOG0871							NF-YB
comp92552_c0_seq1	comp92552_c0	47.4745	40.6165	42.6284	3.79805	13.2476	11.7984	55.2387	51.1386	60.0759	133.1	119.678	123.659	43.5731	9.61467	55.4844	125.479	Pattern10	0	gi|697189466|ref|XP_009603789.1|	PREDICTED: uncharacterized protein LOC104098691 [Nicotiana tomentosiformis]	2e-18	26986770	Potri.009G051600.1	1e-19	AT5G12460	Protein of unknown function (DUF604)	4e-14	PF02434	PTHR10811,PTHR10811:SF16	KOG2246	2.4.1.122		GO:GO:0016757,GO:GO:0016020
comp92565_c0_seq2	comp92565_c0	13.7149	10.5582	18.7149	15.1922	29.8071	43.2606	12.2753	8.68392	15.5369	46.0732	46.0346	43.2205	14.3293	29.42	12.1654	45.1094	Pattern10	1.23e-08	gi|147773976|emb|CAN60787.1|	hypothetical protein VITISV_034533 [Vitis vinifera]	4e-110	27033628	Potri.014G026700.1	2e-73	AT4G34980	subtilisin-like serine protease 2	5e-46	PF05922,PF02225,PF00082	PTHR10795,PTHR10795:SF442		3.4.14.10		GO:GO:0006508,GO:GO:0004252
comp92566_c0_seq1	comp92566_c0	1744.95	1661.7	1774.8	2704.27	2723.23	2977.09	1760.24	1588.19	1731.84	2148.25	2193.55	2262.59	1727.15	2801.53	1693.42	2201.46	Pattern10	0	gi|743923070|ref|XP_011005616.1|	PREDICTED: cytochrome P450 71A1-like isoform X1 [Populus euphratica]	0	27018609	Potri.015G085800.1	0	AT3G48280	cytochrome P450, family 71, subfamily A, polypeptide 25	6e-138	PF00067	PTHR24298,PTHR24298:SF182		4.99.1.6		GO:GO:0055114,GO:GO:0020037,GO:GO:0016705,GO:GO:0005506
comp92579_c0_seq3	comp92579_c0	137.265	130.759	134.123	376.957	344.438	366.473	98.2022	122.54	121.188	492.932	498.324	463.42	134.049	362.622	113.976	484.892	Pattern10	0	NA	NA	NA	NA	NA	NA	No_hit	No_hit	No_hit	NA	NA	NA	NA	NA	NA
comp92581_c0_seq1	comp92581_c0	755.277	678.176	659.128	819.402	731.707	799.873	726.433	739.098	686.729	858.753	883.863	901.627	697.527	783.661	717.42	881.415	Pattern10	1.8e-08	gi|731385342|ref|XP_010648467.1|	PREDICTED: DDB1- and CUL4-associated factor homolog 1 [Vitis vinifera]	0	27005314	Potri.006G280200.1	0	AT4G31160	DDB1-CUL4 associated factor 1	0	PF08513	PTHR13129,PTHR13129:SF4			K11789	GO:GO:0005515
comp92796_c0_seq5	comp92796_c0	31.6497	37.3597	24.9532	65.5164	53.8184	38.5413	35.949	31.841	45.5748	25.5962	21.8664	18.0085	31.3209	52.6254	37.7883	21.8237	Pattern10	0.000510899	gi|565373234|ref|XP_006353181.1|	PREDICTED: uncharacterized protein LOC102579448 [Solanum tuberosum]	2e-19	27016685	Potri.007G010400.3	2e-20	AT4G38090	Ribosomal protein S5 domain 2-like superfamily protein	3e-15	PF01205	PTHR16301,PTHR16301:SF0
comp92875_c0_seq1	comp92875_c0	1875.77	1723.42	1866.29	1127.03	1157.48	1186.13	1734.33	1724.24	1800.2	1920.97	2077.31	1979.76	1821.83	1156.88	1752.92	1992.68	Pattern10	0	gi|763740093|gb|KJB07592.1|	hypothetical protein B456_001G031700 [Gossypium raimondii]	0	27009634	Potri.018G020600.1	0	AT2G24270	aldehyde dehydrogenase 11A3	0	PF00171	PTHR11699,PTHR11699:SF29		1.2.1.9	K00131	GO:GO:0055114,GO:GO:0016491,GO:GO:0008152
comp92928_c0_seq1	comp92928_c0	380.851	367.1	385.61	64.5669	83.6255	101.466	383.164	360.865	406.02	200.93	192.137	205.273	377.854	83.2194	383.35	199.447	Pattern10	0	gi|225428739|ref|XP_002285022.1|	PREDICTED: putative serine carboxypeptidase-like 23 [Vitis vinifera]	0	27048713	Potri.001G261100.1	3e-157	AT3G07990	serine carboxypeptidase-like 27	6e-123	PF00450	PTHR11802,PTHR11802:SF71		3.4.16.6	K16297	GO:GO:0006508,GO:GO:0004185
comp92998_c0_seq3	comp92998_c0	273.137	277.688	284.882	59.8383	77.0017	71.5767	318.254	309.041	320.888	163.816	202.552	192.091	278.569	69.4722	316.061	186.153	Pattern10	0	NA	NA	NA	NA	NA	NA	No_hit	No_hit	No_hit	NA	NA	NA	NA	NA	NA
comp93019_c0_seq2	comp93019_c0	113.939	99.8966	110.21	125.336	161.414	163.289	126.26	91.6636	110.83	61.4309	66.5545	90.0427	108.015	150.013	109.584	72.676	Pattern10	1.45e-08	gi|661889794|emb|CDP06514.1|	unnamed protein product [Coffea canephora]	2e-16	NA	NA	NA	No_hit	No_hit	No_hit	NA	NA	NA	NA	NA	NA
comp93109_c0_seq15	comp93109_c0	1488.65	1328.21	1413.05	1826.21	1785.85	1884.02	1330.6	1336.95	1347.56	1644.67	1749.32	1534.54	1409.97	1832.03	1338.37	1642.85	Pattern10	0	NA	NA	NA	NA	NA	NA	No_hit	No_hit	No_hit	NA	NA	NA	NA	NA	NA
comp93131_c1_seq1	comp93131_c1	36.9246	38.1719	40.5489	55.0718	62.0733	66.0708	42.0866	59.8226	33.1453	104.944	102.427	79.2375	38.5485	61.072	45.0182	95.5363	Pattern10	1.39e-13	gi|566149156|ref|XP_006368985.1|	hypothetical protein POPTR_0001s15430g [Populus trichocarpa]	6e-81	27041207	Potri.001G154500.1	8e-84	AT2G25410	RING/U-box superfamily protein	7e-20	PF13639					GO:GO:0008270,GO:GO:0005515
comp93232_c0_seq2	comp93232_c0	1432.64	1279.13	1250.78	1098.6	1010.99	1107.44	1266.23	1264.16	1286.38	1414.19	1469.58	1431.33	1320.85	1072.34	1272.26	1438.37	Pattern10	0	gi|470133971|ref|XP_004302832.1|	PREDICTED: WRKY transcription factor 44 [Fragaria vesca subsp. vesca]	2e-06	27012616	Potri.016G083600.2	1e-08	No_hit	No_hit	No_hit	NA	NA	NA	NA	NA	NA
comp93452_c0_seq1	comp93452_c0	455.344	417.454	447.078	307.642	357.685	334.263	431.441	460.248	508.584	533.758	525.945	525.849	439.959	333.197	466.757	528.517	Pattern10	0	gi|720006305|ref|XP_010257935.1|	PREDICTED: isoaspartyl peptidase/L-asparaginase 1 [Nelumbo nucifera]	4e-107	27049848	Potri.012G063400.1	1e-106	AT5G08100	N-terminal nucleophile aminohydrolases (Ntn hydrolases) superfamily protein	7e-78	PF01112	PTHR10188,PTHR10188:SF24	KOG1592	3.4.19.5		GO:GO:0016787
comp93466_c2_seq5	comp93466_c2	2131.08	1921.86	1951.83	2498.58	2440.1	2512.79	1877.27	1885.38	1963.91	1599.85	1630.69	1723.99	2001.59	2483.82	1908.85	1651.51	Pattern10	0	NA	NA	NA	NA	NA	NA	No_hit	No_hit	No_hit	NA	NA	NA	NA	NA	NA
comp93566_c0_seq1	comp93566_c0	12.6599	8.12168	9.35745	0.949513	0	3.14623	4.38403	4.8244	14.5011	61.4309	42.582	58.8279	10.0463	1.36525	7.90317	54.2803	Pattern10	0	gi|571033219|gb|AHF22089.1|	CYP79D33 [Maesa lanceolata]	0	26994257	Potri.013G157200.1	0	AT5G05260	cytochrome p450 79a2	5e-172	PF00067	PTHR24298,PTHR24298:SF1	KOG0156	1.14.13.124	K12153	GO:GO:0055114,GO:GO:0020037,GO:GO:0016705,GO:GO:0005506		Auxin	Synthesis
comp93598_c1_seq5	comp93598_c1	10.5499	19.492	11.4369	6.64659	6.6238	5.5059	21.9201	12.5434	10.3579	20.477	19.5647	31.2148	13.8263	6.25877	14.9405	23.7521	Pattern10	0.000103858	NA	NA	NA	NA	NA	NA	No_hit	No_hit	No_hit	NA	NA	NA	NA	NA	NA
comp93661_c0_seq3	comp93661_c0	643.543	626.173	584.321	378.856	381.697	379.12	621.971	642.61	608.009	870.463	965.575	940.045	618.012	379.891	624.197	925.361	Pattern10	0	gi|661888997|emb|CDP07440.1|	unnamed protein product [Coffea canephora]	0	27023310	Potri.002G027900.1	0	AT1G05150	Calcium-binding tetratricopeptide family protein	0	PF13371,PF13414,PF07719	PTHR23083,PTHR23083:SF380
comp93662_c2_seq3	comp93662_c2	621.388	535.218	538.594	605.79	664.864	732.575	524.329	501.738	528.264	430.016	433.876	406.993	565.067	667.743	518.11	423.628	Pattern10	1.05e-12	gi|604301822|gb|EYU21408.1|	hypothetical protein MIMGU_mgv1a006385mg [Erythranthe guttata]	2e-49	26998774	Potri.003G045200.1	6e-47	AT1G51780	IAA-leucine resistant (ILR)-like gene 5	2e-42	PF07687,PF01546	PTHR11014,PTHR11014:SF55			K14664	GO:GO:0016787,GO:GO:0008152
comp93691_c0_seq1	comp93691_c0	1637.98	1531.76	1631.85	1156.51	1266.03	1376.72	1601.66	1521.36	1651.22	1979.92	1962.15	1959.68	1600.53	1266.42	1591.41	1967.25	Pattern10	0	gi|604316459|gb|EYU28651.1|	hypothetical protein MIMGU_mgv1a004456mg [Erythranthe guttata]	3e-26	26982871	Potri.010G036900.2	3e-29	AT1G70160	unknown protein; FUNCTIONS IN: molecular_function unknown; INVOLVED IN: biological_process unknown; LOCATED IN: endomembrane system; EXPRESSED IN: 24 plant structures; EXPRESSED DURING: 15 growth stages; BEST Arabidopsis thaliana protein match is: unknown protein (TAIR:AT4G27020.1); Has 108 Blast hits to 108 proteins in 20 species: Archae - 0; Bacteria - 0; Metazoa - 0; Fungi - 0; Plants - 89; Vi…	3e-23		PTHR31354,PTHR31354:SF2
comp93719_c0_seq3	comp93719_c0	806.012	880.414	834.071	899.151	960.369	893.898	844.065	785.104	755.092	1491.93	1405.1	1470.6	840.165	917.806	794.753	1455.88	Pattern10	0	gi|641841956|gb|KDO60866.1|	hypothetical protein CISIN_1g036719mg [Citrus sinensis]	7e-84	27038226	Potri.008G139700.5	3e-72	AT2G01910	Microtubule associated protein (MAP65/ASE1) family protein	1e-59	PF03999	PTHR19321,PTHR19321:SF5			K16732	GO:GO:0008017,GO:GO:0000910,GO:GO:0000226
comp93740_c4_seq4	comp93740_c4	804.957	730.951	726.762	1133.72	1012.61	1079.93	802.277	805.675	777.889	972.605	936.803	913.501	754.223	1075.42	795.28	940.97	Pattern10	0	gi|747093812|ref|XP_011094726.1|	PREDICTED: LOW QUALITY PROTEIN: DEAD-box ATP-dependent RNA helicase 42 [Sesamum indicum]	0	27020125	Potri.002G003600.4	0	AT1G20920	P-loop containing nucleoside triphosphate hydrolases superfamily protein	0	PF00271,PF00270	PTHR24031,PTHR24031:SF25		3.6.4.13	K12811	GO:GO:0005524,GO:GO:0003676
comp93749_c0_seq30	comp93749_c0	602.399	536.031	543.886	770.055	828.489	805.426	602.654	635.856	565.542	705.176	618.037	662.714	560.772	801.324	601.351	661.976	Pattern10	0	NA	NA	NA	NA	NA	NA	No_hit	No_hit	No_hit	NA	NA	NA	NA	NA	NA
comp93818_c1_seq1	comp93818_c1	1891.3	1808.64	1810.15	1001.74	1085.53	1016.26	1830.82	1867.03	1953.24	1412.91	1408.66	1421.47	1836.7	1034.51	1883.7	1414.35	Pattern10	0	gi|743873061|ref|XP_011034298.1|	PREDICTED: probable inactive leucine-rich repeat receptor-like protein kinase At3g03770 [Populus euphratica]	2e-28	26993394	Potri.013G064300.4	6e-31	AT3G03770	Leucine-rich repeat protein kinase family protein	2e-20	PF00560,PF13855,PF00069	PTHR27003,PTHR27003:SF88	KOG1187	2.7.11.1		GO:GO:0005515,GO:GO:0006468,GO:GO:0005524,GO:GO:0004672
comp93826_c0_seq3	comp93826_c0	1321.92	1089.49	1156.57	1537.26	1472.07	1593.88	1255.06	1286.19	1319.6	939.88	978.303	932.854	1189.33	1534.4	1286.95	950.346	Pattern10	0	gi|225444525|ref|XP_002275015.1|	PREDICTED: ATP synthase gamma chain, chloroplastic [Vitis vinifera]	0	27019874	Potri.T091100.1	0	AT4G04640	ATPase, F1 complex, gamma subunit protein	7e-144	PF00231	PTHR11693,PTHR11693:SF21	KOG1531	3.6.3.14	K02115	GO:GO:0046961,GO:GO:0046933,GO:GO:0045261,GO:GO:0015986
comp93896_c0_seq1	comp93896_c0	140.314	135.632	136.203	127.235	107.637	106.185	156.071	116.75	124.295	147.178	193.345	174.094	137.383	113.686	132.372	171.539	Pattern10	0.000877805	gi|720041198|ref|XP_010268834.1|	PREDICTED: putative F-box protein At1g49610 [Nelumbo nucifera]	5e-93	27043798	Potri.001G322900.1	1e-78	AT5G02910	F-box/RNI-like superfamily protein	2e-34	PF00646	PTHR32153,PTHR32153:SF2				GO:GO:0005515
comp93914_c1_seq24	comp93914_c1	109.719	122.069	126.845	214.59	240.949	210.113	105.217	134.842	136.724	102.385	75.957	111.653	119.544	221.884	125.594	96.6649	Pattern10	0	gi|255576019|ref|XP_002528905.1|	tRNA-dihydrouridine synthase, putative [Ricinus communis]	9e-178	27016265	Potri.007G047300.1	2e-22	AT3G49640	Aldolase-type TIM barrel family protein	1e-120	PF01207	PTHR11082,PTHR11082:SF4		1.3.1.91	K05543	GO:GO:0055114,GO:GO:0050660,GO:GO:0017150,GO:GO:0008033
comp93969_c0_seq1	comp93969_c0	3.16497	5.68517	6.2383	92.1028	110.121	122.703	6.13764	3.85952	1.03579	66.5502	50.638	57.6273	5.02948	108.309	3.67765	58.2718	Pattern10	0	gi|452836151|gb|EME38096.1|	hypothetical protein DOTSEDRAFT_75970 [Dothistroma septosporum NZE10]	0	NA	NA	NA	No_hit	No_hit	No_hit	NA	NA	NA	NA	NA	NA
comp93977_c0_seq3	comp93977_c0	1.05499	2.4365	0	4.74757	4.13988	5.5059	1.75361	0.96488	0	812.014	664.095	642.304	1.16383	4.79778	0.906163	706.138	Pattern10	0	NA	NA	NA	NA	NA	NA	No_hit	No_hit	No_hit	NA	NA	NA	NA	NA	NA
comp94005_c1_seq3	comp94005_c1	1022.29	961.696	975.254	2072.99	1863.72	1856.84	1091.41	1047.86	1029.58	661.662	733.1	677.397	986.415	1931.18	1056.28	690.72	Pattern10	0	gi|698467570|ref|XP_009783160.1|	PREDICTED: 5'-3' exoribonuclease 3-like, partial [Nicotiana sylvestris]	4e-46	27028529	Potri.005G237500.4	6e-45	AT1G75660	5'-3' exoribonuclease 3	2e-40	PF00098,PF03159	PTHR12341,PTHR12341:SF30			K12619	GO:GO:0008270,GO:GO:0003676,GO:GO:0004527
comp94037_c0_seq1	comp94037_c0	16.8798	12.1825	9.35745	36.0815	48.8505	29.8892	14.0289	13.5083	11.3937	7.67887	6.90518	4.80227	12.8066	38.2737	12.977	6.46211	Pattern10	2.1e-14	NA	NA	NA	NA	NA	NA	No_hit	No_hit	No_hit	NA	NA	NA	NA	NA	NA
comp94044_c1_seq1	comp94044_c1	462.085	406.076	375.338	655.231	592.524	611.941	363.874	388.847	382.207	465.851	471.854	456.288	414.499	619.899	378.309	464.665	Pattern10	0	gi|225426550|ref|XP_002272230.1|	PREDICTED: uncharacterized protein LOC100244469 [Vitis vinifera]	0	27001096	Potri.011G152600.1	0	AT1G32810	RING/FYVE/PHD zinc finger superfamily protein	8e-153		PTHR14571,PTHR14571:SF9
comp94130_c0_seq2	comp94130_c0	35.5426	38.1719	50.2287	5.69708	5.79583	10.2252	24.9013	29.9113	37.2885	104.471	94.8427	81.6387	41.3144	7.23938	30.7003	93.6508	Pattern10	0	gi|147833062|emb|CAN66248.1|	hypothetical protein VITISV_033018 [Vitis vinifera]	3e-42	27047830	Potri.001G229900.1	6e-37	AT2G28270	Cysteine/Histidine-rich C1 domain family protein	4e-10	PF03107,PF07649	PTHR13871,PTHR13871:SF42				GO:GO:0055114,GO:GO:0047134
comp94215_c0_seq4	comp94215_c0	476.855	439.383	512.58	316.188	299.711	347.658	424.374	434.196	468.157	502.991	546.66	525.525	476.273	321.186	442.242	525.059	Pattern10	0	NA	NA	NA	NA	NA	NA	No_hit	No_hit	No_hit	NA	NA	NA	NA	NA	NA
comp94219_c1_seq1	comp94219_c1	17.9348	21.9204	27.0326	13.2932	20.6994	9.43868	17.5361	23.1475	32.1406	28.1558	49.5217	45.6216	22.2959	14.4771	24.2747	41.0997	Pattern10	0.000101091	NA	NA	NA	NA	NA	NA	No_hit	No_hit	No_hit	NA	NA	NA	NA	NA	NA
comp94235_c0_seq1	comp94235_c0	8.43991	7.30951	4.15887	16.1417	6.6238	14.9446	4.38403	7.71904	5.17895	39.6741	19.5647	32.4154	6.6361	12.57	5.76067	30.5514	Pattern10	2.03e-08	gi|195970481|gb|ACG60709.1|	HcrVf2-like protein [Malus domestica]	5e-36	26978894	Potri.010G107000.1	1e-26	AT2G34930	disease resistance family protein / LRR family protein	3e-06	PF08263,PF00560,PF13855	PTHR27004,PTHR27004:SF21	KOG0472	2.7.11.1		GO:GO:0005515
comp94238_c0_seq2	comp94238_c0	358.696	338.674	315.034	602.58	588.699	618.234	367.381	345.446	378.064	496.567	448.837	433.657	337.468	603.171	363.63	459.687	Pattern10	0	gi|657989557|ref|XP_008386986.1|	PREDICTED: pre-mRNA cleavage complex 2 protein Pcf11 [Malus domestica]	4e-30	27008664	Potri.006G115600.4	4e-30	AT2G36485	ENTH/VHS family protein	2e-22		PTHR15921
comp94261_c0_seq5	comp94261_c0	286.957	253.396	236.057	153.821	165.595	161.244	292.853	304.902	343.883	540.08	581.186	570.27	258.803	160.22	313.879	563.846	Pattern10	0	gi|595800683|ref|XP_007201711.1|	hypothetical protein PRUPE_ppa003815mg [Prunus persica]	2e-144	27031987	Potri.014G137700.2	1e-130	AT4G02940	oxidoreductase, 2OG-Fe(II) oxygenase family protein	3e-90		PTHR31447,PTHR31447:SF2	KOG4176
comp94292_c0_seq5	comp94292_c0	52.7494	38.1719	35.3504	17.0912	21.5274	11.0118	49.9779	53.0684	55.9327	296.916	340.656	307.346	42.0906	16.5435	52.993	314.972	Pattern10	0	gi|590687104|ref|XP_007042570.1|	Auxin-responsive GH3 family protein [Theobroma cacao]	0	27041069	Potri.001G298300.1	0	AT2G14960	Auxin-responsive GH3 family protein	0	PF03321	PTHR31901,PTHR31901:SF4			K14487			Auxin	Catabolism
comp94343_c0_seq12	comp94343_c0	233.342	226.408	225.795	130.064	93.3377	108.545	227.347	240.979	210.266	413.98	444.395	403.535	228.515	110.649	226.197	420.637	Pattern10	0	gi|731374336|ref|XP_010652874.1|	PREDICTED: uncharacterized protein LOC100258808 isoform X2 [Vitis vinifera]	3e-80	27038985	Potri.008G192800.1	4e-71	AT1G24160	unknown protein; FUNCTIONS IN: molecular_function unknown; INVOLVED IN: biological_process unknown; LOCATED IN: cellular_component unknown; EXPRESSED IN: guard cell; BEST Arabidopsis thaliana protein match is: unknown protein (TAIR:AT1G70100.3).	2e-42		PTHR31358,PTHR31358:SF6
comp94364_c1_seq9	comp94364_c1	338.651	312.685	351.206	485.249	538.689	525.585	334.791	321.98	344.017	218.976	240.588	222.105	334.181	516.508	333.596	227.223	Pattern10	0	gi|763776684|gb|KJB43807.1|	hypothetical protein B456_007G217400 [Gossypium raimondii]	1e-64	27027504	Potri.005G142100.3	2e-66	AT5G14670	ADP-ribosylation factor A1B	7e-62	PF09439	PTHR11711,PTHR11711:SF181	KOG0070		K07977,K07937
comp94506_c0_seq3	comp94506_c0	23.2098	38.1719	24.9532	55.0053	65.41	70.0036	32.4418	36.6654	22.7874	48.6328	55.2415	34.8165	28.7783	63.473	30.6315	46.2303	Pattern10	6.61e-09	gi|747080461|ref|XP_011087482.1|	PREDICTED: uncharacterized protein LOC105168950 isoform X1 [Sesamum indicum]	6e-105	26994734	Potri.013G009000.1	1e-85	AT2G24100	unknown protein; BEST Arabidopsis thaliana protein match is: unknown protein (TAIR:AT4G30780.1); Has 101 Blast hits to 101 proteins in 16 species: Archae - 0; Bacteria - 0; Metazoa - 0; Fungi - 0; Plants - 95; Viruses - 0; Other Eukaryotes - 6 (source: NCBI BLink).	5e-62		PTHR33494,PTHR33494:SF1
comp94603_c4_seq8	comp94603_c4	179.348	205.714	189.675	238.328	292.275	253.271	183.252	177.538	166.762	81.9079	88.6165	104.449	191.579	261.291	175.851	91.658	Pattern10	0	gi|731376839|ref|XP_010656776.1|	PREDICTED: uncharacterized protein LOC100259104 isoform X2 [Vitis vinifera]	2e-167	26996802	Potri.003G164400.2	2e-156	AT5G23690	Polynucleotide adenylyltransferase family protein	7e-133	PF12627,PF01743	PTHR13734,PTHR13734:SF47		2.7.7.19		GO:GO:0016779,GO:GO:0006396,GO:GO:0003723
comp94616_c0_seq9	comp94616_c0	72.7942	65.3226	54.0652	21.8388	16.5595	26.7429	38.5794	52.1035	52.8253	112.623	103.578	111.653	64.0607	21.7138	47.8361	109.285	Pattern10	0	gi|731419413|ref|XP_010661012.1|	PREDICTED: probable LRR receptor-like serine/threonine-protein kinase At4g08850 [Vitis vinifera]	9e-35	27020837	Potri.002G008100.1	1e-09	AT5G62230	ERECTA-like 1	5e-20	PF08263,PF13855,PF00069	PTHR27000,PTHR27000:SF84	KOG1187	2.7.11.1		GO:GO:0005515,GO:GO:0006468,GO:GO:0005524,GO:GO:0004672
comp94618_c0_seq9	comp94618_c0	778.466	688.596	713.027	470.959	515.175	471.918	796.376	749.963	755.392	574.379	599.474	612.302	726.696	486.017	767.243	595.385	Pattern10	0	NA	NA	NA	NA	NA	NA	No_hit	No_hit	No_hit	NA	NA	NA	NA	NA	NA
comp94628_c0_seq1	comp94628_c0	487.405	496.169	544.863	447.221	453.73	463.282	526.793	457.353	598.832	989.281	956.368	1021.68	509.479	454.744	527.66	989.111	Pattern10	0	gi|720093861|ref|XP_010246180.1|	PREDICTED: F-box protein At2g32560-like [Nelumbo nucifera]	0	27042583	Potri.001G273900.1	1e-178	AT2G32560	F-box family protein	2e-130	PF00646	PTHR31482,PTHR31482:SF2				GO:GO:0005515
comp94640_c1_seq13	comp94640_c1	3980.85	3689.56	3587.96	2038.65	1603.2	1768.39	3250.04	3768.73	3829.82	2925.48	3032.73	3100.42	3752.79	1803.42	3616.2	3019.55	Pattern10	0	gi|712878782|gb|KGU26596.1|	polyubiquitin, partial [Candida albicans P34048]	1e-49	26992532	Potri.004G021500.4	1e-27	AT5G03240	polyubiquitin 3	6e-12	PF11976	PTHR10666	KOG0005,KOG0001		K04551,K08770
comp94700_c0_seq1	comp94700_c0	276.407	253.38	221.46	201.297	115.917	148.659	261.288	227.712	246.518	317.393	291.169	316.95	250.416	155.291	245.173	308.504	Pattern10	2.8e-14	gi|694357407|ref|XP_009359276.1|	PREDICTED: 227 kDa spindle- and centromere-associated protein isoform X3 [Pyrus x bretschneideri]	0	26980147	Potri.010G052600.2	0	AT1G24460	novel protein that co-immunoprecipitates with SYP41. It is involved in vacuolar trafficking and salt tolerance, potentially via a role in vesicle fusion and in maintaining TGN structure or identity. Mutants display delayed formation of the Brefeldin A (BFA) compartment in cotyledons upon application of BFA.	0		PTHR13140,PTHR13140:SF312	KOG0978
comp94735_c1_seq1	comp94735_c1	309.07	308.656	317.113	254.432	284.824	294.188	333.73	289.503	330.417	115.324	156.517	97.2461	311.613	277.814	317.883	123.029	Pattern10	0	gi|802629489|ref|XP_012077192.1|	PREDICTED: uncharacterized protein LOC105638080 [Jatropha curcas]	4e-80	27007737	Potri.006G220400.1	6e-76	AT5G21920	YGGT family protein	5e-51	PF02325	PTHR33219,PTHR33219:SF4			K02221	GO:GO:0016020
comp94807_c0_seq5	comp94807_c0	297.507	315.121	323.113	446.271	527.404	508.902	349.845	331.919	309.701	395.462	382.064	384.182	311.914	494.192	330.488	387.236	Pattern10	0	NA	NA	NA	NA	NA	NA	No_hit	No_hit	No_hit	NA	NA	NA	NA	NA	NA
comp94819_c0_seq7	comp94819_c0	95.0018	118.576	93.5745	213.603	214.446	166.278	76.282	110.961	103.579	31.9953	55.2415	58.9719	102.384	198.109	96.9408	48.7362	Pattern10	0	gi|731389182|ref|XP_010649890.1|	PREDICTED: primary amine oxidase isoform X2 [Vitis vinifera]	2e-97	26981883	Potri.010G088800.1	2e-35	AT4G14940	amine oxidase 1	5e-46	PF02728,PF02727,PF01179	PTHR10638,PTHR10638:SF40		1.4.3.10	K00276	GO:GO:0055114,GO:GO:0048038,GO:GO:0009308,GO:GO:0008131,GO:GO:0005507
comp94822_c0_seq3	comp94822_c0	6.32993	6.49734	9.35745	37.9805	54.6464	37.7547	2.63042	7.71904	10.3579	1.27981	1.15086	0	7.39491	43.4605	6.90245	0.810225	Pattern10	0	gi|662509036|gb|KEQ66642.1|	family A G protein-coupled receptor-like protein [Aureobasidium melanogenum CBS 110374]	4e-80	NA	NA	NA	No_hit	No_hit	No_hit	NA	NA	NA	NA	NA	NA
comp94826_c0_seq1	comp94826_c0	17.9348	9.74601	15.5957	56.9518	96.8648	84.9481	8.76805	17.3678	11.3937	3.83943	2.30173	2.40114	14.4255	79.5883	12.5099	2.84743	Pattern10	0	gi|703106438|ref|XP_010098502.1|	Cytochrome P450 [Morus notabilis]	0	27003133	Potri.011G155600.1	0	AT5G36110	cytochrome P450, family 716, subfamily A, polypeptide 1	2e-106	PF00067	PTHR24286,PTHR24286:SF66	KOG0157			GO:GO:0055114,GO:GO:0020037,GO:GO:0016705,GO:GO:0005506
comp94857_c1_seq1	comp94857_c1	334.431	288.32	336.847	86.4247	116.745	102.252	301.621	290.419	322.131	401.336	432.725	462.219	319.866	101.807	304.724	432.093	Pattern10	0	gi|728819528|gb|KHG03223.1|	Formin-like protein 1 [Gossypium arboreum]	3e-30	27016441	Potri.007G140200.1	5e-31	AT3G25500	formin homology 1	1e-25	PF02181	PTHR23213,PTHR23213:SF220	KOG1922
comp94861_c0_seq34	comp94861_c0	123.434	165.682	141.401	192.751	232.661	193.493	156.948	155.346	148.118	112.342	121.738	122.458	143.506	206.302	153.471	118.846	Pattern10	1.1e-10	gi|747078674|ref|XP_011086507.1|	PREDICTED: uncharacterized protein LOC105168222 isoform X1 [Sesamum indicum]	2e-152	26982899	Potri.010G095100.1	1e-137	AT1G24090	RNase H family protein	3e-83	PF13456	PTHR33033,PTHR33033:SF11		3.1.26.4
comp94881_c1_seq5	comp94881_c1	443.095	345.87	374.298	169.013	196.23	192.463	376.149	444.81	452.268	469.691	474.156	500.649	387.754	185.902	424.409	481.499	Pattern10	0	gi|703142811|ref|XP_010107847.1|	putative receptor-like serine/threonine-protein kinase [Morus notabilis]	5e-88	26992551	Potri.004G154000.1	3e-88	AT4G34500	Protein kinase superfamily protein	5e-66	PF07714	PTHR27001,PTHR27001:SF25	KOG1187	2.7.11.1		GO:GO:0006468,GO:GO:0004672
comp94883_c4_seq1	comp94883_c4	48.5295	55.2274	57.1844	11.3942	7.45178	14.158	60.4996	50.1738	49.7283	157.417	142.707	151.272	53.6471	11.0013	53.4672	150.465	Pattern10	0	gi|359487332|ref|XP_002270422.2|	PREDICTED: beta-glucosidase 13 isoform X1 [Vitis vinifera]	9e-161	27040623	Potri.001G227300.1	7e-155	AT2G44480	beta glucosidase 17	2e-123	PF00232	PTHR10353,PTHR10353:SF37		3.2.1.21	K01188	GO:GO:0005975,GO:GO:0004553
comp94911_c0_seq1	comp94911_c0	3.16497	0.812168	0	13.2932	22.3553	25.1698	3.50722	1.92976	2.07158	3.83943	6.90518	4.80227	1.32571	20.2728	2.50285	5.1823	Pattern10	0	NA	NA	NA	NA	NA	NA	No_hit	No_hit	No_hit	NA	NA	NA	NA	NA	NA
comp94955_c0_seq1	comp94955_c0	1054.94	920.99	943.917	1329.36	1253.55	1232.09	994.516	938.713	935.796	1054.55	1102.3	1060.04	973.281	1271.66	956.341	1072.3	Pattern10	0	NA	NA	NA	NA	NA	NA	No_hit	No_hit	No_hit	NA	NA	NA	NA	NA	NA
comp95017_c0_seq5	comp95017_c0	1393.53	1217.07	1260.15	1887.96	1897.86	1901.71	1235.57	1213.87	1291.51	1544.69	1473.97	1377.26	1290.25	1895.84	1246.98	1465.31	Pattern10	0	NA	NA	NA	NA	NA	NA	No_hit	No_hit	No_hit	NA	NA	NA	NA	NA	NA
comp95024_c0_seq4	comp95024_c0	596.069	540.676	568.725	378.856	410.601	399.571	518.192	507.324	495.108	737.146	696.273	661.513	568.49	396.343	506.875	698.311	Pattern10	0	NA	NA	NA	NA	NA	NA	No_hit	No_hit	No_hit	NA	NA	NA	NA	NA	NA
comp95158_c0_seq2	comp95158_c0	302.782	268.015	267.207	131.982	163.939	176.189	275.317	240.255	246.518	1371.62	1470.9	1397.46	279.335	157.37	254.03	1413.33	Pattern10	0	gi|222093457|gb|ACM43505.1|	polyphenoloxidase [Camellia nitidissima]	0	27001055	Potri.011G047300.1	0	No_hit	No_hit	No_hit	NA	NA	NA	NA	NA	NA
comp95174_c0_seq1	comp95174_c0	1901.98	1754.27	1712.4	2349.12	2154.4	2321.52	1732.83	1747.72	1635.2	1292.35	1369.52	1327.13	1789.55	2275.01	1705.25	1329.67	Pattern10	0	gi|731427631|ref|XP_002277544.3|	PREDICTED: uncharacterized protein LOC100266746 [Vitis vinifera]	0	27020023	Potri.002G235700.3	0	AT5G42390	Insulinase (Peptidase family M16) family protein	0	PF00675,PF05193	PTHR11851,PTHR11851:SF152		3.4.21.102
comp95190_c0_seq2	comp95190_c0	215.218	204.666	192.348	115.841	143.24	138.434	235.861	249.904	241.339	319.953	295.772	321.752	204.077	132.505	242.368	312.492	Pattern10	0	gi|731423749|ref|XP_002266878.2|	PREDICTED: uncharacterized protein LOC100255280 [Vitis vinifera]	5e-128	27019667	Potri.015G022500.1	5e-44	AT5G53220	unknown protein; Has 3081 Blast hits to 2526 proteins in 331 species: Archae - 2; Bacteria - 227; Metazoa - 1059; Fungi - 555; Plants - 177; Viruses - 49; Other Eukaryotes - 1012 (source: NCBI BLink).	6e-33		PTHR34380,PTHR34380:SF1
comp95202_c1_seq4	comp95202_c1	1159.31	978.24	1017.02	881.149	916.552	833.845	1031.13	946.47	1077.06	1222.22	1183.09	1172.96	1051.52	877.182	1018.22	1192.75	Pattern10	2.59e-08	gi|225435987|ref|XP_002272429.1|	PREDICTED: cyclin-dependent kinase C-2-like [Vitis vinifera]	0	27007290	Potri.006G024600.1	0	AT5G10270	cyclin-dependent kinase C;1	0	PF07714	PTHR24056,PTHR24056:SF227		2.7.11.22,2.7.11.23	K08819	GO:GO:0006468,GO:GO:0004672
comp95279_c0_seq1	comp95279_c0	4.21996	2.4365	3.11915	17.0912	28.9791	19.6639	3.50722	3.85952	3.10737	1.27981	0	0	3.25854	21.9114	3.49137	0.426604	Pattern10	0	gi|358055322|dbj|GAA98709.1|	hypothetical protein E5Q_05397 [Mixia osmundae IAM 14324]	1e-21	NA	NA	NA	No_hit	No_hit	No_hit	NA	NA	NA	NA	NA	NA
comp95319_c0_seq1	comp95319_c0	620.355	609.792	643.584	494.697	487.669	539.012	635.508	594.646	688.759	405.7	445.384	441.809	624.577	507.126	639.638	430.965	Pattern10	0	gi|645274899|ref|XP_008242558.1|	PREDICTED: probable lactoylglutathione lyase, chloroplast [Prunus mume]	0	27008511	Potri.006G160600.3	0	AT1G67280	Glyoxalase/Bleomycin resistance protein/Dioxygenase superfamily protein	9e-162	PF00903	PTHR10374,PTHR10374:SF12	KOG2943	4.4.1.5	K01759
comp95409_c0_seq2	comp95409_c0	368.74	363.039	411.405	91.1533	117.572	109.331	427.004	395.601	426.746	803.721	868.902	818.98	381.061	106.019	416.45	830.535	Pattern10	0	gi|747045147|ref|XP_011092582.1|	PREDICTED: cytochrome P450 86A8-like [Sesamum indicum]	3e-93	27035133	Potri.014G085800.1	4e-91	AT2G45970	cytochrome P450, family 86, subfamily A, polypeptide 8	2e-75	PF00067		KOG0157	1.14.14.1	K15398	GO:GO:0055114,GO:GO:0020037,GO:GO:0016705,GO:GO:0005506
comp95433_c1_seq2	comp95433_c1	66.4643	73.0951	72.7801	73.1125	38.0869	60.5649	78.0357	84.9095	75.6127	112.623	90.9183	96.0455	70.7798	57.2548	79.5193	99.8624	Pattern10	0.000182024	NA	NA	NA	NA	NA	NA	No_hit	No_hit	No_hit	NA	NA	NA	NA	NA	NA
comp95446_c2_seq5	comp95446_c2	912.565	827.599	821.272	747.182	746.85	744.869	832.123	817.253	947.749	486.315	545.498	560.666	853.812	746.3	865.708	530.826	Pattern10	0	gi|484759968|ref|YP_007905729.1|	ribosomal protein L2 (mitochondrion) [Liriodendron tulipifera]	0	26984162	Potri.017G007700.2	5e-56	ATMG00560	Nucleic acid-binding, OB-fold-like protein	1e-88	PF00181	PTHR13691,PTHR13691:SF20	KOG0438			GO:GO:0006412,GO:GO:0005840,GO:GO:0005622,GO:GO:0003735
comp95455_c1_seq5	comp95455_c1	138.246	155.124	170.513	193.691	207.822	204.505	141.166	132.189	137.76	66.5502	56.3923	63.6301	154.628	202.006	137.038	62.1909	Pattern10	0	NA	NA	NA	NA	NA	NA	No_hit	No_hit	No_hit	NA	NA	NA	NA	NA	NA
comp95493_c0_seq5	comp95493_c0	643.047	626.847	688.188	426.332	495.941	459.349	615.517	623.419	593.342	886.691	875.807	828.392	652.694	460.54	610.759	863.63	Pattern10	0	gi|359489695|ref|XP_002279966.2|	PREDICTED: common plant regulatory factor 1 [Vitis vinifera]	1e-73	27034607	Potri.014G094200.1	7e-65	AT2G46270	G-box binding factor 3	1e-41	PF00170,PF16596,PF07777				K09060	GO:GO:0043565,GO:GO:0006355,GO:GO:0003700				bZIP
comp95494_c1_seq6	comp95494_c1	395.621	393.901	413.807	478.555	485.93	535.645	368.258	362.795	359.419	230.366	260.095	244.964	401.11	500.043	363.491	245.142	Pattern10	0	gi|731392500|ref|XP_010651116.1|	PREDICTED: phosphatidylinositol transfer protein 1-like isoform X3 [Vitis vinifera]	1e-81	NA	NA	NA	No_hit	No_hit	No_hit	NA	NA	NA	NA	NA	NA
comp95499_c0_seq8	comp95499_c0	1232.23	1199.57	1175.93	2163.94	1940.79	2217.3	1097.76	1139.52	1138.33	1407.79	1349.96	1464.69	1202.58	2107.35	1125.21	1407.48	Pattern10	0	gi|731369084|ref|XP_010649318.1|	PREDICTED: THO complex subunit 2 [Vitis vinifera]	0	26995790	Potri.013G085000.1	0	AT1G24706	THO2	0	PF11732,PF16134,PF11262	PTHR21597,PTHR21597:SF0			K12879
comp95509_c0_seq3	comp95509_c0	7.38492	6.49734	9.35745	159.518	101.841	89.6518	10.5217	6.75416	6.21475	29.4357	18.4138	27.6131	7.74657	117.004	7.83019	25.1542	Pattern10	0	gi|759298242|gb|KIW74652.1|	hypothetical protein Z517_11422 [Fonsecaea pedrosoi CBS 271.37]	2e-42	27048432	Potri.001G307200.1	4e-08	AT4G39330	cinnamyl alcohol dehydrogenase 9	1e-07	PF00107,PF08240	PTHR11695,PTHR11695:SF514	KOG0023		K00083	GO:GO:0055114,GO:GO:0016491,GO:GO:0008270
comp95643_c0_seq8	comp95643_c0	98.114	99.8966	86.2965	52.2137	36.4309	36.9682	90.3109	103.242	81.9414	305.875	370.578	421.4	94.769	41.8709	91.8315	365.951	Pattern10	0	NA	NA	NA	NA	NA	NA	No_hit	No_hit	No_hit	NA	NA	NA	NA	NA	NA
comp95651_c0_seq8	comp95651_c0	250.032	259.894	257.85	131.982	139.994	125.063	231.52	218.063	227.874	403.012	372.88	391.385	255.925	132.346	225.819	389.093	Pattern10	0	gi|302143559|emb|CBI22120.3|	unnamed protein product [Vitis vinifera]	1e-143	27031042	Potri.005G110000.2	2e-134	AT4G35920	PLAC8 family protein	1e-91	PF04749	PTHR31704,PTHR31704:SF3
comp95736_c0_seq19	comp95736_c0	416.721	418.266	457.475	348.452	364.309	367.047	477.859	486.309	477.5	255.962	242.832	276.131	430.821	359.936	480.556	258.308	Pattern10	0	gi|225447195|ref|XP_002277197.1|	PREDICTED: 3-oxoacyl-[acyl-carrier-protein] synthase, mitochondrial [Vitis vinifera]	3e-94	27020874	Potri.002G219500.1	6e-78	AT2G04540	Beta-ketoacyl synthase	8e-35	PF02801,PF00109	PTHR11712,PTHR11712:SF275		2.3.1.41	K09458
comp95780_c0_seq1	comp95780_c0	689.414	632.703	660.22	961.857	847.044	931.228	643.251	662.873	636.504	587.433	577.722	540.256	660.779	913.376	647.542	568.47	Pattern10	0	gi|802550707|ref|XP_012093127.1|	PREDICTED: ABC transporter F family member 4 [Jatropha curcas]	0	26979799	Potri.010G254400.1	0	AT3G54540	general control non-repressible 4	0	PF00005	PTHR19211,PTHR19211:SF57		3.6.1.3	K06184	GO:GO:0016887,GO:GO:0005524
comp95785_c0_seq8	comp95785_c0	570	521.412	449.157	861.873	692.858	714.437	444.847	522.965	568.649	386.503	422.367	392.43	513.523	756.39	512.154	400.433	Pattern10	1.67e-10	gi|255537695|ref|XP_002509914.1|	aldose 1-epimerase, putative [Ricinus communis]	4e-138	27040232	Potri.001G095300.1	2e-139	AT4G23730	Galactose mutarotase-like superfamily protein	4e-117	PF01263	PTHR11122,PTHR11122:SF10		5.1.3.15	K01792	GO:GO:0016853,GO:GO:0005975
comp95817_c0_seq5	comp95817_c0	565.474	579.888	580.484	178.319	170.563	140.007	573.431	564.146	535.556	851.074	807.906	892.023	575.282	162.963	557.711	850.334	Pattern10	0	gi|225431096|ref|XP_002265360.1|	PREDICTED: alpha-mannosidase [Vitis vinifera]	0	27017085	Potri.007G056300.1	0	AT5G66150	Glycosyl hydrolase family 38 protein	0	PF09261,PF01074,PF07748	PTHR11607,PTHR11607:SF18		3.2.1.24	K01191	GO:GO:0008270,GO:GO:0004553,GO:GO:0005975,GO:GO:0004559,GO:GO:0015923,GO:GO:0006013
comp95818_c3_seq1	comp95818_c3	43.2545	43.0449	46.808	83.5572	87.7654	54.2724	39.4562	40.525	54.638	29.4357	23.0173	32.4154	44.3692	75.1983	44.8731	28.2894	Pattern10	1.47e-06	NA	NA	NA	NA	NA	NA	No_hit	No_hit	No_hit	NA	NA	NA	NA	NA	NA
comp95873_c3_seq1	comp95873_c3	614.193	589.414	607.371	340.391	361.825	379.341	674.263	693.807	732.304	481.209	494.929	459.926	603.66	360.519	700.125	478.688	Pattern10	0	gi|595850650|ref|XP_007209960.1|	hypothetical protein PRUPE_ppa004869mg [Prunus persica]	1e-43	27018881	Potri.015G092700.2	4e-44	AT5G60160	Zn-dependent exopeptidases superfamily protein	2e-35	PF02127	PTHR28570,PTHR28570:SF1		3.4.11.21	K01267	GO:GO:0008270,GO:GO:0006508,GO:GO:0004177
comp95898_c6_seq1	comp95898_c6	541.737	534.122	525.057	591.537	627.522	700.673	568.634	517.176	555.992	728.366	751.56	765.963	533.639	639.911	547.267	748.63	Pattern10	0	gi|747094371|ref|XP_011095017.1|	PREDICTED: PHD finger protein ALFIN-LIKE 1-like [Sesamum indicum]	2e-132	27007996	Potri.006G100900.1	5e-128	AT5G05610	alfin-like 1	2e-93	PF00628,PF12165	PTHR12321,PTHR12321:SF46	KOG1632			GO:GO:0005515,GO:GO:0042393,GO:GO:0006355
comp96062_c0_seq2	comp96062_c0	306.295	292.38	335.329	230.732	279.856	270.576	333.984	279.815	319.883	399.429	404.851	425.025	311.335	260.388	311.227	409.768	Pattern10	5e-15	NA	NA	NA	NA	NA	NA	No_hit	No_hit	No_hit	NA	NA	NA	NA	NA	NA
comp96083_c1_seq1	comp96083_c1	462.085	430.457	435.35	747.248	631.745	606.435	501.533	483.405	448.497	368.586	375.907	366.173	442.631	661.81	477.812	370.222	Pattern10	0	gi|731401947|ref|XP_010654485.1|	PREDICTED: midasin [Vitis vinifera]	0	26983341	Potri.017G039100.4	0	AT1G67120	ATPases;nucleotide binding;ATP binding;nucleoside-triphosphatases;transcription factor binding	1e-10	PF07728	PTHR22908,PTHR22908:SF66			K14572	GO:GO:0016887,GO:GO:0005524
comp96099_c0_seq1	comp96099_c0	449.51	378.543	454.772	698.69	701.941	736.925	465.654	432.585	440.221	361.623	388.992	401.17	427.608	712.519	446.153	383.928	Pattern10	0	gi|698455986|ref|XP_009780515.1|	PREDICTED: uncharacterized protein LOC104229565 [Nicotiana sylvestris]	3e-93	26980393	Potri.010G137900.1	6e-66	AT1G69030	BSD domain-containing protein	3e-50	PF03909	PTHR31923,PTHR31923:SF7
comp96170_c0_seq7	comp96170_c0	504.285	497.047	481.513	375.058	350.234	416.875	531.344	482.102	512.716	629.949	632.538	672.318	494.282	380.722	508.721	644.935	Pattern10	0	gi|802569667|ref|XP_012067890.1|	PREDICTED: 7-deoxyloganetin glucosyltransferase-like [Jatropha curcas]	5e-88	27020072	Potri.002G098400.1	4e-87	AT1G22340	UDP-glucosyl transferase 85A7	4e-57	PF00201	PTHR11926,PTHR11926:SF233	KOG1192	2.4.1.203		GO:GO:0016758,GO:GO:0008152
comp96178_c1_seq1	comp96178_c1	2434.18	2171.94	2164.16	1661.09	1887.56	1822.3	1907.22	1913.27	2230.39	2812.74	2827.01	2585.82	2256.76	1790.32	2016.96	2741.86	Pattern10	1.6e-14	gi|720069099|ref|XP_010277330.1|	PREDICTED: uncharacterized protein LOC104611804 [Nelumbo nucifera]	2e-29	26985129	Potri.017G142100.1	1e-17	AT1G65720	unknown protein; FUNCTIONS IN: molecular_function unknown; INVOLVED IN: biological_process unknown; LOCATED IN: endomembrane system; EXPRESSED IN: 24 plant structures; EXPRESSED DURING: 15 growth stages; Has 44 Blast hits to 44 proteins in 14 species: Archae - 0; Bacteria - 0; Metazoa - 0; Fungi - 0; Plants - 44; Viruses - 0; Other Eukaryotes - 0 (source: NCBI BLink).	7e-14		PTHR35107,PTHR35107:SF2
comp96215_c0_seq2	comp96215_c0	1425.29	1205.26	1273.29	4312.66	4050.44	4166.98	1206.28	1338.29	1336.17	886.935	904.061	852.404	1301.28	4176.69	1293.58	881.133	Pattern10	0	gi|225426090|ref|XP_002276602.1|	PREDICTED: uncharacterized protein LOC100255255 [Vitis vinifera]	0	27046338	Potri.001G097200.1	0	AT1G64140	BEST Arabidopsis thaliana protein match is: loricrin-related (TAIR:AT5G64550.1); Has 3596 Blast hits to 2004 proteins in 150 species: Archae - 0; Bacteria - 54; Metazoa - 1597; Fungi - 38; Plants - 513; Viruses - 9; Other Eukaryotes - 1385 (source: NCBI BLink).	0		PTHR31827,PTHR31827:SF14
comp96314_c2_seq7	comp96314_c2	41.1446	46.2936	43.6681	80.7086	73.6981	104.612	35.949	34.7357	55.9327	161.256	110.483	126.06	43.7021	86.3396	42.2058	132.6	Pattern10	0	gi|566205479|ref|XP_002322015.2|	hypothetical protein POPTR_0015s02010g [Populus trichocarpa]	1e-22	27027030	Potri.T136600.1	4e-26	AT5G53110	RING/U-box superfamily protein	5e-10	PF13947,PF13639	PTHR14155,PTHR14155:SF157				GO:GO:0030247,GO:GO:0008270,GO:GO:0005515
comp96345_c0_seq2	comp96345_c0	2034.99	1780.88	1852.19	289.602	288.963	307.559	1748.74	1762.17	1712.69	2456.92	2367.25	2483.72	1889.35	295.375	1741.2	2435.96	Pattern10	0	gi|383081823|dbj|BAM05565.1|	cellulose synthase 1, partial [Eucalyptus pilularis]	0	26989924	Potri.004G059600.2	0	AT4G18780	cellulose synthase family protein	1e-152	PF13632,PF14569			2.4.1.12	K10999
comp96353_c0_seq4	comp96353_c0	159.303	164.87	159.077	119.639	107.637	106.185	186.759	183.327	149.154	254.682	258.887	260.523	161.083	111.154	173.08	258.031	Pattern10	0	gi|297740840|emb|CBI31022.3|	unnamed protein product [Vitis vinifera]	4e-77	27001291	Potri.011G164400.3	7e-61	AT2G34730	myosin heavy chain-related	2e-34		PTHR33883,PTHR33883:SF2
comp96412_c0_seq8	comp96412_c0	166.688	174.884	169.474	210.925	267.163	234.418	158.702	153.416	167.798	145.898	145.009	117.656	170.349	237.502	159.972	136.188	Pattern10	0	gi|590629928|ref|XP_007027126.1|	Uncharacterized protein isoform 2 [Theobroma cacao]	2e-24	27004068	Potri.006G213700.1	2e-23	AT3G53540	unknown protein; LOCATED IN: plasma membrane; EXPRESSED IN: 24 plant structures; EXPRESSED DURING: 14 growth stages; CONTAINS InterPro DOMAIN/s: Protein of unknown function DUF3741 (InterPro:IPR022212); BEST Arabidopsis thaliana protein match is: Protein of unknown function (DUF3741) (TAIR:AT4G28760.2); Has 1710 Blast hits to 868 proteins in 206 species: Archae - 2; Bacteria - 409; Metazoa - 304;…	2e-18	PF14383,PF14309,PF12552	PTHR21726,PTHR21726:SF49
comp96424_c4_seq1	comp96424_c4	10.5499	7.30951	14.608	13.2932	20.6994	29.8892	7.89125	15.4381	7.25054	31.9953	42.582	27.6131	10.8225	21.2939	10.1933	34.0634	Pattern10	8.97e-07	gi|661884906|emb|CDP11438.1|	unnamed protein product [Coffea canephora]	1e-29	27019369	Potri.015G123400.3	2e-30	AT4G08850	Leucine-rich repeat receptor-like protein kinase family protein	3e-24	PF08263,PF00560,PF00069,PF13855	PTHR27000,PTHR27000:SF190	KOG1187	2.7.11.1		GO:GO:0005515,GO:GO:0006468,GO:GO:0005524,GO:GO:0004672
comp96436_c0_seq11	comp96436_c0	355.531	323.43	352.464	67.3965	96.0369	77.4051	306.882	286.569	299.426	216.288	196.798	184.888	343.808	80.2795	297.626	199.324	Pattern10	0	gi|567867867|ref|XP_006426556.1|	hypothetical protein CICLE_v10024990mg [Citrus clementina]	0	26999652	Potri.003G037000.1	0	AT1G72990	beta-galactosidase 17	4e-145	PF01301	PTHR23421,PTHR23421:SF13		3.2.1.23	K12309	GO:GO:0005975,GO:GO:0004553
comp96441_c0_seq2	comp96441_c0	41.1446	51.1666	48.8667	18.9903	12.4196	14.158	33.3186	42.4547	33.1453	117.743	123.142	130.862	47.0593	15.1893	36.3062	123.916	Pattern10	0	gi|643721508|gb|KDP31591.1|	hypothetical protein JCGZ_14816 [Jatropha curcas]	2e-25	27039607	Potri.008G143400.1	4e-21	No_hit	No_hit	No_hit	NA	NA	NA	NA	NA	NA
comp96488_c0_seq5	comp96488_c0	792.582	778.057	798.596	404.493	399.912	435.753	856.639	767.08	784.094	1080.16	1074.91	1055.3	789.745	413.386	802.604	1070.12	Pattern10	0	gi|703072830|ref|XP_010089389.1|	Serine/threonine-protein kinase KIPK [Morus notabilis]	0	27008249	Potri.006G114900.1	0	AT2G36350	Protein kinase superfamily protein	0	PF07714,PF00069	PTHR24351,PTHR24351:SF92		2.7.11.1		GO:GO:0006468,GO:GO:0004672,GO:GO:0005524
comp96502_c0_seq9	comp96502_c0	266.912	285.883	265.128	157.619	122.54	141.58	321.025	300.078	312.809	404.42	383.249	404.592	272.641	140.58	311.304	397.42	Pattern10	0	gi|763780313|gb|KJB47384.1|	hypothetical protein B456_008G024200 [Gossypium raimondii]	0	26990544	Potri.004G140200.1	1e-176	AT1G49740	PLC-like phosphodiesterases superfamily protein	7e-131		PTHR13593,PTHR13593:SF52
comp96525_c2_seq7	comp96525_c2	392.456	376.846	389.894	529.829	486.651	470.29	334.922	361.83	379.037	339.15	265.861	294.319	386.398	495.59	358.596	299.777	Pattern10	0	gi|567896316|ref|XP_006440646.1|	hypothetical protein CICLE_v100200152mg, partial [Citrus clementina]	7e-48	27049123	Potri.012G068100.3	1e-48	AT1G18660	zinc finger (C3HC4-type RING finger) family protein	3e-37	PF13414,PF13920,PF02190	PTHR23327,PTHR23327:SF9	KOG4159			GO:GO:0006508,GO:GO:0004176
comp96536_c0_seq9	comp96536_c0	1327.09	1140.35	1225.95	587.018	695.797	626.123	1164.34	1325.51	1348.86	980.86	987.959	970.06	1231.13	636.313	1279.57	979.626	Pattern10	0	gi|596192426|ref|XP_007223513.1|	hypothetical protein PRUPE_ppa011892mg [Prunus persica]	4e-37	27014987	Potri.007G126700.1	4e-36	AT2G31560	Protein of unknown function (DUF1685)	4e-31	PF07939	PTHR31865,PTHR31865:SF0
comp96574_c0_seq4	comp96574_c0	1037	861.791	947.057	750.723	731.102	740.362	937.164	1014.89	1059.68	1322.91	1275.15	1255.9	948.616	740.729	1003.91	1284.65	Pattern10	0	gi|747069505|ref|XP_011081548.1|	PREDICTED: putative clathrin assembly protein At2g25430 [Sesamum indicum]	0	27004328	Potri.006G255000.1	0	AT2G25430	epsin N-terminal homology (ENTH) domain-containing protein / clathrin assembly protein-related	0	PF01417,PF07651	PTHR22951,PTHR22951:SF13	KOG0251			GO:GO:0005543
comp96608_c1_seq6	comp96608_c1	885.136	823.335	818.777	3205.48	3070.48	3051.85	765.46	782.518	822.377	682.139	634.126	620.694	842.416	3109.27	790.118	645.653	Pattern10	0	gi|297733719|emb|CBI14966.3|	unnamed protein product [Vitis vinifera]	1e-37	27017551	Potri.015G083000.1	1e-36	AT5G63120	P-loop containing nucleoside triphosphate hydrolases superfamily protein	3e-31	PF00271,PF00270	PTHR24031,PTHR24031:SF269		3.6.4.13	K12823	GO:GO:0005524,GO:GO:0003676
comp96690_c0_seq6	comp96690_c0	220.482	268.015	270.326	265.864	330.312	289.453	241.121	236.01	251.697	185.573	203.703	199.294	252.941	295.21	242.943	196.19	Pattern10	3.25e-06	NA	NA	NA	NA	NA	NA	No_hit	No_hit	No_hit	NA	NA	NA	NA	NA	NA
comp96709_c0_seq4	comp96709_c0	327.047	308.624	299.438	116.79	120.056	125.849	316.527	318.41	334.56	421.058	437.328	446.612	311.703	120.899	323.166	434.999	Pattern10	0	gi|731412300|ref|XP_010658310.1|	PREDICTED: cytochrome P450 716B1 [Vitis vinifera]	3e-22	27040138	Potri.001G422500.2	2e-22	AT5G36140	cytochrome P450, family 716, subfamily A, polypeptide 2	8e-07	PF00067	PTHR24286,PTHR24286:SF66				GO:GO:0055114,GO:GO:0020037,GO:GO:0016705,GO:GO:0005506
comp96780_c3_seq55	comp96780_c3	2854.22	2645.2	2760.59	1770.88	1723.87	1730.76	2847.85	2850.51	2891.65	2074.59	2218.87	2140.58	2753.34	1741.84	2863.34	2144.68	Pattern10	0	gi|731418420|ref|XP_010660671.1|	PREDICTED: uncharacterized protein LOC104881641 isoform X2 [Vitis vinifera]	3e-37	27024577	Potri.002G237800.2	4e-31	AT5G13950	unknown protein; BEST Arabidopsis thaliana protein match is: unknown protein (TAIR:AT1G02290.1); Has 147 Blast hits to 145 proteins in 44 species: Archae - 0; Bacteria - 2; Metazoa - 56; Fungi - 6; Plants - 81; Viruses - 0; Other Eukaryotes - 2 (source: NCBI BLink).	3e-20		PTHR13052,PTHR13052:SF2				GO:GO:0031011
comp96785_c0_seq2	comp96785_c0	98.114	116.14	86.2965	12.3437	24.8393	25.1698	65.7604	71.4011	55.9327	428.737	417.764	414.196	100.183	20.7843	64.3647	420.232	Pattern10	0	gi|720009915|ref|XP_010259084.1|	PREDICTED: protein ASPARTIC PROTEASE IN GUARD CELL 2-like [Nelumbo nucifera]	9e-87	27003690	Potri.006G232600.2	4e-74	AT5G10770	Eukaryotic aspartyl protease family protein	3e-59	PF00026	PTHR13683,PTHR13683:SF246	KOG1339	3.4.23.12		GO:GO:0006508,GO:GO:0004190
comp96816_c0_seq2	comp96816_c0	1011.73	934.805	989.03	684.599	680.596	693.743	902.233	875.146	848.313	1136.47	1111.73	1159.25	978.523	686.313	875.23	1135.82	Pattern10	0	gi|402770461|gb|AFQ98370.1|	hydroxymethylbutenyl diphosphate synthase [Camellia sinensis]	0	26987312	Potri.009G013400.10	0	AT5G60600	4-hydroxy-3-methylbut-2-enyl diphosphate synthase	0	PF04551	PTHR30454		1.17.7.1	K03526	GO:GO:0055114,GO:GO:0046429,GO:GO:0016114
comp96819_c1_seq9	comp96819_c1	631.938	537.671	556.113	663.966	601.491	605.806	558.542	569.868	558.654	781.964	726.184	725.12	575.241	623.754	562.355	744.423	Pattern10	1.92e-11	gi|661878264|emb|CDP17972.1|	unnamed protein product [Coffea canephora]	2e-38	27030357	Potri.005G038100.3	8e-40	AT5G27380	glutathione synthetase 2	1e-30	PF03917	PTHR11130,PTHR11130:SF0		6.3.2.3	K01920	GO:GO:0006750,GO:GO:0005524,GO:GO:0004363
comp96832_c0_seq1	comp96832_c0	21.0998	22.7407	36.3901	1.89903	0.827975	2.35967	31.565	22.1922	38.3243	124.142	121.992	139.266	26.7435	1.69556	30.6938	128.466	Pattern10	0	gi|297740456|emb|CBI30638.3|	unnamed protein product [Vitis vinifera]	6e-145	27002746	Potri.011G062000.1	2e-141	AT5G45960	GDSL-like Lipase/Acylhydrolase superfamily protein	2e-106	PF00657	PTHR22835,PTHR22835:SF261		3.1.1.3		GO:GO:0016788
comp96833_c0_seq2	comp96833_c0	436.765	381.719	364.94	260.518	283.143	280.014	369.135	416.925	383.243	513.204	502.928	481.428	394.475	274.558	389.767	499.187	Pattern10	0	gi|719974899|ref|XP_010246143.1|	PREDICTED: uncharacterized protein At5g41620 [Nelumbo nucifera]	1e-38	26988820	Potri.009G160900.1	5e-22	AT3G11590	unknown protein; LOCATED IN: plasma membrane; EXPRESSED IN: 22 plant structures; EXPRESSED DURING: 13 growth stages; BEST Arabidopsis thaliana protein match is: unknown protein (TAIR:AT5G22310.1); Has 22320 Blast hits to 15179 proteins in 1213 species: Archae - 372; Bacteria - 2307; Metazoa - 10906; Fungi - 1700; Plants - 1146; Viruses - 65; Other Eukaryotes - 5824 (source: NCBI BLink).	3e-17		PTHR31071,PTHR31071:SF7
comp96833_c1_seq9	comp96833_c1	731.899	755.357	757.153	515.586	638.303	581.266	743.575	719.569	766.506	888.214	907.272	922.577	748.136	578.385	743.217	906.021	Pattern10	0	gi|659120252|ref|XP_008460095.1|	PREDICTED: MLO-like protein 1 [Cucumis melo]	2e-176	26994423	Potri.013G069900.2	1e-159	AT4G02600	Seven transmembrane MLO family protein	4e-63	PF03094	PTHR31942,PTHR31942:SF26			K08472	GO:GO:0016021,GO:GO:0006952
comp96854_c0_seq9	comp96854_c0	846.238	813.784	748.596	626.812	647.477	646.55	861.005	781.553	806.881	869.03	891.92	948.449	802.873	640.279	816.48	903.133	Pattern10	0	gi|296081736|emb|CBI20741.3|	unnamed protein product [Vitis vinifera]	0	27006340	Potri.006G218800.1	0	AT2G26270	FUNCTIONS IN: molecular_function unknown; INVOLVED IN: biological_process unknown; LOCATED IN: endomembrane system; BEST Arabidopsis thaliana protein match is: BRCT domain-containing DNA repair protein (TAIR:AT3G43930.1); Has 29 Blast hits to 29 proteins in 9 species: Archae - 0; Bacteria - 0; Metazoa - 0; Fungi - 0; Plants - 29; Viruses - 0; Other Eukaryotes - 0 (source: NCBI BLink).	4e-141		PTHR13561,PTHR13561:SF29
comp96904_c1_seq2	comp96904_c1	97.059	90.9628	92.5347	22.7883	17.3875	25.1698	126.304	127.374	109.887	171.661	152.72	178.933	93.5188	21.7819	121.188	167.771	Pattern10	0	gi|641842115|gb|KDO61023.1|	hypothetical protein CISIN_1g0021412mg, partial [Citrus sinensis]	1e-88	26978885	Potri.010G234400.3	7e-89	AT2G36490	demeter-like 1	3e-72	PF15629,PF15628	PTHR10359,PTHR10359:SF22		4.2.99.18
comp96909_c0_seq3	comp96909_c0	162.468	164.058	154.918	259.217	249.221	302.824	141.166	129.294	129.474	879.205	881.562	912.408	160.481	270.421	133.311	891.058	Pattern10	0	gi|225435571|ref|XP_002285582.1|	PREDICTED: beta-glucosidase 12-like [Vitis vinifera]	0	26998658	Potri.003G211100.1	1e-29	AT2G44480	beta glucosidase 17	3e-150	PF00232	PTHR10353,PTHR10353:SF37		3.2.1.21	K01188	GO:GO:0005975,GO:GO:0004553
comp96921_c2_seq7	comp96921_c2	876.559	790.19	831.804	947.558	915.666	980.05	747.134	765.15	816.203	696.819	652.413	717.94	832.851	947.758	776.163	689.057	Pattern10	0	gi|731440110|ref|XP_010646793.1|	PREDICTED: mechanosensitive ion channel protein 2, chloroplastic [Vitis vinifera]	0	27021221	Potri.002G105900.1	0	AT5G10490	MSCS-like 2	0	PF00924	PTHR30566,PTHR30566:SF13				GO:GO:0055085,GO:GO:0016020
comp96922_c0_seq6	comp96922_c0	225.05	220.097	176.752	99.5755	62.9261	91.2406	211.433	205.519	181.263	709.284	729.705	726.344	207.3	84.5807	199.405	721.778	Pattern10	0	gi|590643219|ref|XP_007030743.1|	NB-ARC domain-containing disease resistance protein, putative [Theobroma cacao]	3e-08	26993976	Potri.013G027300.1	8e-09	No_hit	No_hit	No_hit	NA	NA	NA	NA	NA	NA
comp96966_c0_seq8	comp96966_c0	5970.97	5020.23	5270.35	4547.18	4368.75	4668.3	5714.06	5806.75	6631.26	7562.49	7564.64	7258.01	5420.52	4528.08	6050.69	7461.72	Pattern10	0	NA	NA	NA	NA	NA	NA	No_hit	No_hit	No_hit	NA	NA	NA	NA	NA	NA
comp97050_c0_seq3	comp97050_c0	21.0998	7.30951	17.6752	64.5669	69.5499	65.2842	36.8258	21.2274	32.1095	0	1.15086	0	15.3615	66.467	30.0542	0.383621	Pattern10	0	gi|751687782|gb|KIM37785.1|	hypothetical protein M413DRAFT_30702 [Hebeloma cylindrosporum h7]	4e-103	27012190	Potri.016G078300.1	5e-51	AT2G21730	cinnamyl alcohol dehydrogenase homolog 2	4e-42	PF00107,PF08240	PTHR11695,PTHR11695:SF514		1.1.1.195	K00083	GO:GO:0055114,GO:GO:0016491,GO:GO:0008270
comp97066_c0_seq7	comp97066_c0	42.1996	24.365	35.3504	15.1922	10.2338	13.3715	39.4562	49.2089	46.6106	189.412	219.815	200.495	33.9716	12.9325	45.0919	203.241	Pattern10	0	gi|661879841|emb|CDP16441.1|	unnamed protein product [Coffea canephora]	2e-22	26990679	Potri.004G169600.1	6e-22	AT4G34880	Amidase family protein	5e-20	PF01425	PTHR11895,PTHR11895:SF97	KOG1211			GO:GO:0016884
comp97096_c0_seq5	comp97096_c0	349.412	346.796	379.985	288.652	299.727	310.69	370.012	319.375	295.2	627.312	614.561	553.462	358.731	299.69	328.196	598.445	Pattern10	0	NA	NA	NA	NA	NA	NA	No_hit	No_hit	No_hit	NA	NA	NA	NA	NA	NA
comp97127_c0_seq4	comp97127_c0	32.7047	49.5422	58.2241	22.8453	19.8714	20.4505	54.3619	59.8226	23.8232	71.6694	85.1409	120.057	46.8237	21.0557	46.0026	92.2891	Pattern10	1.01e-07	NA	NA	NA	NA	NA	NA	No_hit	No_hit	No_hit	NA	NA	NA	NA	NA	NA
comp97184_c0_seq9	comp97184_c0	447.315	467.809	427.323	568.759	465.339	552.163	431.072	410.074	401.887	306.963	337.203	345.764	447.482	528.753	414.344	329.977	Pattern10	3.61e-13	gi|731423657|ref|XP_010662571.1|	PREDICTED: uncharacterized protein LOC100248390 isoform X1 [Vitis vinifera]	0	27017161	Potri.015G020400.1	0	AT3G61690	nucleotidyltransferases	0	PF01909	PTHR23092,PTHR23092:SF19	KOG1906	2.7.7.19		GO:GO:0016779
comp97185_c0_seq5	comp97185_c0	899.178	832.545	878.56	364.613	413.988	438.112	888.484	971.634	950.856	1382.41	1416.71	1369.85	870.094	405.571	936.991	1389.66	Pattern10	0	gi|567882939|ref|XP_006434028.1|	hypothetical protein CICLE_v10000913mg [Citrus clementina]	9e-18	27030486	Potri.005G167800.1	4e-19	No_hit	No_hit	No_hit	NA	NA	NA	NA	NA	NA
comp97187_c1_seq5	comp97187_c1	294.258	243.821	280.723	197.499	205.412	213.983	274.44	265.4	241.339	316.113	332.6	279.721	272.934	205.631	260.393	309.478	Pattern10	1.8e-09	NA	NA	NA	NA	NA	NA	No_hit	No_hit	No_hit	NA	NA	NA	NA	NA	NA
comp97268_c0_seq17	comp97268_c0	54.8594	60.1004	49.9064	31.3339	34.775	36.1816	79.7893	50.1931	49.718	85.7473	85.1639	74.4353	54.9554	34.0968	59.9001	81.7822	Pattern10	3.35e-09	NA	NA	NA	NA	NA	NA	No_hit	No_hit	No_hit	NA	NA	NA	NA	NA	NA
comp97277_c0_seq4	comp97277_c0	232.098	204.666	208.983	358.916	357.685	339.793	161.332	186.222	170.905	844.675	920.68	840.398	215.249	352.131	172.82	868.584	Pattern10	0	gi|661891646|emb|CDP04571.1|	unnamed protein product [Coffea canephora]	2e-117	26999841	Potri.003G006000.1	1e-106	AT4G37370	cytochrome P450, family 81, subfamily D, polypeptide 8	9e-78	PF00067	PTHR24298,PTHR24298:SF61		1.14.13.89	K00517	GO:GO:0055114,GO:GO:0020037,GO:GO:0016705,GO:GO:0005506
comp97348_c0_seq8	comp97348_c0	175.128	155.124	191.308	160.468	120.901	115.443	173.607	213.239	174.013	116.514	85.1639	97.4141	173.853	132.271	186.953	99.6974	Pattern10	7.24e-08	gi|224105089|ref|XP_002313683.1|	hypothetical protein POPTR_0009s14340g [Populus trichocarpa]	7e-138	26988358	Potri.009G141300.4	9e-142	AT5G22800	Alanyl-tRNA synthetase, class IIc	6e-109	PF02272,PF07973,PF01411	PTHR11777,PTHR11777:SF14		6.1.1.7	K01872	GO:GO:0003676,GO:GO:0043039,GO:GO:0016876,GO:GO:0005524,GO:GO:0006419,GO:GO:0004813,GO:GO:0000166
comp97353_c0_seq4	comp97353_c0	343.926	346.796	355.583	299.989	231.825	229.643	381.472	357.971	358.29	461.82	483.973	496.879	348.768	253.819	365.911	480.891	Pattern10	0	gi|697169589|ref|XP_009593689.1|	PREDICTED: malonate--CoA ligase-like [Nicotiana tomentosiformis]	1e-42	27040255	Potri.001G185500.1	1e-34	AT3G16170	AMP-dependent synthetase and ligase family protein	4e-33	PF13193,PF00501	PTHR24095,PTHR24095:SF52	KOG1176	6.2.1.3	K18660	GO:GO:0008152,GO:GO:0003824
comp97355_c1_seq8	comp97355_c1	453.656	475.118	510.917	423.493	385.903	352.377	483.979	515.246	494.072	575.761	605.136	553.45	479.897	387.258	497.766	578.116	Pattern10	0	NA	NA	NA	NA	NA	NA	No_hit	No_hit	No_hit	NA	NA	NA	NA	NA	NA
comp97358_c1_seq4	comp97358_c1	653.777	713.936	711.166	344.654	344.438	368.109	620.147	599.219	598.49	482.489	444.372	530.675	692.96	352.4	605.952	485.845	Pattern10	0	NA	NA	NA	NA	NA	NA	No_hit	No_hit	No_hit	NA	NA	NA	NA	NA	NA
comp97394_c0_seq1	comp97394_c0	577.079	531.158	541.651	544.071	566.484	652.646	522.567	555.385	502.39	720.534	758.442	699.932	549.962	587.734	526.781	726.302	Pattern10	1.79e-10	gi|731397718|ref|XP_010652980.1|	PREDICTED: protein FYV8 isoform X1 [Vitis vinifera]	9e-161	27042777	Potri.001G024100.1	6e-127	AT2G38800	Plant calmodulin-binding protein-related	1e-24	PF07839	PTHR33923,PTHR33923:SF2		2.7.11.17		GO:GO:0005516
comp97406_c0_seq7	comp97406_c0	1115.95	970.54	1023.11	1279.94	1223.75	1226.67	925.906	961.078	1001.69	842.704	886.165	801.98	1036.53	1243.46	962.892	843.616	Pattern10	0	gi|566191430|ref|XP_002315082.2|	organic cation transporter-related family protein [Populus trichocarpa]	4e-31	26981140	Potri.010G174400.1	6e-34	AT1G79360	organic cation/carnitine transporter 2	7e-24	PF07690	PTHR24064,PTHR24064:SF242	KOG0255			GO:GO:0055085,GO:GO:0016021
comp97446_c1_seq2	comp97446_c1	243.702	319.994	307.756	399.745	428.701	364.915	316.527	297.965	294.165	253.403	209.446	213.977	290.484	397.787	302.885	225.609	Pattern10	4.06e-13	gi|593705489|ref|XP_007153101.1|	hypothetical protein PHAVU_003G006900g [Phaseolus vulgaris]	2e-23	26989832	Potri.004G112700.1	3e-19	AT2G04020	GDSL-like Lipase/Acylhydrolase superfamily protein	4e-20	PF00657	PTHR22835,PTHR22835:SF116		3.1.1.3		GO:GO:0016788
comp97532_c1_seq6	comp97532_c1	452.559	443.07	434.601	382.654	360.997	331.14	425.25	453.513	388.422	578.475	555.798	643.505	443.41	358.264	422.395	592.593	Pattern10	0	gi|731386019|ref|XP_010648716.1|	PREDICTED: uncharacterized protein LOC100255892 isoform X2 [Vitis vinifera]	0	27009870	Potri.018G023000.1	0	AT2G31650	homologue of trithorax	4e-35	PF09465,PF13831,PF05965,PF00856,PF05964,PF00855,PF13771	PTHR13793,PTHR13793:SF100		2.1.1.43		GO:GO:0005634,GO:GO:0005515
comp97542_c0_seq8	comp97542_c0	22.1548	19.492	18.7149	99.6989	140.756	105.399	20.1665	26.0518	25.8948	0	1.15086	1.20057	20.1206	115.284	24.0377	0.783811	Pattern10	0	gi|749894080|gb|KIJ61854.1|	hypothetical protein HYDPIDRAFT_183058 [Hydnomerulius pinastri MD-312]	1e-27	27029671	Potri.005G037000.3	5e-06	No_hit	No_hit	No_hit	NA	NA	NA	NA	NA	NA
comp97554_c0_seq3	comp97554_c0	31.6497	21.9285	25.9929	81.962	70.3779	82.1795	17.5361	26.0518	30.0379	271.32	248.587	264.641	26.5237	78.1731	24.5419	261.516	Pattern10	0	gi|747063281|ref|XP_011078182.1|	PREDICTED: beta-amyrin 28-oxidase-like [Sesamum indicum]	3e-46	27011038	Potri.018G149300.1	1e-44	AT5G36140	cytochrome P450, family 716, subfamily A, polypeptide 2	1e-31	PF00067	PTHR24286,PTHR24286:SF66				GO:GO:0055114,GO:GO:0020037,GO:GO:0016705,GO:GO:0005506
comp97634_c0_seq7	comp97634_c0	356.597	369.536	304.762	229.782	225.209	217.09	352.476	340.622	329.381	509.365	558.56	543.858	343.632	224.027	340.826	537.261	Pattern10	0	gi|731425232|ref|XP_010663181.1|	PREDICTED: serine/threonine-protein kinase ATM isoform X5 [Vitis vinifera]	0	27017372	Potri.015G076700.1	0	AT3G48190	ataxia-telangiectasia mutated	0	PF02260,PF00855,PF02259,PF00454	PTHR11139,PTHR11139:SF72		2.7.11.1	K04728	GO:GO:0005515,GO:GO:0016773
comp97703_c0_seq8	comp97703_c0	1528.57	1350.57	1380.81	1143.06	1137.67	1174.42	1438.85	1400.04	1448.04	1649.71	1653.4	1638.78	1419.98	1151.72	1428.97	1647.3	Pattern10	0	gi|763816618|gb|KJB83470.1|	hypothetical protein B456_013G249400 [Gossypium raimondii]	9e-61	27042940	Potri.001G013800.2	2e-58	AT5G13020	Emsy N Terminus (ENT)/ plant Tudor-like domains-containing protein	4e-40	PF03735	PTHR33432,PTHR33432:SF3	KOG4675
comp97713_c1_seq9	comp97713_c1	544.395	550.65	522.977	659.912	753.648	697.676	524.356	491.124	502.359	371.145	398.199	407.065	539.341	703.745	505.946	392.136	Pattern10	0	gi|359481363|ref|XP_002280929.2|	PREDICTED: uncharacterized protein LOC100265508 isoform X2 [Vitis vinifera]	0	27005757	Potri.006G129000.2	0	AT5G60580	RING/U-box superfamily protein	8e-113	PF12906	PTHR23012,PTHR23012:SF25		6.3.2.19		GO:GO:0008270
comp97763_c1_seq1	comp97763_c1	1249.11	1188.25	1156.15	2667.18	2268.66	2389.2	1129.94	1098.03	1097.94	1653.54	1584.73	1615.95	1197.84	2441.68	1108.64	1618.07	Pattern10	0	gi|225434877|ref|XP_002283191.1|	PREDICTED: pumilio homolog 2 isoform X2 [Vitis vinifera]	0	26985915	Potri.009G034900.1	0	AT2G29190	pumilio 2	0	PF00806,PF07990	PTHR12537,PTHR12537:SF78			K17943	GO:GO:0003723
comp97765_c0_seq3	comp97765_c0	400.896	332.843	357.662	543.122	553.088	534.835	355.992	356.041	382.176	599.566	620.638	683.124	363.8	543.681	364.736	634.442	Pattern10	0	NA	NA	NA	NA	NA	NA	No_hit	No_hit	No_hit	NA	NA	NA	NA	NA	NA
comp97771_c0_seq1	comp97771_c0	230.863	247.541	239.135	143.5	125.024	137.647	227.759	202.422	204.393	787.429	832.593	788.774	239.18	135.391	211.525	802.932	Pattern10	0	gi|702504715|ref|XP_010039384.1|	PREDICTED: uncharacterized protein LOC104428092 [Eucalyptus grandis]	6e-11	27031443	Potri.005G042300.1	2e-12	No_hit	No_hit	No_hit	NA	NA	NA	NA	NA	NA
comp97807_c1_seq3	comp97807_c1	227.878	251.772	237.055	350.37	428.245	400.46	224.462	243.15	229.946	138.22	149.612	130.862	238.902	393.025	232.519	139.565	Pattern10	0	gi|734417424|gb|KHN38924.1|	Ubiquitin carboxyl-terminal hydrolase 20 [Glycine soja]	1e-24	NA	NA	NA	No_hit	No_hit	No_hit	NA	NA	NA	NA	NA	NA
comp97839_c0_seq10	comp97839_c0	140.314	138.881	161.156	113.942	79.4856	103.826	171.854	143.767	166.762	225.272	225.535	228.108	146.783	99.0843	160.794	226.305	Pattern10	8.99e-15	NA	NA	NA	NA	NA	NA	No_hit	No_hit	No_hit	NA	NA	NA	NA	NA	NA
comp97844_c1_seq7	comp97844_c1	1225.88	1088.43	1061.68	1585.93	1501.12	1487.35	1107.26	1056.54	1009.39	660.562	706.63	723.583	1125.33	1524.8	1057.73	696.925	Pattern10	0	gi|698478334|ref|XP_009786332.1|	PREDICTED: glutamate receptor 3.3 isoform X2 [Nicotiana sylvestris]	0	27029484	Potri.005G253800.2	0	AT1G42540	glutamate receptor 3.3	4e-138	PF13458,PF00497,PF00060	PTHR18966,PTHR18966:SF222	KOG1052		K05387	GO:GO:0016020,GO:GO:0004970
comp97900_c2_seq4	comp97900_c2	157.193	181.113	170.545	220.287	178.015	211.08	175.361	164.994	200.933	147.178	143.858	122.458	169.617	203.127	180.43	137.831	Pattern10	0.000637944	gi|763808052|gb|KJB74954.1|	hypothetical protein B456_012G015300 [Gossypium raimondii]	0	27025498	Potri.019G059100.1	0	AT2G40700	P-loop containing nucleoside triphosphate hydrolases superfamily protein	0	PF04851,PF13959,PF00271	PTHR24031,PTHR24031:SF248		3.6.4.13	K14806	GO:GO:0016787,GO:GO:0005524,GO:GO:0003677
comp97920_c0_seq5	comp97920_c0	375.576	375.221	375.338	677.003	752.63	748.094	325.242	335.479	331.422	168.935	200.25	183.687	375.378	725.909	330.714	184.291	Pattern10	0	NA	NA	NA	NA	NA	NA	No_hit	No_hit	No_hit	NA	NA	NA	NA	NA	NA
comp97929_c0_seq9	comp97929_c0	103.389	123.449	117.613	74.0621	62.2058	81.8019	101.701	111.926	93.3248	142.059	147.311	188.489	114.817	72.6899	102.317	159.286	Pattern10	1.4e-14	NA	NA	NA	NA	NA	NA	No_hit	No_hit	No_hit	NA	NA	NA	NA	NA	NA
comp97987_c0_seq3	comp97987_c0	825.001	731.763	815.158	575.339	543.98	556.882	826.827	876.111	817.166	906.106	894.221	937.644	790.641	558.734	840.035	912.657	Pattern10	0	gi|302144021|emb|CBI23126.3|	unnamed protein product [Vitis vinifera]	0	26996464	Potri.003G052100.1	0	AT1G79830	golgin candidate 5	0	PF12329,PF12325	PTHR13140
comp97991_c0_seq6	comp97991_c0	77.605	130.832	121.065	138.714	169.776	153.143	127.067	116.75	86.2399	81.8567	80.0656	85.2404	109.834	153.878	110.019	82.3876	Pattern10	0.0003054	NA	NA	NA	NA	NA	NA	No_hit	No_hit	No_hit	NA	NA	NA	NA	NA	NA
comp98002_c2_seq1	comp98002_c2	85.4541	97.4601	71.7404	56.0213	44.7107	55.059	97.3254	81.0499	71.4696	200.495	258.944	204.097	84.8849	51.9303	83.2816	221.179	Pattern10	0	gi|720091703|ref|XP_010245501.1|	PREDICTED: sigma factor binding protein 1, chloroplastic-like [Nelumbo nucifera]	2e-27	27013092	Potri.016G036600.1	3e-22	AT3G56710	sigma factor binding protein 1	9e-10	PF05678	PTHR33624,PTHR33624:SF2
comp98014_c0_seq5	comp98014_c0	1.05499	4.87301	1.03972	16.1417	7.45178	11.7984	6.13764	7.71904	4.14316	92.5431	112.785	121.257	2.32257	11.7973	5.99995	108.862	Pattern10	0	gi|759212694|gb|KIV90035.1|	hypothetical protein PV10_07381 [Exophiala mesophila]	2e-31	NA	NA	NA	No_hit	No_hit	No_hit	NA	NA	NA	NA	NA	NA
comp98023_c1_seq1	comp98023_c1	48.5295	51.1666	37.4298	83.2249	86.1094	99.9871	62.2532	45.3494	34.1811	35.8347	29.9225	33.6159	45.7086	89.7738	47.2612	33.1244	Pattern10	0	gi|225445082|ref|XP_002280395.1|	PREDICTED: receptor-like protein kinase 5 [Vitis vinifera]	1e-51	27008006	Potri.006G235800.1	6e-16	AT5G25910	receptor like protein 52	1e-07	PF08263,PF13855	PTHR27004,PTHR27004:SF37	KOG0472			GO:GO:0005515
comp98032_c0_seq8	comp98032_c0	439.93	437.758	481.389	599.143	551.398	627.963	465.584	467.002	497.18	354.508	384.389	369.775	453.026	592.835	476.588	369.557	Pattern10	0	gi|747062879|ref|XP_011077970.1|	PREDICTED: thioredoxin-like 2, chloroplastic isoform X2 [Sesamum indicum]	3e-67	27004103	Potri.006G150700.1	8e-68	AT4G26160	atypical CYS HIS rich thioredoxin 1	2e-50	PF00085	PTHR10438,PTHR10438:SF227	KOG0907	3.5.1.52		GO:GO:0045454,GO:GO:0015035,GO:GO:0006662
comp98081_c0_seq8	comp98081_c0	117.135	105.151	112.279	167.076	221.955	196.521	99.9558	98.4853	90.1138	93.4262	65.5992	64.8307	111.522	195.184	96.185	74.6187	Pattern10	0	gi|720000120|ref|XP_010255927.1|	PREDICTED: DEAD-box ATP-dependent RNA helicase 58, chloroplastic [Nelumbo nucifera]	2e-62	26982547	Potri.010G092200.1	3e-63	AT5G19210	P-loop containing nucleoside triphosphate hydrolases superfamily protein	4e-45	PF00270,PF00271	PTHR24031,PTHR24031:SF228	KOG0327	3.6.4.13		GO:GO:0005524,GO:GO:0003676
comp98100_c0_seq1	comp98100_c0	226.823	186.799	202.745	263.015	283.996	278.716	147.303	151.92	131.545	409.539	380.936	372.176	205.455	275.242	143.59	387.551	Pattern10	0	gi|720054298|ref|XP_010273005.1|	PREDICTED: heterogeneous nuclear ribonucleoprotein R-like isoform X1 [Nelumbo nucifera]	3e-101	27022367	Potri.002G139700.1	3e-92	AT2G44710	RNA-binding (RRM/RBD/RNP motifs) family protein	5e-69	PF00076	PTHR24012,PTHR24012:SF493	KOG0123			GO:GO:0003676
comp98104_c1_seq8	comp98104_c1	1398.6	1375.75	1293.7	910.564	868.745	948.43	1463.14	1409.8	1374.5	1610	1650.18	1670.96	1356.01	909.247	1415.81	1643.71	Pattern10	0	gi|661895959|emb|CDP00537.1|	unnamed protein product [Coffea canephora]	0	27049490	Potri.012G058000.3	0	AT1G68710	ATPase E1-E2 type family protein / haloacid dehalogenase-like hydrolase family protein	0	PF00122,PF12710,PF16209,PF16212	PTHR24092,PTHR24092:SF41		3.6.3.1	K01530	GO:GO:0046872,GO:GO:0000166,GO:GO:0016021,GO:GO:0015914,GO:GO:0005524,GO:GO:0004012,GO:GO:0000287
comp98108_c1_seq9	comp98108_c1	374.521	348.396	392.451	660.909	776.889	683.243	326.671	367.697	339.739	438.207	417.81	426.478	371.789	707.014	344.702	427.498	Pattern10	0	NA	NA	NA	NA	NA	NA	No_hit	No_hit	No_hit	NA	NA	NA	NA	NA	NA
comp98154_c0_seq5	comp98154_c0	474.829	384.163	464.784	551.041	585.047	570.592	393.519	390.767	474.019	344.602	304.979	318.163	441.259	568.893	419.435	322.581	Pattern10	0	NA	NA	NA	NA	NA	NA	No_hit	No_hit	No_hit	NA	NA	NA	NA	NA	NA
comp98166_c0_seq7	comp98166_c0	87.5641	115.328	122.687	54.1223	65.41	59.7783	110.504	119.645	135.689	93.4262	78.2587	99.6472	108.526	59.7702	121.946	90.4441	Pattern10	1.06e-12	NA	NA	NA	NA	NA	NA	No_hit	No_hit	No_hit	NA	NA	NA	NA	NA	NA
comp98201_c1_seq11	comp98201_c1	2544.42	2505.22	2668.92	2817.42	3067.49	3006.87	2604.18	2609.26	2814.24	2353.65	2340.1	2432.35	2572.85	2963.93	2675.89	2375.37	Pattern10	1.88e-12	gi|743835463|ref|XP_010935822.1|	PREDICTED: ras-related protein RABE1c-like [Elaeis guineensis]	1e-49	27043008	Potri.001G236100.5	1e-44	AT5G59840	Ras-related small GTP-binding family protein	2e-40	PF00025	PTHR24073,PTHR24073:SF561	KOG0078	3.6.5.2	K07901	GO:GO:0005525
comp98216_c0_seq3	comp98216_c0	2779.9	2740.22	2966.32	941.898	933.981	933.651	2755.06	2713.24	2821.49	2319.02	2575.58	2496.7	2828.81	936.51	2763.27	2463.77	Pattern10	0	NA	NA	NA	NA	NA	NA	No_hit	No_hit	No_hit	NA	NA	NA	NA	NA	NA
comp98284_c0_seq40	comp98284_c0	530.659	514.102	506.342	385.512	368.449	382.275	526.197	566.771	595.559	458.16	498.324	396.188	517.034	378.745	562.842	450.89	Pattern10	0	gi|697185050|ref|XP_009601545.1|	PREDICTED: F-box/kelch-repeat protein At3g23880-like [Nicotiana tomentosiformis]	2e-35	27044653	Potri.001G262900.2	7e-33	AT3G06240	F-box family protein	6e-16	PF00646,PF07734	PTHR31790				GO:GO:0005515
comp98311_c0_seq24	comp98311_c0	949.448	976.583	886.878	1386.93	1232.04	1286.62	1006.55	1006.79	972.09	1218.7	1173.88	1168.26	937.636	1301.86	995.143	1186.95	Pattern10	0	gi|674907680|emb|CDY25361.1|	BnaA05g19230D [Brassica napus]	7e-16	27031679	Potri.005G089200.1	2e-17	AT3G19960	myosin 1	3e-17	PF00612,PF00063	PTHR13140,PTHR13140:SF384		3.6.4.1	K10357	GO:GO:0005515,GO:GO:0016459,GO:GO:0005524,GO:GO:0003774
comp98316_c0_seq4	comp98316_c0	26.3747	34.111	27.0326	383.603	496.495	430.247	45.5939	31.841	13.4653	80.6281	47.1854	61.229	29.1728	436.782	30.3001	63.0142	Pattern10	0	NA	NA	NA	NA	NA	NA	No_hit	No_hit	No_hit	NA	NA	NA	NA	NA	NA
comp98343_c0_seq9	comp98343_c0	449.425	402.738	424.485	340.875	336.158	332.714	389.301	435.161	389.219	652.704	560.241	600.284	425.549	336.582	404.561	604.41	Pattern10	0	gi|590572508|ref|XP_007011871.1|	RNA-dependent RNA polymerase 6 [Theobroma cacao]	2e-129	27010725	Potri.018G028100.2	1e-122	AT3G49500	RNA-dependent RNA polymerase 6	8e-96	PF05183	PTHR23079,PTHR23079:SF1		2.7.7.48	K11699	GO:GO:0003968
comp98348_c0_seq6	comp98348_c0	254.295	256.645	259.929	504.249	477.593	516.021	284.962	288.596	284.956	184.178	189.432	171.681	256.956	499.287	286.171	181.764	Pattern10	0	gi|697171355|ref|XP_009594608.1|	PREDICTED: uncharacterized protein LOC104091060 [Nicotiana tomentosiformis]	2e-27	26986266	Potri.009G116200.1	5e-25	AT2G21710	Mitochondrial transcription termination factor family protein	1e-19	PF02536	PTHR13068,PTHR13068:SF4	KOG1267		K15032	GO:GO:0006355,GO:GO:0005739,GO:GO:0003690
comp98355_c0_seq7	comp98355_c0	111.829	112.891	106.051	57.0183	58.7697	54.2724	149.057	186.222	175.049	267.429	267	256.922	110.257	56.6868	170.109	263.784	Pattern10	0	NA	NA	NA	NA	NA	NA	No_hit	No_hit	No_hit	NA	NA	NA	NA	NA	NA
comp98518_c0_seq6	comp98518_c0	738.492	713.124	708.234	1058.78	1131.06	1188.09	704.951	797.3	724.028	915.065	893.531	856.006	719.95	1125.98	742.093	888.2	Pattern10	0	gi|297737102|emb|CBI26303.3|	unnamed protein product [Vitis vinifera]	8e-112	26978605	Potri.010G082400.5	1e-109	AT3G22810	Plant protein of unknown function (DUF828) with plant pleckstrin homology-like region	2e-76	PF08458,PF05703	PTHR31351,PTHR31351:SF4
comp98544_c0_seq1	comp98544_c0	147.72	177.053	179.871	224.085	255.016	261.923	200.788	155.346	174.013	111.344	113.936	100.848	168.214	247.008	176.716	108.709	Pattern10	0	gi|703144672|ref|XP_010108340.1|	Uncharacterized protein L484_006495 [Morus notabilis]	2e-98	27019298	Potri.015G144600.1	5e-98	AT5G52380	VASCULAR-RELATED NAC-DOMAIN 6	2e-73	PF14392,PF00098	PTHR23002,PTHR23002:SF73	KOG4400			GO:GO:0008270,GO:GO:0003676
comp98548_c1_seq12	comp98548_c1	255.307	232.572	246.278	235.669	178.097	181.931	270.17	271.122	248.59	305.875	281.962	325.354	244.719	198.566	263.294	304.397	Pattern10	1e-09	NA	NA	NA	NA	NA	NA	No_hit	No_hit	No_hit	NA	NA	NA	NA	NA	NA
comp98585_c0_seq2	comp98585_c0	318.48	374.312	324.371	386.718	444.151	387.482	379.56	371.469	348.026	259.802	242.36	271.509	339.054	406.117	366.352	257.89	Pattern10	8.5e-13	NA	NA	NA	NA	NA	NA	No_hit	No_hit	No_hit	NA	NA	NA	NA	NA	NA
comp98586_c1_seq3	comp98586_c1	706.758	687.061	709.201	396.783	401.08	391.76	775.517	788.143	822.418	516.992	541.689	541.457	701.007	396.541	795.359	533.379	Pattern10	0	gi|641851503|gb|KDO70374.1|	hypothetical protein CISIN_1g007216mg [Citrus sinensis]	2e-94	26979341	Potri.010G158300.1	5e-95	AT1G13750	Purple acid phosphatases superfamily protein	3e-67	PF16656,PF14008,PF00149	PTHR22953,PTHR22953:SF20	KOG1378	3.1.4.1		GO:GO:0016787
comp98594_c0_seq13	comp98594_c0	43.2545	32.4867	55.105	35.132	28.1512	29.8892	40.333	60.662	43.5032	63.9905	56.1622	67.2318	43.6154	31.0574	48.1661	62.4615	Pattern10	0.000375089	gi|645304853|ref|XP_008245944.1|	PREDICTED: 5'-3' exoribonuclease 3-like, partial [Prunus mume]	8e-120	27028528	Potri.005G237500.5	4e-95	AT1G75660	5'-3' exoribonuclease 3	3e-84	PF00098,PF03159	PTHR12341,PTHR12341:SF30			K12619	GO:GO:0008270,GO:GO:0003676,GO:GO:0004527
comp98600_c0_seq5	comp98600_c0	435.71	450.729	449.157	280.106	241.761	275.295	538.358	550.947	540.683	996.973	1080.66	1012.08	445.199	265.721	543.329	1029.9	Pattern10	0	NA	NA	NA	NA	NA	NA	No_hit	No_hit	No_hit	NA	NA	NA	NA	NA	NA
comp98611_c0_seq9	comp98611_c0	617.169	610.75	608.234	414.254	418.773	450.28	625.162	671.557	574.936	280.279	313.035	302.543	612.051	427.769	623.885	298.619	Pattern10	0	gi|731426796|ref|XP_010663736.1|	PREDICTED: uncharacterized protein LOC100268000 isoform X2 [Vitis vinifera]	0	27018735	Potri.015G093600.2	0	AT5G63420	RNA-metabolising metallo-beta-lactamase family protein	1e-65	PF07521,PF00753,PF13837	PTHR11203,PTHR11203:SF22		3.5.2.6		GO:GO:0046872,GO:GO:0003723				Trihelix
comp98617_c0_seq5	comp98617_c0	101.279	117.188	73.8199	80.101	80.3136	92.0272	99.9558	111.926	107.722	138.22	123.419	144.633	97.4288	84.1472	106.535	135.424	Pattern10	0.000282017	gi|332322201|emb|CCA66222.1|	hypothetical protein [Beta vulgaris subsp. vulgaris]	2e-29	26984044	Potri.017G126900.1	5e-20	AT2G02650	Ribonuclease H-like superfamily protein	6e-14	PF13966,PF13456
comp98621_c0_seq7	comp98621_c0	243.702	267.203	275.587	187.054	177.236	180.122	352.476	323.235	341.003	456.905	453.44	493.434	262.164	181.471	338.905	467.926	Pattern10	0	gi|768677199|gb|AJU57222.1|	sugar transporter ERD6-like 7 [Camellia sinensis]	8e-60	27021020	Potri.002G212900.1	7e-46	AT2G48020	Major facilitator superfamily protein	3e-42	PF07690	PTHR23500,PTHR23500:SF112	KOG0254			GO:GO:0055085,GO:GO:0016021
comp98634_c0_seq2	comp98634_c0	147.646	138.905	128.883	37.9805	58.7862	44.0472	88.1891	100.801	100.472	208.609	195.647	188.489	138.478	46.938	96.4873	197.582	Pattern10	0	gi|697170412|ref|XP_009594124.1|	PREDICTED: WAT1-related protein At3g28050-like isoform X1 [Nicotiana tomentosiformis]	1e-16	27019534	Potri.015G073200.1	3e-13	AT5G40230	nodulin MtN21 /EamA-like transporter family protein	9e-08	PF00892	PTHR31218,PTHR31218:SF48				GO:GO:0016021,GO:GO:0016020,GO:GO:0022857
comp98642_c1_seq6	comp98642_c1	192.008	212.788	215.554	350.314	373.417	386.986	191.144	223.486	165.727	259.802	230.173	248.518	206.783	370.239	193.452	246.164	Pattern10	0	gi|225425924|ref|XP_002267616.1|	PREDICTED: two-component response regulator ARR11 [Vitis vinifera]	1e-162	27039442	Potri.008G181000.5	6e-150	AT1G67710	response regulator 11	5e-83	PF00249,PF00072	PTHR26402,PTHR26402:SF610			K14491	GO:GO:0000160				ARR-B
comp98796_c0_seq15	comp98796_c0	1241.31	1125.02	1150.97	397.808	387.492	390.124	1276.23	1216.78	1224.65	876.171	841.73	876.787	1172.43	391.808	1239.22	864.896	Pattern10	0	NA	NA	NA	NA	NA	NA	No_hit	No_hit	No_hit	NA	NA	NA	NA	NA	NA
comp98828_c0_seq29	comp98828_c0	808.122	831.44	795.383	645.669	611.046	599.836	817.98	875.146	862.658	1366.84	1415.61	1302.63	811.648	618.85	851.928	1361.69	Pattern10	0	gi|731390892|ref|XP_010650543.1|	PREDICTED: uncharacterized protein LOC104879453 isoform X3 [Vitis vinifera]	8e-95	27016467	Potri.007G127800.1	2e-79	AT1G05950	unknown protein; Has 50 Blast hits to 45 proteins in 14 species: Archae - 5; Bacteria - 0; Metazoa - 4; Fungi - 0; Plants - 34; Viruses - 0; Other Eukaryotes - 7 (source: NCBI BLink).	5e-45		PTHR33913,PTHR33913:SF1
comp98829_c0_seq9	comp98829_c0	2013.98	2096.2	1981.72	1167.9	1152.18	1123.2	2105.21	2066.73	1951.41	1625.48	1535.23	1476.7	2030.64	1147.76	2041.12	1545.8	Pattern10	0	gi|731412036|ref|XP_010658217.1|	PREDICTED: SNF2 domain-containing protein CLASSY 1-like isoform X1 [Vitis vinifera]	2e-158	27036325	Potri.008G073500.3	2e-123	AT5G20420	chromatin remodeling 42	1e-86	PF00271,PF00176	PTHR10799,PTHR10799:SF660		3.6.4.12	K10875	GO:GO:0005524
comp98836_c1_seq4	comp98836_c1	255.761	262.752	245.383	376.947	473.345	457.768	293.703	242.185	259.797	226.514	201.401	212.501	254.632	436.02	265.228	213.472	Pattern10	0	gi|645236027|ref|XP_008224541.1|	PREDICTED: uncharacterized protein LOC103324279, partial [Prunus mume]	4e-32	27047506	Potri.001G049300.1	5e-28	AT3G24800	proteolysis 1	7e-26	PF00569,PF13445,PF13920	PTHR15898,PTHR15898:SF1	KOG4159			GO:GO:0008270
comp98842_c0_seq8	comp98842_c0	749.042	690.343	774.339	823.399	878.084	957.625	728.923	831.698	756.148	673.168	628.717	598.856	737.908	886.37	772.256	633.58	Pattern10	1.15e-07	NA	NA	NA	NA	NA	NA	No_hit	No_hit	No_hit	NA	NA	NA	NA	NA	NA
comp98845_c0_seq5	comp98845_c0	295.26	260.162	252.859	147.175	153.184	170.683	272.66	271.131	245.565	374.985	443.06	381.913	269.427	157.014	263.119	399.986	Pattern10	0	gi|590644090|ref|XP_007030986.1|	Actin-binding FH2 family protein [Theobroma cacao]	1e-20	26995887	Potri.013G017900.2	6e-18	No_hit	No_hit	No_hit	NA	NA	NA	NA	NA	NA
comp98850_c1_seq9	comp98850_c1	1614.13	1548.77	1557.53	2461.1	2058.79	2124.48	1392.37	1429.93	1436.63	486.328	491.396	508.873	1573.48	2214.79	1419.64	495.532	Pattern10	0	gi|297745448|emb|CBI40528.3|	unnamed protein product [Vitis vinifera]	0	27019949	Potri.002G170900.1	0	AT1G01320	Tetratricopeptide repeat (TPR)-like superfamily protein	2e-171	PF15044,PF12807,PF13424	PTHR12601,PTHR12601:SF17			K03255
comp98877_c1_seq2	comp98877_c1	1528.15	1390.21	1453.52	1236.27	1043.25	1031.96	1495.84	1480.13	1388.86	1693.19	1704.34	1700.01	1457.3	1103.83	1454.94	1699.18	Pattern10	0	gi|658029695|ref|XP_008350309.1|	PREDICTED: phosphatidylinositol 4-kinase alpha 1-like [Malus domestica]	4e-175	26989357	Potri.004G152400.1	1e-65	AT1G49340	Phosphatidylinositol 3- and 4-kinase family protein	1e-129	PF00613,PF00454	PTHR10048,PTHR10048:SF15		2.7.1.67	K00888	GO:GO:0016773,GO:GO:0048015,GO:GO:0046854
comp98915_c0_seq3	comp98915_c0	520.162	502.732	505.302	843.168	698.828	756.251	588.336	516.221	508.532	408.26	372.88	432.217	509.399	766.082	537.696	404.452	Pattern10	0	gi|731390344|ref|XP_010650327.1|	PREDICTED: small subunit processome component 20 homolog isoform X1 [Vitis vinifera]	0	27045176	Potri.001G318800.1	2e-136	AT4G30990	ARM repeat superfamily protein	0	PF07539	PTHR17695,PTHR17695:SF11	KOG1823		K14772
comp98962_c3_seq5	comp98962_c3	36.9246	37.3597	31.1915	85.5227	108.887	73.1734	35.0722	40.66	35.2169	65.2704	56.3923	60.0284	35.1586	89.1944	36.983	60.5637	Pattern10	0	NA	NA	NA	NA	NA	NA	No_hit	No_hit	No_hit	NA	NA	NA	NA	NA	NA
comp98967_c1_seq2	comp98967_c1	234.208	267.203	226.658	496.596	462.01	476.119	247.259	251.843	245.596	154.857	155.367	140.467	242.69	478.241	248.233	150.23	Pattern10	0	gi|225445794|ref|XP_002274521.1|	PREDICTED: DNA-directed RNA polymerase 3, chloroplastic [Vitis vinifera]	0	27010304	Potri.018G103300.2	9e-28	AT2G24120	DNA/RNA polymerases superfamily protein	2e-27	PF14700,PF00940	PTHR10102,PTHR10102:SF1		2.7.7.6	K10908	GO:GO:0006351,GO:GO:0003899,GO:GO:0003677
comp99031_c0_seq9	comp99031_c0	352.113	417.462	362.185	612.939	626.719	632.282	371.292	330.954	340.765	409.629	480.532	487.443	377.254	623.98	347.67	459.201	Pattern10	0	gi|255540531|ref|XP_002511330.1|	ferric-chelate reductase, putative [Ricinus communis]	0	27017911	Potri.015G083200.1	0	AT5G50160	ferric reduction oxidase 8	0	PF01794,PF08022,PF08030	PTHR11972,PTHR11972:SF83	KOG0039	1.16.1.7		GO:GO:0055114,GO:GO:0016491
comp99054_c1_seq73	comp99054_c1	667.808	604.253	698.325	315.238	320.426	347.658	706.012	721.73	662.637	502.966	448.837	474.297	656.795	327.774	696.793	475.366	Pattern10	0	gi|763778575|gb|KJB45698.1|	hypothetical protein B456_007G321700 [Gossypium raimondii]	4e-17	27025506	Potri.019G070500.1	1e-06	AT1G17600	Disease resistance protein (TIR-NBS-LRR class) family	2e-17	PF07725,PF13676,PF00931	PTHR11017,PTHR11017:SF169	KOG4658			GO:GO:0007165,GO:GO:0005515,GO:GO:0043531
comp99074_c0_seq8	comp99074_c0	432.292	452.361	399.178	641.168	698.53	722.059	466.25	466.037	437.011	527.282	525.139	469.026	427.944	687.252	456.433	507.149	Pattern10	0	gi|720002358|ref|XP_010256656.1|	PREDICTED: protein KRI1 homolog [Nelumbo nucifera]	8e-21	27045132	Potri.001G125200.1	2e-14	AT3G24080	KRR1 family protein	5e-12	PF05178,PF12936	PTHR14490	KOG2409		K14786
comp99080_c0_seq8	comp99080_c0	24.2647	29.238	25.9929	57.9203	54.6464	75.5095	26.3042	31.841	34.1811	292.962	269.302	287.056	26.4986	62.6921	30.7754	283.107	Pattern10	0	gi|629080879|gb|KCW47324.1|	hypothetical protein EUGRSUZ_K01113, partial [Eucalyptus grandis]	2e-13	27017973	Potri.015G018600.1	3e-15	No_hit	No_hit	No_hit	NA	NA	NA	NA	NA	NA
comp99342_c0_seq8	comp99342_c0	393.743	438.554	436.92	299.097	230.765	243.046	369.135	413.663	422.603	1013.7	1126.89	1100.92	423.072	257.636	401.8	1080.5	Pattern10	0	gi|731416622|ref|XP_010659963.1|	PREDICTED: disease resistance protein RPS2-like [Vitis vinifera]	6e-66	27028169	Potri.005G041100.2	2e-56	AT4G26090	NB-ARC domain-containing disease resistance protein	9e-18	PF13855,PF00931	PTHR23155,PTHR23155:SF639			K13459	GO:GO:0005515,GO:GO:0043531
comp99398_c0_seq9	comp99398_c0	1070.33	1099.11	1097.7	1377.23	1160.24	1164.23	1095.16	1094.16	963.265	924.894	954.273	892.923	1089.05	1233.9	1050.86	924.03	Pattern10	0.000804907	gi|743759948|ref|XP_010934562.1|	PREDICTED: protein RRP5 homolog isoform X2 [Elaeis guineensis]	0	27011496	Potri.016G062600.2	0	AT3G11964	RNA binding;RNA binding	4e-26	PF05843,PF00575	PTHR23270,PTHR23270:SF10			K14792	GO:GO:0006397,GO:GO:0005634,GO:GO:0003676
comp99416_c0_seq1	comp99416_c0	1102.46	1041.93	1223.76	628.578	622.737	600.929	1210.08	974.992	1027.5	1353.91	1476.7	1471.53	1122.72	617.415	1070.86	1434.04	Pattern10	0	gi|747048210|ref|XP_011070106.1|	PREDICTED: 14 kDa proline-rich protein DC2.15-like [Sesamum indicum]	1e-29	27048551	Potri.001G158400.1	4e-29	AT1G62510	Bifunctional inhibitor/lipid-transfer protein/seed storage 2S albumin superfamily protein	5e-28	PF00234	PTHR31731
comp99483_c0_seq1	comp99483_c0	2287.05	2183.91	2337.44	2507.67	2693.68	2564.96	2173.63	2298.44	2480.64	1899.58	1832.66	1937.2	2269.47	2588.77	2317.57	1889.82	Pattern10	0	gi|330318660|gb|AEC10990.1|	b12d-like protein [Camellia sinensis]	2e-56	27049272	Potri.012G074900.1	2e-46	AT3G48140	B12D protein	2e-35	PF06522	PTHR33417,PTHR33417:SF2
comp99516_c0_seq1	comp99516_c0	35.8696	46.2936	45.7475	47.4757	59.6142	63.7111	35.0722	53.0684	25.8948	30.7155	24.1681	25.2119	42.6369	56.9337	38.0118	26.6985	Pattern10	0.000489548	NA	NA	NA	NA	NA	NA	No_hit	No_hit	No_hit	NA	NA	NA	NA	NA	NA
comp99518_c0_seq1	comp99518_c0	288.012	224.158	254.283	164.266	173.875	176.189	243.752	232.536	240.303	472.25	483.363	453.815	255.485	171.443	238.864	469.809	Pattern10	0	gi|82697967|gb|ABB89018.1|	CXE carboxylesterase [Actinidia deliciosa]	7e-137	26987781	Potri.009G104300.1	9e-120	AT3G48690	alpha/beta-Hydrolases superfamily protein	7e-82	PF00135	PTHR23024,PTHR23024:SF157	KOG1515	3.1.1.1
comp99534_c0_seq1	comp99534_c0	281.809	294.005	270.326	378.049	382.525	401.144	263.918	259.553	257.912	183.013	186.44	165.678	282.047	387.239	260.461	178.377	Pattern10	0	gi|661890365|emb|CDP05862.1|	unnamed protein product [Coffea canephora]	4e-77	27047627	Potri.001G405800.1	2e-63	AT4G27390	unknown protein; INVOLVED IN: biological_process unknown; LOCATED IN: chloroplast; EXPRESSED IN: 22 plant structures; EXPRESSED DURING: 13 growth stages; Has 30201 Blast hits to 17322 proteins in 780 species: Archae - 12; Bacteria - 1396; Metazoa - 17338; Fungi - 3422; Plants - 5037; Viruses - 0; Other Eukaryotes - 2996 (source: NCBI BLink).	2e-44
comp99656_c0_seq1	comp99656_c0	145.694	130.759	156.997	18.9903	22.3553	25.1698	159.579	182.362	156.404	67.9452	59.8449	49.2233	144.483	22.1718	166.115	59.0045	Pattern10	0	gi|567872959|ref|XP_006429069.1|	hypothetical protein CICLE_v10012740mg [Citrus clementina]	5e-64	27008314	Potri.006G084400.2	1e-65	AT5G02440	unknown protein; Has 71 Blast hits to 71 proteins in 12 species: Archae - 0; Bacteria - 0; Metazoa - 0; Fungi - 0; Plants - 71; Viruses - 0; Other Eukaryotes - 0 (source: NCBI BLink).	3e-21		PTHR33544,PTHR33544:SF1
comp99657_c0_seq1	comp99657_c0	347.091	281.822	327.271	9.49513	16.5595	22.8102	317.403	266.307	327.051	53.7521	56.3923	52.825	318.728	16.2883	303.587	54.3231	Pattern10	0	gi|532754|gb|AAA21135.1|	RNase NE [Nicotiana alata]	1e-128	26980962	Potri.010G168700.1	6e-117	AT2G02990	ribonuclease 1	1e-94	PF00445	PTHR11240,PTHR11240:SF19	KOG1642	3.1.27.1	K01166	GO:GO:0033897,GO:GO:0003723
comp99716_c0_seq1	comp99716_c0	841.881	862.522	856.726	1252.46	1362.02	1286.58	705.697	740.951	747.841	599.195	585.79	630.299	853.71	1300.35	731.496	605.094	Pattern10	0	gi|661892264|emb|CDP04490.1|	unnamed protein product [Coffea canephora]	0	27011724	Potri.016G011100.1	0	AT5G47540	Mo25 family protein	1e-155	PF08569	PTHR10182,PTHR10182:SF12	KOG1566		K08272
comp99939_c0_seq1	comp99939_c0	5.27494	7.30951	4.15887	22.7883	12.4196	18.0908	5.26083	0.96488	11.3937	6.39905	11.5086	15.6074	5.58111	17.7663	5.87314	11.1717	Pattern10	0.000477901	NA	NA	NA	NA	NA	NA	No_hit	No_hit	No_hit	NA	NA	NA	NA	NA	NA
comp99987_c0_seq1	comp99987_c0	1.05499	10.5582	12.4766	0	0	3.14623	5.26083	5.78928	8.28633	26.876	36.8276	39.6188	8.02992	1.04874	6.44548	34.4408	Pattern10	0	NA	NA	NA	NA	NA	NA	No_hit	No_hit	No_hit	NA	NA	NA	NA	NA	NA
comp100018_c0_seq1	comp100018_c0	70.6843	60.9126	58.2241	78.8001	105.153	103.039	117.492	124.47	126.366	193.251	187.591	192.091	63.2736	95.664	122.776	190.978	Pattern11	0	gi|338173759|gb|AEI83426.1|	transcription factor R2R3-MYB2 [Camellia sinensis]	1e-14	26980808	Potri.010G114000.1	2e-06	No_hit	No_hit	No_hit	NA	NA	NA	NA	NA	NA
comp100047_c0_seq1	comp100047_c0	204.668	195.732	212.102	81.6582	80.3136	81.8019	104.34	114.821	114.973	53.7521	42.582	40.8193	204.167	81.2579	111.378	45.7178	Pattern11	0	gi|590680278|ref|XP_007040817.1|	S-adenosyl-L-methionine-dependent methyltransferases superfamily protein isoform 1 [Theobroma cacao]	2e-50	26998637	Potri.003G102400.1	4e-51	AT4G19120	S-adenosyl-L-methionine-dependent methyltransferases superfamily protein	9e-43	PF03141	PTHR10108,PTHR10108:SF844		2.1.1.41		GO:GO:0008168
comp100220_c0_seq1	comp100220_c0	175.128	184.313	184.03	28.4854	32.291	34.6085	17.5361	14.4732	13.4653	1.27981	2.30173	1.20057	181.157	31.795	15.1582	1.59404	Pattern11	0	gi|645275044|ref|XP_008242623.1|	PREDICTED: heat stress transcription factor C-1 [Prunus mume]	1e-28	27035715	Potri.T137400.2	2e-30	AT3G24520	heat shock transcription factor C1	2e-23	PF00447	PTHR10015,PTHR10015:SF187			K09419	GO:GO:0043565,GO:GO:0006355,GO:GO:0005634,GO:GO:0003700				HSF
comp100353_c0_seq1	comp100353_c0	1133.06	1028.15	1191.55	916.281	906.757	969.038	934.683	982.248	1064.79	747.422	708.944	679.522	1117.58	930.692	993.908	711.963	Pattern11	0	gi|225425676|ref|XP_002275043.1|	PREDICTED: calvin cycle protein CP12-1, chloroplastic [Vitis vinifera]	3e-54	27034327	Potri.014G120700.1	6e-52	AT2G47400	CP12 domain-containing protein 1	3e-29	PF02672	PTHR33921,PTHR33921:SF2
comp100703_c0_seq1	comp100703_c0	49.5845	79.5924	81.0979	38.9301	58.7862	54.2724	40.333	60.7874	52.8253	38.3943	29.9225	34.8165	70.0916	50.6629	51.3153	34.3778	Pattern11	0.0164258	gi|255581387|ref|XP_002531502.1|	conserved hypothetical protein [Ricinus communis]	2e-18	27007195	Potri.006G043300.1	3e-14	AT5G04080	unknown protein; FUNCTIONS IN: molecular_function unknown; INVOLVED IN: biological_process unknown; LOCATED IN: plasma membrane; EXPRESSED IN: 16 plant structures; EXPRESSED DURING: 9 growth stages; Has 115 Blast hits to 115 proteins in 16 species: Archae - 0; Bacteria - 0; Metazoa - 0; Fungi - 5; Plants - 110; Viruses - 0; Other Eukaryotes - 0 (source: NCBI BLink).	1e-11
comp100772_c0_seq1	comp100772_c0	266.912	269.64	271.189	53.1728	52.8331	69.217	28.9346	30.8762	26.9306	0	2.30173	0	269.247	58.4076	28.9138	0.767243	Pattern11	0	gi|763797941|gb|KJB64896.1|	hypothetical protein B456_010G070900 [Gossypium raimondii]	8e-53	27035715	Potri.T137400.2	8e-56	AT3G24520	heat shock transcription factor C1	2e-42	PF00447	PTHR10015,PTHR10015:SF187			K09419	GO:GO:0043565,GO:GO:0006355,GO:GO:0005634,GO:GO:0003700				HSF
comp28318_c0_seq1	comp28318_c0	41.1446	51.9787	33.2709	18.0408	30.6351	18.8774	20.1665	26.0518	31.0737	14.0779	13.8104	12.0057	42.1314	22.5177	25.764	13.298	Pattern11	1.29e-06	gi|565378165|ref|XP_006355532.1|	PREDICTED: uncharacterized protein LOC102596678 [Solanum tuberosum]	5e-10	27015986	Potri.007G086000.1	3e-12	No_hit	No_hit	No_hit	NA	NA	NA	NA	NA	NA
comp28890_c0_seq1	comp28890_c0	130.819	110.455	113.745	7.59611	23.1833	6.29246	10.5217	6.75416	7.25054	51.1924	52.8592	43.2205	118.339	12.3573	8.17545	49.0907	Pattern11	0	gi|590649061|ref|XP_007032311.1|	Galacturonosyltransferase-like 10 [Theobroma cacao]	5e-134	26980692	Potri.010G038300.1	1e-127	AT3G28340	galacturonosyltransferase-like 10	6e-128	PF01501	PTHR13778,PTHR13778:SF14		2.4.1.43		GO:GO:0016757
comp35775_c0_seq1	comp35775_c0	288.012	302.939	284.882	37.031	62.9261	46.4069	64.8836	65.6118	82.8633	130.541	116.237	118.856	291.944	48.788	71.1196	121.878	Pattern11	0	gi|643727087|gb|KDP35652.1|	hypothetical protein JCGZ_09090 [Jatropha curcas]	6e-32	27003083	Potri.011G120300.1	5e-34	AT5G60020	laccase 17	1e-30	PF07731,PF00394,PF07732	PTHR11709,PTHR11709:SF66		1.10.3.2	K05909	GO:GO:0055114,GO:GO:0016491,GO:GO:0005507
comp36008_c0_seq1	comp36008_c0	71.7392	69.8464	73.8199	109.194	84.4535	84.1616	101.692	93.5934	75.3124	60.1511	39.1294	48.0227	71.8018	92.603	90.1992	49.1011	Pattern11	1.87e-06	NA	NA	NA	NA	NA	NA	No_hit	No_hit	No_hit	NA	NA	NA	NA	NA	NA
comp37359_c0_seq1	comp37359_c0	513.78	493.798	495.945	172.811	165.595	184.054	146.426	194.906	207.158	250.843	272.755	266.526	501.174	174.154	182.83	263.375	Pattern11	0	gi|255582044|ref|XP_002531819.1|	calcium binding protein/cast, putative [Ricinus communis]	7e-55	27004467	Potri.006G112500.1	4e-57	AT4G20780	calmodulin like 42	2e-45	PF13499,PF13405	PTHR10891,PTHR10891:SF589	KOG0027		K13448	GO:GO:0005509
comp38137_c0_seq1	comp38137_c0	33.7596	55.2274	54.0652	16.1417	9.10773	9.43868	14.9145	12.5434	13.4653	120.302	126.595	134.464	47.6841	11.5627	13.6411	127.12	Pattern11	0	NA	NA	NA	NA	NA	NA	No_hit	No_hit	No_hit	NA	NA	NA	NA	NA	NA
comp38202_c0_seq1	comp38202_c0	533.824	445.068	422.052	646.619	652.445	719.7	621.655	606.91	676.371	583.594	563.923	522.247	466.981	672.921	634.979	556.588	Pattern11	2.62e-11	gi|731404419|ref|XP_010655426.1|	PREDICTED: monothiol glutaredoxin-S17 isoform X1 [Vitis vinifera]	0	26992581	Potri.004G042200.1	0	AT4G04950	thioredoxin family protein	0	PF00085,PF00462	PTHR10293,PTHR10293:SF40	KOG0911	1.8.1.8		GO:GO:0045454,GO:GO:0015035,GO:GO:0009055
comp39174_c0_seq1	comp39174_c0	139.259	131.571	146.6	34.1825	43.8827	22.0236	8.76805	16.403	15.5369	67.83	63.2975	74.4353	139.143	33.3629	13.5693	68.5209	Pattern11	0	gi|698551419|ref|XP_009769304.1|	PREDICTED: ethylene-responsive transcription factor 4-like [Nicotiana sylvestris]	1e-31	26991249	Potri.004G047600.1	2e-27	AT5G44210	erf domain protein 9	1e-21	PF00847	PTHR31677			K09286	GO:GO:0006355,GO:GO:0003700				ERF
comp39842_c0_seq1	comp39842_c0	2509.82	2162.83	2413.17	1080.54	1202.2	1099.31	1166.19	1247.59	1666.62	1796.85	1859.8	1660.39	2361.94	1127.35	1360.13	1772.35	Pattern11	0	gi|661894439|emb|CDP01438.1|	unnamed protein product [Coffea canephora]	8e-83	27030342	Potri.005G076900.1	5e-73	AT4G39730	Lipase/lipooxygenase, PLAT/LH2 family protein	2e-56	PF01477	PTHR31718,PTHR31718:SF0				GO:GO:0005515
comp41399_c0_seq1	comp41399_c0	5144.53	4509.63	5138.27	5608.67	6211.08	6510.41	5601.57	5972.55	6572.64	3208.84	3287.03	2987.03	4930.81	6110.05	6048.92	3160.97	Pattern11	0	gi|661882615|emb|CDP13618.1|	unnamed protein product [Coffea canephora]	2e-57	27041003	Potri.001G438800.1	4e-57	AT1G79040	photosystem II subunit R	2e-44	PF04725	PTHR34369,PTHR34369:SF2		1.10.3.9	K03541	GO:GO:0042651,GO:GO:0015979,GO:GO:0009654,GO:GO:0009523
comp42231_c0_seq1	comp42231_c0	186.733	158.356	174.672	128.184	157.315	142.367	135.16	116.75	119.116	312.274	261.246	289.853	173.254	142.622	123.675	287.791	Pattern11	0	gi|747077859|ref|XP_011086074.1|	PREDICTED: CASP-like protein 1C1 isoform X1 [Sesamum indicum]	6e-55	27001003	Potri.011G052100.1	3e-41	AT4G03540	Uncharacterised protein family (UPF0497)	6e-35	PF04535	PTHR11615,PTHR11615:SF159
comp43013_c0_seq1	comp43013_c0	541.209	519.787	572.884	27.5359	27.3232	49.5531	37.7026	33.7708	26.9306	145.898	128.897	124.859	544.627	34.8041	32.8013	133.218	Pattern11	0	gi|641827604|gb|KDO46783.1|	hypothetical protein CISIN_1g029061mg [Citrus sinensis]	2e-07	NA	NA	NA	No_hit	No_hit	No_hit	NA	NA	NA	NA	NA	NA
comp44163_c0_seq1	comp44163_c0	270.077	237.535	260.969	141.478	188.778	149.446	164.839	157.275	175.049	499.126	452.29	503.783	256.194	159.901	165.721	485.066	Pattern11	0	gi|566037218|gb|AHC32017.1|	aquaporin protein 23 [Camellia sinensis]	0	26989267	Potri.004G167000.1	4e-115	AT3G61430	plasma membrane intrinsic protein 1A	1e-14	PF00230	PTHR19139,PTHR19139:SF169	KOG0223		K09872	GO:GO:0016020,GO:GO:0006810,GO:GO:0005215
comp46700_c0_seq1	comp46700_c0	675.71	596.911	646.932	1227.44	1347.81	1337.13	1211.46	1289.81	1385.17	774.145	751.031	761.185	639.851	1304.13	1295.48	762.12	Pattern11	0	gi|629103198|gb|KCW68667.1|	hypothetical protein EUGRSUZ_F02264, partial [Eucalyptus grandis]	2e-32	26987001	Potri.009G090000.1	5e-34	AT4G33865	Ribosomal protein S14p/S29e family protein	6e-28	PF00253	PTHR12010,PTHR12010:SF6	KOG3506		K02980	GO:GO:0006412,GO:GO:0005840,GO:GO:0005622,GO:GO:0003735
comp49237_c0_seq1	comp49237_c0	35.8696	34.9232	24.9532	13.2932	14.9036	14.9446	17.5361	11.5786	14.5011	98.5454	66.7501	78.6493	31.9153	14.3804	14.5386	81.3149	Pattern11	0	gi|604335251|gb|EYU39193.1|	hypothetical protein MIMGU_mgv1a005987mg [Erythranthe guttata]	2e-83	27043225	Potri.001G281900.1	3e-75	AT2G30150	UDP-Glycosyltransferase superfamily protein	1e-52	PF00201	PTHR11926,PTHR11926:SF288	KOG1192			GO:GO:0016758,GO:GO:0008152		Abscisic acid	catabolism
comp52154_c0_seq2	comp52154_c0	130.819	109.643	103.972	22.7883	18.2155	22.0236	16.6593	16.403	19.68	62.7107	55.2415	64.8307	114.811	21.0091	17.5808	60.9276	Pattern11	0	NA	NA	NA	NA	NA	NA	No_hit	No_hit	No_hit	NA	NA	NA	NA	NA	NA
comp55498_c0_seq2	comp55498_c0	278.517	270.452	276.565	215.54	243.425	219.449	223.585	239.29	276.556	517.044	545.51	464.62	275.178	226.138	246.477	509.058	Pattern11	0	gi|698455489|ref|XP_009780405.1|	PREDICTED: chaperone protein dnaJ 11, chloroplastic-like [Nicotiana sylvestris]	4e-37	27043256	Potri.001G469600.1	3e-36	AT3G13310	Chaperone DnaJ-domain superfamily protein	8e-26	PF00226	PTHR24078,PTHR24078:SF284
comp56548_c0_seq1	comp56548_c0	5056.56	3838.02	4577.87	1788.88	1901.74	2024.6	2363.71	2366.84	2717.92	1359.17	1346.51	1261.8	4490.82	1905.07	2482.82	1322.49	Pattern11	0	gi|459021869|gb|AGG39699.1|	aquaporin protein AQU21 [Camellia sinensis]	6e-131	26980314	Potri.010G209900.1	4e-118	AT4G01470	tonoplast intrinsic protein 1;3	2e-91	PF00230	PTHR19139,PTHR19139:SF151	KOG0223		K09873	GO:GO:0016020,GO:GO:0006810,GO:GO:0005215
comp57094_c0_seq2	comp57094_c0	92.839	135.632	128.925	28.4854	20.6994	36.1816	32.4418	29.9113	27.9664	62.7107	55.2415	66.0313	119.132	28.4555	30.1065	61.3278	Pattern11	0	gi|731383067|ref|XP_010647556.1|	PREDICTED: serine/threonine-protein kinase pakB isoform X1 [Vitis vinifera]	3e-06	NA	NA	NA	No_hit	No_hit	No_hit	NA	NA	NA	NA	NA	NA
comp57735_c0_seq2	comp57735_c0	168.798	176.24	143.481	81.6582	112.836	117.197	116.615	112.891	112.901	38.1768	43.7328	52.825	162.84	103.897	114.136	44.9115	Pattern11	0	gi|225426130|ref|XP_002272759.1|	PREDICTED: protein LURP-one-related 17 [Vitis vinifera]	4e-74	26997766	Potri.003G133200.1	8e-67	AT5G41590	Protein of unknown function (DUF567)	3e-42	PF04525	PTHR31087,PTHR31087:SF14
comp58878_c0_seq1	comp58878_c0	343.926	276.949	316.074	205.095	208.65	208.438	213.064	219.028	209.23	218.643	278.509	252.119	312.316	207.394	213.774	249.757	Pattern11	3.3e-10	gi|802595953|ref|XP_012071978.1|	PREDICTED: probable 1-acylglycerol-3-phosphate O-acyltransferase [Jatropha curcas]	0	27031130	Potri.005G235200.1	0	AT4G24160	alpha/beta-Hydrolases superfamily protein	2e-177	PF00561	PTHR10992,PTHR10992:SF866	KOG4409	2.3.1.51
comp60946_c0_seq1	comp60946_c0	25.3197	19.492	13.5163	0	1.65595	0	1.75361	0	0	6.39905	1.15086	3.60171	19.4427	0.551984	0.584537	3.71721	Pattern11	0	NA	NA	NA	NA	NA	NA	No_hit	No_hit	No_hit	NA	NA	NA	NA	NA	NA
comp61223_c0_seq1	comp61223_c0	10.5499	12.1825	12.4766	43.6776	63.7541	55.059	45.5939	49.2089	75.6127	84.4675	86.3148	62.4296	11.7363	54.1636	56.8052	77.7373	Pattern11	0	gi|661894054|emb|CDP02495.1|	unnamed protein product [Coffea canephora]	7e-92	27015248	Potri.007G044200.1	1e-82	AT3G50340	unknown protein; BEST Arabidopsis thaliana protein match is: unknown protein (TAIR:AT5G67020.1); Has 128 Blast hits to 128 proteins in 39 species: Archae - 0; Bacteria - 46; Metazoa - 0; Fungi - 3; Plants - 76; Viruses - 0; Other Eukaryotes - 3 (source: NCBI BLink).	5e-67		PTHR32011,PTHR32011:SF2
comp62129_c0_seq1	comp62129_c0	848.211	801.609	897.275	888.745	948.032	1020.88	1044.27	965.903	1067.9	572.075	550.988	555.863	849.032	952.552	1026.03	559.642	Pattern11	0	gi|661898473|emb|CDO98440.1|	unnamed protein product [Coffea canephora]	1e-56	27018591	Potri.015G054100.1	4e-56	AT1G73885	unknown protein; FUNCTIONS IN: molecular_function unknown; INVOLVED IN: biological_process unknown; LOCATED IN: chloroplast thylakoid membrane, chloroplast; Has 37 Blast hits to 37 proteins in 13 species: Archae - 0; Bacteria - 0; Metazoa - 0; Fungi - 0; Plants - 37; Viruses - 0; Other Eukaryotes - 0 (source: NCBI BLink).	1e-31		PTHR36004,PTHR36004:SF1
comp62185_c0_seq1	comp62185_c0	158.248	179.806	213.173	100.648	116.753	99.0196	103.481	112.891	99.4359	133.139	130.048	146.469	183.742	105.474	105.269	136.552	Pattern11	4.9e-14	gi|719981152|ref|XP_010250039.1|	PREDICTED: probable cellulose synthase A catalytic subunit 1 [UDP-forming] [Nelumbo nucifera]	5e-13	27006287	Potri.006G251900.1	1e-14	AT5G05170	Cellulose synthase family protein	2e-08	PF13632,PF14569	PTHR13301,PTHR13301:SF64		2.4.1.12	K10999
comp62425_c0_seq1	comp62425_c0	60.1344	46.2936	49.9064	0.949513	0	0	0.876805	0	0	33.2751	12.6595	27.6131	52.1114	0.316505	0.292268	24.5159	Pattern11	0	gi|594021561|gb|AHL69786.1|	dehydration-responsive element-binding protein [Camellia sinensis]	3e-162	27049585	Potri.012G134100.1	5e-64	AT5G51990	C-repeat-binding factor 4	9e-44	PF00847	PTHR31839,PTHR31839:SF8				GO:GO:0006355,GO:GO:0003700				ERF
comp62609_c0_seq1	comp62609_c0	1617.3	1596.59	1628.2	722.589	802.308	960.937	818.717	813.394	900.102	5902.03	5064.02	5313.72	1614.03	828.611	844.071	5426.59	Pattern11	0	gi|698458855|ref|XP_009781157.1|	PREDICTED: L-type lectin-domain containing receptor kinase IX.1-like [Nicotiana sylvestris]	4e-62	27041797	Potri.001G283400.1	9e-47	AT5G10530	Concanavalin A-like lectin protein kinase family protein	1e-21	PF00069,PF00139	PTHR27007,PTHR27007:SF24	KOG1187	2.7.11.1		GO:GO:0006468,GO:GO:0005524,GO:GO:0004672,GO:GO:0030246
comp62685_c0_seq2	comp62685_c0	60.1344	44.6692	47.7542	36.0815	30.6351	29.1026	21.9201	33.7708	34.1811	112.623	135.261	147.67	50.8526	31.9397	29.9573	131.851	Pattern11	0	gi|359478916|ref|XP_003632187.1|	PREDICTED: ribulose bisphosphate carboxylase/oxygenase activase, chloroplastic isoform X2 [Vitis vinifera]	1e-22	26978315	Potri.010G200500.2	4e-22	AT2G39730	rubisco activase	5e-11	PF00004	PTHR32429,PTHR32429:SF12	KOG0651			GO:GO:0005524
comp62746_c0_seq1	comp62746_c0	2711.32	2229.4	2321.69	3976.67	3820.29	3943.61	4118.35	4036.09	4414.68	1277.42	1431.67	1311.01	2420.8	3913.52	4189.71	1340.03	Pattern11	0	gi|469469472|gb|AGH32914.1|	fatty acid desaturase [Camellia chekiangoleosa]	0	27007401	Potri.006G192000.4	0	AT3G12120	fatty acid desaturase 2	0	PF11960,PF00487	PTHR32100,PTHR32100:SF13			K10256	GO:GO:0055114,GO:GO:0016717,GO:GO:0006629
comp62986_c0_seq1	comp62986_c0	186.733	165.682	172.593	233.58	244.253	237.54	246.382	243.15	270.341	98.5454	86.3148	84.0398	175.003	238.458	253.291	89.6333	Pattern11	0	gi|225459888|ref|XP_002262923.1|	PREDICTED: uncharacterized protein LOC100267182 isoform X1 [Vitis vinifera]	2e-86	27048214	Potri.001G074200.2	2e-79	AT5G44650	nucleus-encoded thylakoid protein, cooperates with the plastid-encoded Ycf3 protein in photosystem i assembly. Also induces tolerance to multiple environmental stresses and reduces photooxidative damage.	4e-61		PTHR33672,PTHR33672:SF3
comp63111_c0_seq3	comp63111_c0	65.4093	39.7637	51.9858	144.326	165.595	153.379	103.463	100.348	128.438	243.164	246.285	235.311	52.3863	154.433	110.75	241.587	Pattern11	0	NA	NA	NA	NA	NA	NA	No_hit	No_hit	No_hit	NA	NA	NA	NA	NA	NA
comp63140_c0_seq1	comp63140_c0	398.786	348.42	403.41	282.006	287.307	351.591	330.556	333.849	327.31	670.621	661.747	623.095	383.539	306.968	330.571	651.821	Pattern11	0	gi|224101835|ref|XP_002312439.1|	serine carboxypeptidase S10 family protein [Populus trichocarpa]	0	27028929	Potri.005G060100.1	0	AT1G15000	serine carboxypeptidase-like 50	4e-147	PF00450	PTHR11802,PTHR11802:SF58	KOG1282	3.4.16.5	K09645	GO:GO:0006508,GO:GO:0004185
comp63363_c0_seq3	comp63363_c0	66.4643	57.6639	62.383	4.74757	5.79583	7.07901	9.64486	8.68392	8.28633	119.022	117.388	146.469	62.1704	5.87414	8.8717	127.627	Pattern11	0	NA	NA	NA	NA	NA	NA	No_hit	No_hit	No_hit	NA	NA	NA	NA	NA	NA
comp63423_c0_seq1	comp63423_c0	68.5743	57.6639	72.7801	14.2427	14.9036	25.1698	11.3985	9.49442	19.68	179.25	164.332	189.69	66.3394	18.1054	13.5243	177.757	Pattern11	0	gi|731370909|ref|XP_010648272.1|	PREDICTED: RING-H2 finger protein ATL13-like [Vitis vinifera]	1e-43	26980997	Potri.010G133300.1	5e-32	AT3G43430	RING/U-box superfamily protein	1e-12	PF13639	PTHR14155				GO:GO:0008270,GO:GO:0005515
comp71093_c0_seq1	comp71093_c0	269.022	228.325	237.055	189.931	153.175	199.77	162.209	168.333	178.156	314.833	298.074	282.134	244.801	180.959	169.566	298.347	Pattern11	0	gi|565347280|ref|XP_006340660.1|	PREDICTED: cell division cycle protein 48 homolog [Solanum tuberosum]	0	27014499	Potri.007G020600.1	0	AT2G18193	P-loop containing nucleoside triphosphate hydrolases superfamily protein	1e-153	PF00004,PF14363	PTHR23070,PTHR23070:SF26				GO:GO:0005524
comp71747_c0_seq1	comp71747_c0	26.3747	17.0555	8.31773	0.949513	0.827975	0.786557	0	0	0	21.7568	699.23	360.375	17.2493	0.854682	0	360.454	Pattern11	0	gi|795018613|ref|XP_011859273.1|	PREDICTED: uncharacterized protein LOC105556769 [Vollenhovia emeryi]	3e-48	NA	NA	NA	No_hit	No_hit	No_hit	NA	NA	NA	NA	NA	NA
comp72026_c0_seq1	comp72026_c0	647.763	566.893	605.115	271.561	267.436	282.374	322.656	302.007	328.822	734.611	792.266	744.353	606.59	273.79	317.828	757.077	Pattern11	0	gi|743881150|ref|XP_011036394.1|	PREDICTED: hydroxymethylglutaryl-CoA lyase, mitochondrial [Populus euphratica]	0	26986037	Potri.009G068600.2	0	AT2G26800	Aldolase superfamily protein	2e-161	PF00682	PTHR10277,PTHR10277:SF40		4.1.3.4	K01640	GO:GO:0003824
comp72369_c0_seq1	comp72369_c0	109.719	86.9019	94.6142	33.233	40.5708	45.6203	32.4681	45.3494	48.6822	232.286	211.874	232.034	97.0783	39.808	42.1665	225.398	Pattern11	0	gi|590704697|ref|XP_007047231.1|	Uncharacterized protein TCM_000598 [Theobroma cacao]	1e-61	27014954	Potri.007G042600.1	8e-61	AT5G66800	unknown protein; BEST Arabidopsis thaliana protein match is: unknown protein (TAIR:AT3G50640.1); Has 1807 Blast hits to 1807 proteins in 277 species: Archae - 0; Bacteria - 0; Metazoa - 736; Fungi - 347; Plants - 385; Viruses - 0; Other Eukaryotes - 339 (source: NCBI BLink).	3e-26		PTHR31722,PTHR31722:SF5
comp74257_c0_seq2	comp74257_c0	376.03	312.685	343.106	197.499	159.799	200.572	178.868	174.643	192.657	712.855	727.346	698.731	343.94	185.957	182.056	712.977	Pattern11	0	gi|302142692|emb|CBI19895.3|	unnamed protein product [Vitis vinifera]	3e-61	27031731	Potri.005G241500.1	2e-62	AT1G75820	Leucine-rich receptor-like protein kinase family protein	5e-50	PF08263,PF00560,PF13855,PF07714	PTHR27000,PTHR27000:SF165	KOG1187	2.7.11.1,2.7.10.2	K00924	GO:GO:0005515,GO:GO:0006468,GO:GO:0004672
comp74475_c0_seq1	comp74475_c0	443.095	388.216	361.811	131.033	160.627	202.145	157.825	156.311	175.049	689.818	676.708	605.087	397.707	164.602	163.061	657.204	Pattern11	0	gi|255581751|ref|XP_002531677.1|	Phenylalanine ammonia-lyase, putative [Ricinus communis]	2e-144	26980979	Potri.010G224100.1	2e-146	AT3G53260	phenylalanine ammonia-lyase 2	4e-109	PF00221	PTHR10362,PTHR10362:SF19		4.3.1.24	K10775
comp75346_c0_seq1	comp75346_c0	23.2098	17.8677	17.6752	27.5359	41.3988	41.6875	46.4794	49.2089	37.2885	66.5502	70.2257	91.2432	19.5842	36.8741	44.3256	76.0064	Pattern11	0	gi|566182563|ref|XP_002311177.2|	hypothetical protein POPTR_0008s05800g [Populus trichocarpa]	1e-25	27036373	Potri.008G057800.1	1e-28	AT2G39705	ROTUNDIFOLIA like 8	6e-17	PF08137	PTHR33102
comp75465_c0_seq1	comp75465_c0	301.727	302.939	300.478	441.59	427.235	512.874	471.721	403.32	455.209	374.997	361.371	362.572	301.714	460.567	443.417	366.313	Pattern11	1.7e-14	gi|747043577|ref|XP_011084502.1|	PREDICTED: cyclin-dependent kinase D-3 [Sesamum indicum]	3e-34	27049720	Potri.012G052100.2	1e-29	AT1G18040	cyclin-dependent kinase D1;3	2e-16	PF00069	PTHR24056,PTHR24056:SF0		2.7.11.22,2.7.11.23	K02202	GO:GO:0006468,GO:GO:0005524,GO:GO:0004672
comp75965_c1_seq2	comp75965_c1	2001.84	1679.24	1825.76	644.511	674.825	714.194	591.835	704.362	627.596	1003.36	1031.13	996.472	1835.61	677.843	641.264	1010.32	Pattern11	0	NA	NA	NA	NA	NA	NA	No_hit	No_hit	No_hit	NA	NA	NA	NA	NA	NA
comp76957_c0_seq1	comp76957_c0	375.07	358.255	442.93	136.806	139.928	134.352	132.398	119.645	133.617	108.925	88.6165	106.851	392.085	137.029	128.553	101.464	Pattern11	0	NA	NA	NA	NA	NA	NA	No_hit	No_hit	No_hit	NA	NA	NA	NA	NA	NA
comp77614_c1_seq3	comp77614_c1	1516.86	1683.43	1665.63	666.454	824.672	709.474	817.191	763.22	716.767	1126.78	1145.56	1104.52	1621.97	733.533	765.726	1125.62	Pattern11	0	gi|698516774|ref|XP_009803270.1|	PREDICTED: scarecrow-like protein 15 [Nicotiana sylvestris]	0	27015497	Potri.007G029200.1	5e-172	AT4G36710	GRAS family transcription factor	1e-118	PF03514	PTHR31636,PTHR31636:SF53								GRAS
comp77615_c0_seq1	comp77615_c0	365.026	312.685	355.687	182.307	208.65	214.73	158.702	184.292	159.512	517.044	507.531	511.442	344.466	201.895	167.502	512.006	Pattern11	0	gi|769952896|gb|AJW65389.1|	mitochondrial alternative oxidase 2 [Olea europaea]	0	27048969	Potri.012G001500.2	2e-149	AT5G64210	alternative oxidase 2	1e-130	PF01786	PTHR31803,PTHR31803:SF6		1.10.3.11	K17893	GO:GO:0055114,GO:GO:0009916
comp78003_c0_seq1	comp78003_c0	264.802	237.153	269.287	50.3242	61.2702	60.675	43.8403	59.8226	51.7895	117.743	104.844	99.6472	257.081	57.4231	51.8175	107.411	Pattern11	0	gi|255569153|ref|XP_002525545.1|	catalytic, putative [Ricinus communis]	0	27042520	Potri.001G032400.1	0	AT5G06570	alpha/beta-Hydrolases superfamily protein	2e-48	PF12695	PTHR23024,PTHR23024:SF102	KOG1515	3.1.1.1
comp78121_c0_seq3	comp78121_c0	599.93	626.969	629.028	165.215	188.778	201.359	215.694	217.098	223.731	122.862	101.276	120.057	618.642	185.117	218.841	114.732	Pattern11	0	gi|590699365|ref|XP_007045907.1|	Beta glucosidase 40 isoform 1 [Theobroma cacao]	0	27039247	Potri.008G094200.3	0	AT1G26560	beta glucosidase 40	4e-178	PF00232	PTHR10353,PTHR10353:SF26		3.2.1.21	K01188	GO:GO:0005975,GO:GO:0004553
comp78440_c0_seq2	comp78440_c0	6433.24	5437.46	5932.62	10403.9	10542.2	10591.5	10122.7	10243.5	12229.6	16138.6	16896	15938.8	5934.44	10512.5	10865.3	16324.4	Pattern11	0	gi|747104711|ref|XP_011100602.1|	PREDICTED: chlorophyll a-b binding protein 5, chloroplastic [Sesamum indicum]	8e-129	27032325	Potri.014G165100.1	2e-126	AT3G27690	photosystem II light harvesting complex gene 2.3	7e-104	PF00504	PTHR21649,PTHR21649:SF8			K08913	GO:GO:0016020,GO:GO:0009765
comp78856_c0_seq1	comp78856_c0	7.38492	4.06084	5.19858	69.3145	53.8184	58.9918	58.7459	82.0148	59.0401	21.7568	40.2802	21.6102	5.54811	60.7082	66.6003	27.8824	Pattern11	0	gi|590561252|ref|XP_007008757.1|	Cytokinin oxidase/dehydrogenase 6 isoform 1 [Theobroma cacao]	0	27043954	Potri.001G020900.1	0	AT3G63440	cytokinin oxidase/dehydrogenase 6	0	PF01565,PF09265	PTHR13878,PTHR13878:SF53		1.5.99.12	K00279	GO:GO:0055114,GO:GO:0050660,GO:GO:0016491,GO:GO:0019139,GO:GO:0009690		Cytokinin	Catabolism
comp78870_c0_seq1	comp78870_c0	8794.48	7683.25	8589.77	12868.2	12498.7	13205.7	10355.5	11514.3	12896.7	2237.1	2572.12	2305.69	8355.84	12857.5	11588.8	2371.64	Pattern11	0	NA	NA	NA	NA	NA	NA	No_hit	No_hit	No_hit	NA	NA	NA	NA	NA	NA
comp78884_c0_seq1	comp78884_c0	2439.78	2278.54	2447.5	304.794	356.973	373.937	376.149	340.603	357.348	533.681	609.958	579.154	2388.61	345.235	358.033	574.264	Pattern11	0	gi|566179754|ref|XP_002310568.2|	hypothetical protein POPTR_0007s05560g [Populus trichocarpa]	4e-124	27016832	Potri.007G091900.1	2e-127	AT4G39840	unknown protein; FUNCTIONS IN: molecular_function unknown; INVOLVED IN: biological_process unknown; LOCATED IN: endomembrane system; EXPRESSED IN: 23 plant structures; EXPRESSED DURING: 13 growth stages; Has 20719 Blast hits to 6096 proteins in 607 species: Archae - 22; Bacteria - 3243; Metazoa - 4364; Fungi - 2270; Plants - 237; Viruses - 128; Other Eukaryotes - 10455 (source: NCBI BLink).	8e-93		PTHR35310
comp78905_c0_seq1	comp78905_c0	0	0	1.03972	3.79805	5.79583	9.43868	2.63042	10.6137	5.17895	23.0366	20.7156	13.2063	0.346572	6.34419	6.14102	18.9861	Pattern11	1.83e-11	gi|758210498|ref|XP_011327417.1|	hypothetical protein FGSG_07630 [Fusarium graminearum PH-1]	5e-20	NA	NA	NA	No_hit	No_hit	No_hit	NA	NA	NA	NA	NA	NA
comp79482_c0_seq1	comp79482_c0	165.633	149.439	177.791	243.075	256.672	217.876	297.237	274.026	297.272	451.773	417.764	443.01	164.288	239.208	289.512	437.516	Pattern11	0	gi|747079409|ref|XP_011086904.1|	PREDICTED: protein NRT1/ PTR FAMILY 6.1 [Sesamum indicum]	7e-139	27046288	Potri.001G068600.2	4e-131	AT5G13400	Major facilitator superfamily protein	8e-102	PF00854	PTHR11654,PTHR11654:SF112				GO:GO:0016020,GO:GO:0006810,GO:GO:0005215
comp79881_c0_seq1	comp79881_c0	112.884	113.703	118.528	50.3242	57.9583	54.2724	45.5939	47.2791	48.6822	419.778	435.027	463.432	115.038	54.185	47.1851	439.412	Pattern11	0	gi|661885219|emb|CDP11175.1|	unnamed protein product [Coffea canephora]	0	27043302	Potri.001G319200.1	6e-173	AT4G13840	HXXXD-type acyl-transferase family protein	1e-86	PF02458	PTHR31642,PTHR31642:SF22		2.3.1.99		GO:GO:0016747
comp79921_c0_seq1	comp79921_c0	43.2545	41.4206	62.383	26.5864	21.5274	28.316	32.4418	16.403	31.0737	145.898	176.082	152.34	49.0194	25.4766	26.6395	158.107	Pattern11	0	gi|763758034|gb|KJB25365.1|	hypothetical protein B456_004G188000 [Gossypium raimondii]	1e-109	27045843	Potri.001G382400.1	2e-76	AT1G17020	senescence-related gene 1	4e-60	PF14226,PF03171	PTHR10209,PTHR10209:SF168	KOG0143	1.14.11.31		GO:GO:0055114,GO:GO:0016491
comp79989_c1_seq7	comp79989_c1	278.517	297.253	266.167	227.883	243.425	225.742	221.832	198.765	250.661	193.251	201.401	148.871	280.646	232.35	223.753	181.174	Pattern11	1.23e-07	NA	NA	NA	NA	NA	NA	No_hit	No_hit	No_hit	NA	NA	NA	NA	NA	NA
comp80065_c0_seq4	comp80065_c0	1348.34	1356.51	1405.71	1038.82	1076.41	1203.38	1267	1123.97	1190.22	1459.77	1649.36	1570.27	1370.19	1106.2	1193.73	1559.8	Pattern11	6e-15	NA	NA	NA	NA	NA	NA	No_hit	No_hit	No_hit	NA	NA	NA	NA	NA	NA
comp80447_c0_seq2	comp80447_c0	615.143	531.515	572.863	850.783	737.9	745.805	812.79	780.868	726.089	664.132	691.22	677.361	573.174	778.163	773.249	677.571	Pattern11	2.14e-11	gi|731401695|ref|XP_010654385.1|	PREDICTED: CCAAT/enhancer-binding protein zeta [Vitis vinifera]	0	27046340	Potri.001G164100.1	0	AT1G72440	CCAAT-binding factor	0	PF03914	PTHR12048			K14832
comp80601_c0_seq1	comp80601_c0	41.1446	36.5475	47.8269	11.3942	14.0756	13.5366	17.5361	11.5786	18.6442	134.38	141.556	126.06	41.8397	13.0021	15.9196	133.999	Pattern11	0	NA	NA	NA	NA	NA	NA	No_hit	No_hit	No_hit	NA	NA	NA	NA	NA	NA
comp80668_c0_seq1	comp80668_c0	8.43991	8.12168	7.27801	3.79805	3.3119	1.57311	0.876805	5.78928	2.07158	40.9539	55.2415	62.4296	7.94653	2.89436	2.91256	52.875	Pattern11	0	gi|636592979|ref|XP_008027828.1|	hypothetical protein SETTUDRAFT_90143 [Setosphaeria turcica Et28A]	1e-36	NA	NA	NA	No_hit	No_hit	No_hit	NA	NA	NA	NA	NA	NA
comp81999_c0_seq1	comp81999_c0	3.16497	7.30951	6.2383	14.2427	15.7315	12.5849	16.633	10.6137	12.4295	56.3117	62.1467	39.6188	5.57092	14.1864	13.2254	52.6924	Pattern11	0	NA	NA	NA	NA	NA	NA	No_hit	No_hit	No_hit	NA	NA	NA	NA	NA	NA
comp82130_c0_seq1	comp82130_c0	304.871	243.65	278.893	775.715	866.915	868.972	896.858	863.683	921.73	108.784	127.746	121.257	275.805	837.201	894.09	119.262	Pattern11	0	gi|596163711|ref|XP_007222959.1|	hypothetical protein PRUPE_ppa005323mg [Prunus persica]	0	27029224	Potri.005G174000.1	0	AT1G77690	like AUX1 3	4e-172	PF01490	PTHR22950,PTHR22950:SF3	KOG1303		K13946			Auxin	Transport positive
comp82223_c0_seq1	comp82223_c0	6.32993	24.365	23.9135	27.4789	45.3813	41.6639	45.5939	51.1386	27.9664	102.436	105.569	104.365	18.2028	38.1747	41.5663	104.123	Pattern11	0	NA	NA	NA	NA	NA	NA	No_hit	No_hit	No_hit	NA	NA	NA	NA	NA	NA
comp82797_c0_seq1	comp82797_c0	13.7149	12.1825	16.6355	39.8796	54.6464	38.5413	32.4418	29.9113	25.8948	88.307	88.6165	76.8364	14.1776	44.3557	29.4159	84.5866	Pattern11	0	gi|566171335|ref|XP_006383320.1|	hypothetical protein POPTR_0005s14480g [Populus trichocarpa]	4e-13	26984018	Potri.017G125700.1	5e-16	AT1G66380	myb domain protein 114	2e-11	PF00249	PTHR10641,PTHR10641:SF526			K09422					MYB
comp83001_c1_seq1	comp83001_c1	69.6293	54.4152	81.0979	30.3844	25.6672	22.0236	21.0433	16.403	33.1453	40.9539	42.582	46.8222	68.3808	26.0251	23.5305	43.4527	Pattern11	3.1e-14	gi|720006040|ref|XP_010257855.1|	PREDICTED: uncharacterized N-acetyltransferase ycf52 [Nelumbo nucifera]	1e-85	27037229	Potri.008G113600.1	5e-82	AT1G26220	Acyl-CoA N-acyltransferases (NAT) superfamily protein	6e-58	PF13508	PTHR23091,PTHR23091:SF206		2.3.1.4		GO:GO:0008080
comp83369_c0_seq2	comp83369_c0	1360.94	1050.13	1100.03	843.13	727.79	617.447	527.837	591.751	678.733	180.453	196.798	152.472	1170.37	729.456	599.44	176.574	Pattern11	0	gi|698544238|ref|XP_009766997.1|	PREDICTED: uncharacterized protein LOC104218248 [Nicotiana sylvestris]	1e-23	27040237	Potri.001G375500.2	9e-23	AT1G53210	sodium/calcium exchanger family protein / calcium-binding EF hand family protein	7e-19	PF01699	PTHR10891,PTHR10891:SF386				GO:GO:0055085,GO:GO:0016021
comp83649_c0_seq2	comp83649_c0	193.116	211.976	183.874	55.0718	77.0017	70.6721	49.9779	39.5601	35.2169	329.858	306.164	323.325	196.322	67.5819	41.585	319.783	Pattern11	0	gi|802567082|ref|XP_012067682.1|	PREDICTED: NAC transcription factor 29 [Jatropha curcas]	2e-130	27037495	Potri.008G089000.1	5e-126	AT1G69490	NAC-like, activated by AP3/PI	2e-85	PF02365	PTHR31719,PTHR31719:SF40				GO:GO:0006355,GO:GO:0003677				NAC
comp83913_c0_seq1	comp83913_c0	718.426	770.845	695.789	224.56	221.823	253.389	222.709	220.958	225.802	586.153	643.275	585.709	728.353	233.257	223.156	605.046	Pattern11	0	gi|743880137|ref|XP_011036125.1|	PREDICTED: leucine-rich repeat extensin-like protein 3 [Populus euphratica]	2e-68	27046736	Potri.001G060500.2	1e-71	AT5G13140	Pollen Ole e 1 allergen and extensin family protein	3e-46	PF01190	PTHR31614,PTHR31614:SF6
comp84051_c0_seq2	comp84051_c0	571.804	595.319	558.463	195.6	265.78	253.256	174.484	161.135	179.192	765.314	809.575	773.094	575.195	238.212	171.604	782.661	Pattern11	0	gi|661894338|emb|CDP02779.1|	unnamed protein product [Coffea canephora]	0	26982337	Potri.010G125300.1	0	AT1G68530	3-ketoacyl-CoA synthase 6	0	PF08392	PTHR31561,PTHR31561:SF5		2.3.1.199		GO:GO:0016747,GO:GO:0016020,GO:GO:0006633
comp84422_c0_seq1	comp84422_c0	620.334	601.004	644.624	291.349	271.576	339.006	287.592	274.026	265.162	432.576	430.423	386.583	621.987	300.644	275.594	416.527	Pattern11	0	gi|802627714|ref|XP_012076799.1|	PREDICTED: probable caffeoyl-CoA O-methyltransferase At4g26220 [Jatropha curcas]	2e-116	27011170	Potri.018G070300.1	2e-112	AT4G26220	S-adenosyl-L-methionine-dependent methyltransferases superfamily protein	3e-81	PF13578	PTHR10509,PTHR10509:SF29	KOG1663	2.1.1.104,2.1.1.68	K00588	GO:GO:0008171
comp84491_c0_seq1	comp84491_c0	51.6945	39.7962	70.7007	30.3844	31.4631	36.9682	39.4562	36.6654	31.0737	81.9079	71.3536	67.2318	54.0638	32.9386	35.7318	73.4978	Pattern11	2.25e-08	gi|226713184|sp|A7R385.1|CSPLC_VITVI	RecName: Full=CASP-like protein 2B1; Short=VvCASPL2B1 [Vitis vinifera]	2e-96	27008048	Potri.006G016900.1	3e-96	AT2G35760	Uncharacterised protein family (UPF0497)	2e-67	PF04535	PTHR11615,PTHR11615:SF100
comp84601_c0_seq1	comp84601_c0	530.09	579.896	581.222	613.091	636.73	657.562	660.234	645.505	587.356	440.255	488.875	491.033	563.736	635.794	631.032	473.388	Pattern11	2.73e-13	gi|731397748|ref|XP_010652993.1|	PREDICTED: DDT domain-containing protein DDB_G0282237 isoform X1 [Vitis vinifera]	0	26988908	Potri.T004400.1	0	AT5G08630	DDT domain-containing protein	0	PF15612,PF15613,PF15614,PF02791,PF10537	PTHR15546
comp84654_c0_seq2	comp84654_c0	626.663	589.894	518.808	481.403	463.252	528.488	534.842	530.935	490.178	734.611	733.1	709.524	578.455	491.048	518.652	725.745	Pattern11	0	gi|747041303|ref|XP_011072316.1|	PREDICTED: uncharacterized protein LOC105157598 isoform X2 [Sesamum indicum]	5e-15	NA	NA	NA	No_hit	No_hit	No_hit	NA	NA	NA	NA	NA	NA
comp84673_c0_seq2	comp84673_c0	109.719	110.455	91.599	201.297	208.65	210.003	156.071	166.924	138.796	441.535	408.557	398.589	103.924	206.65	153.931	416.227	Pattern11	0	gi|296086886|emb|CBI33059.3|	unnamed protein product [Vitis vinifera]	8e-73	27032140	Potri.014G175000.1	4e-64	AT2G43820	UDP-glucosyltransferase 74F2	2e-39	PF00201		KOG1192		K13691	GO:GO:0016758,GO:GO:0008152
comp84821_c0_seq1	comp84821_c0	343.926	262.33	292.16	53.1728	65.41	78.6321	46.4707	75.2606	52.8253	1015.8	965.575	947.249	299.472	65.7383	58.1856	976.207	Pattern11	0	gi|566161514|ref|XP_006385562.1|	Expansin-related protein 1 precursor [Populus trichocarpa]	2e-132	26999019	Potri.003G083200.1	2e-135	AT4G17030	expansin-like B1	3e-84	PF03330,PF01357	PTHR31692,PTHR31692:SF10
comp84874_c1_seq5	comp84874_c1	1788.41	1733.94	1798.74	1361.74	1396.04	1271.77	1267.19	1315.13	1261.49	1551.13	1482.27	1607.56	1773.69	1343.18	1281.27	1546.99	Pattern11	0	gi|225448904|ref|XP_002265080.1|	PREDICTED: malate dehydrogenase [NADP], chloroplastic [Vitis vinifera]	0	27039311	Potri.008G031700.2	4e-26	AT5G58330	lactate/malate dehydrogenase family protein	2e-168	PF00056,PF02866	PTHR23382,PTHR23382:SF0	KOG1496	1.1.1.40		GO:GO:0055114,GO:GO:0016491,GO:GO:0016616,GO:GO:0016615,GO:GO:0006108
comp85053_c0_seq2	comp85053_c0	1020.16	926.976	989.81	1092.31	1130.19	1127.19	1131.08	1038.21	1102.08	1172.46	1255.59	1282.21	978.983	1116.56	1090.46	1236.75	Pattern11	6.18e-12	gi|225429321|ref|XP_002271502.1|	PREDICTED: uncharacterized protein LOC100267925 [Vitis vinifera]	4e-158	26987256	Potri.009G092800.4	1e-146	AT2G14910	unknown protein; LOCATED IN: chloroplast; EXPRESSED IN: 24 plant structures; EXPRESSED DURING: 15 growth stages; BEST Arabidopsis thaliana protein match is: unknown protein (TAIR:AT5G14970.1); Has 605 Blast hits to 425 proteins in 102 species: Archae - 0; Bacteria - 300; Metazoa - 25; Fungi - 0; Plants - 89; Viruses - 0; Other Eukaryotes - 191 (source: NCBI BLink).	3e-111	PF05542	PTHR33598,PTHR33598:SF2
comp85332_c0_seq1	comp85332_c0	11.6049	8.93384	8.31773	57.9203	44.7107	51.8498	45.5939	45.3494	52.8253	107.504	131.256	106.851	9.61882	51.4936	47.9229	115.204	Pattern11	0	gi|590658409|ref|XP_007034846.1|	Iq-domain 31 isoform 2 [Theobroma cacao]	1e-129	26978719	Potri.010G082600.1	6e-126	AT4G14750	IQ-domain 19	7e-46	PF00612,PF13178	PTHR32295,PTHR32295:SF43				GO:GO:0005515
comp85575_c0_seq1	comp85575_c0	56.9694	49.5422	61.3433	45.5766	32.291	27.5295	29.8114	20.2625	52.8253	186.852	189.893	170.481	55.9516	35.1324	34.2997	182.409	Pattern11	0	gi|703086689|ref|XP_010093072.1|	Long-chain-alcohol oxidase FAO2 [Morus notabilis]	0	26981501	Potri.010G069100.1	0	AT4G28570	Long-chain fatty alcohol dehydrogenase family protein	0	PF00890,PF05199			1.1.3.20	K17756	GO:GO:0055114,GO:GO:0016614
comp85980_c0_seq5	comp85980_c0	84.3991	97.4601	79.0184	141.478	151.519	141.58	156.071	168.854	169.87	444.094	452.29	411.795	86.9592	144.859	164.932	436.06	Pattern11	0	gi|694377273|ref|XP_009364949.1|	PREDICTED: mitoferrin-like isoform X4 [Pyrus x bretschneideri]	3e-08	26997039	Potri.003G127600.1	6e-11	AT4G11440	Mitochondrial substrate carrier family protein	4e-08	PF00153	PTHR24089,PTHR24089:SF164	KOG0768
comp86162_c1_seq1	comp86162_c1	12728	10451.2	10771.4	14921.4	14157.6	14715.9	14397.9	15059.7	16867.8	20479.4	21314.8	19899.2	11316.9	14598.3	15441.8	20564.5	Pattern11	0	gi|802741543|ref|XP_012087107.1|	PREDICTED: primary amine oxidase-like [Jatropha curcas]	0	27048364	Potri.001G118300.1	0	AT4G12290	Copper amine oxidase family protein	0	PF02727,PF02728,PF01179	PTHR10638,PTHR10638:SF39		1.4.3.21	K00276	GO:GO:0055114,GO:GO:0048038,GO:GO:0009308,GO:GO:0008131,GO:GO:0005507
comp86172_c0_seq1	comp86172_c0	213.108	175.428	230.817	257.318	289.791	264.291	269.179	299.113	301.405	61.4309	71.3536	40.8193	206.451	270.467	289.899	57.8679	Pattern11	0	gi|398363597|gb|AFO84093.1|	ADP glucose pyrophosphorylase [Actinidia chinensis]	0	27039037	Potri.008G195100.1	0	AT5G19220	ADP glucose pyrophosphorylase large subunit 1	0	PF00483	PTHR22572,PTHR22572:SF119	KOG1322	2.7.7.27	K00975	GO:GO:0016779,GO:GO:0009058
comp86262_c0_seq1	comp86262_c0	429.381	387.518	455.396	346.734	383.22	326.696	330.591	333.849	331.495	293.077	261.246	273.73	424.098	352.217	331.978	276.017	Pattern11	5.24e-12	gi|255554050|ref|XP_002518065.1|	conserved hypothetical protein [Ricinus communis]	0	26984190	Potri.017G057100.1	0	AT4G13730	Ypt/Rab-GAP domain of gyp1p superfamily protein	1e-155	PF00566	PTHR22957,PTHR22957:SF329	KOG4567
comp86310_c0_seq1	comp86310_c0	705.788	588.009	667.498	460.514	541.496	519.914	506.793	481.475	514.788	355.787	361.371	330.156	653.765	507.308	501.019	349.105	Pattern11	0	gi|802779099|ref|XP_012091318.1|	PREDICTED: peroxisomal membrane protein PMP22-like [Jatropha curcas]	9e-52	26992700	Potri.004G008700.1	5e-49	AT4G14305	Peroxisomal membrane 22 kDa (Mpv17/PMP22) family protein	6e-36	PF04117	PTHR11266,PTHR11266:SF15	KOG1944		K13347	GO:GO:0016021
comp86339_c0_seq9	comp86339_c0	189.898	184.362	225.629	128.184	168.907	147.086	141.166	173.678	170.905	106.224	104.729	108.051	199.963	148.059	161.917	106.335	Pattern11	4.51e-09	gi|719993769|ref|XP_010253980.1|	PREDICTED: thylakoid lumenal 15.0 kDa protein 2, chloroplastic-like isoform X2 [Nelumbo nucifera]	2e-53	27012888	Potri.016G092300.2	4e-54	AT5G52970	thylakoid lumen 15.0 kDa protein	2e-44		PTHR35514,PTHR35514:SF1
comp86368_c0_seq2	comp86368_c0	222.603	221.835	218.34	192.723	178.843	196.639	217.448	166.924	161.583	148.458	111.634	141.667	220.926	189.402	181.985	133.92	Pattern11	4.19e-07	NA	NA	NA	NA	NA	NA	No_hit	No_hit	No_hit	NA	NA	NA	NA	NA	NA
comp86799_c0_seq1	comp86799_c0	293.646	307.82	277.396	125.336	124.196	139.103	98.2022	111.926	98.4312	25.5962	27.6207	39.6188	292.954	129.545	102.853	30.9452	Pattern11	0	gi|237664617|gb|ACR09747.1|	DIV2B protein [Heptacodium miconioides]	2e-53	26982473	Potri.010G193000.1	1e-48	AT2G38090	Duplicated homeodomain-like superfamily protein	3e-33	PF00249	PTHR24078,PTHR24078:SF261	KOG0724							MYB
comp86908_c0_seq1	comp86908_c0	145.588	97.4601	123.726	64.5669	65.41	69.217	59.6228	57.8928	66.3528	23.0366	21.8664	24.0114	122.258	66.398	61.2894	22.9715	Pattern11	0	gi|225432830|ref|XP_002279629.1|	PREDICTED: putative calcium-transporting ATPase 13, plasma membrane-type [Vitis vinifera]	0	27037185	Potri.008G159100.1	0	AT3G63380	ATPase E1-E2 type family protein / haloacid dehalogenase-like hydrolase family protein	0	PF00690,PF00702,PF00689,PF00122	PTHR24093,PTHR24093:SF292		3.6.3.8	K01537	GO:GO:0046872,GO:GO:0000166
comp86927_c0_seq16	comp86927_c0	1241.65	1113.81	1209.38	259.16	274.076	314.277	270.038	278.117	259.932	536.97	499.463	532.644	1188.28	282.504	269.362	523.026	Pattern11	0	gi|731383067|ref|XP_010647556.1|	PREDICTED: serine/threonine-protein kinase pakB isoform X1 [Vitis vinifera]	0	26991872	Potri.004G163800.1	0	AT4G38900	Basic-leucine zipper (bZIP) transcription factor family protein	1e-118	PF00170	PTHR13690,PTHR13690:SF76				GO:GO:0043565,GO:GO:0006355,GO:GO:0003700				bZIP
comp87841_c0_seq4	comp87841_c0	280.669	294.062	279.684	453.649	471.606	426.322	371.546	411.724	470.239	410.819	307.281	333.746	284.805	450.526	417.836	350.615	Pattern11	4.78e-09	gi|659090048|ref|XP_008445809.1|	PREDICTED: serine/arginine-rich splicing factor RS2Z33-like isoform X3 [Cucumis melo]	4e-07	NA	NA	NA	No_hit	No_hit	No_hit	NA	NA	NA	NA	NA	NA
comp88031_c0_seq1	comp88031_c0	221.548	175.428	215.221	122.44	114.261	96.7544	92.9413	106.137	133.617	157.417	161.121	156.074	204.066	111.152	110.898	158.204	Pattern11	6.99e-15	gi|356502850|ref|XP_003520228.1|	PREDICTED: ferredoxin--NADP reductase, leaf isozyme, chloroplastic-like isoform 1 [Glycine max]	1e-53	27029384	Potri.005G112900.1	2e-49	AT5G66190	ferredoxin-NADP(+)-oxidoreductase 1	2e-48	PF00175	PTHR19384,PTHR19384:SF82		1.18.1.2	K02641	GO:GO:0055114,GO:GO:0016491
comp88235_c3_seq2	comp88235_c3	238.428	258.83	219.952	115.841	124.196	125.063	71.0212	85.8743	90.1138	408.26	370.601	387.784	239.07	121.7	82.3365	388.882	Pattern11	0	NA	NA	NA	NA	NA	NA	No_hit	No_hit	No_hit	NA	NA	NA	NA	NA	NA
comp88404_c0_seq1	comp88404_c0	158.248	159.997	184.03	234.53	221.897	222.596	268.302	222.887	251.697	339.15	378.634	336.159	167.425	226.341	247.629	351.314	Pattern11	0	gi|661895800|emb|CDP00378.1|	unnamed protein product [Coffea canephora]	6e-06	NA	NA	NA	No_hit	No_hit	No_hit	NA	NA	NA	NA	NA	NA
comp88587_c0_seq2	comp88587_c0	1399.97	1275.92	1341.23	655.164	651.617	733.11	677.77	762.255	745.997	1179.24	1255.52	1172.96	1339.04	679.964	728.674	1202.57	Pattern11	0	gi|470117222|ref|XP_004294760.1|	PREDICTED: exocyst complex component EXO70B1-like [Fragaria vesca subsp. vesca]	0	26995756	Potri.013G152900.1	0	AT5G58430	exocyst subunit exo70 family protein B1	0	PF03081	PTHR12542,PTHR12542:SF29				GO:GO:0006887,GO:GO:0000145
comp88695_c0_seq1	comp88695_c0	34.8146	43.0449	28.0723	5.69708	9.10773	9.43868	12.2753	0.96488	2.07158	62.7107	58.6941	46.8222	35.3106	8.08116	5.10391	56.0757	Pattern11	0	gi|596715097|ref|XP_007285156.1|	hypothetical protein CGGC5_217 [Colletotrichum gloeosporioides Nara gc5]	3e-111	NA	NA	NA	No_hit	No_hit	No_hit	NA	NA	NA	NA	NA	NA
comp88810_c0_seq1	comp88810_c0	176.194	152.688	177.396	57.9203	84.4535	85.7347	69.2676	68.5065	68.3622	28.1174	31.0733	32.4154	168.759	76.0362	68.7121	30.5354	Pattern11	0	NA	NA	NA	NA	NA	NA	No_hit	No_hit	No_hit	NA	NA	NA	NA	NA	NA
comp88874_c0_seq8	comp88874_c0	264.802	329.74	272.614	345.623	404.888	358.67	360.867	402.355	345.954	421.058	438.479	422.6	289.052	369.727	369.725	427.379	Pattern11	3.76e-07	gi|566211840|ref|XP_006372972.1|	hypothetical protein POPTR_0017s06650g [Populus trichocarpa]	0	26984957	Potri.017G039200.5	0	AT4G33090	aminopeptidase M1	0	PF11838,PF01433	PTHR11533,PTHR11533:SF189		3.4.11.2	K08776	GO:GO:0008270,GO:GO:0008237,GO:GO:0006508
comp89026_c1_seq8	comp89026_c1	347.091	376.846	372.218	451.968	520.796	465.185	505.908	494.019	513.348	464.571	398.21	406.993	365.385	479.317	504.425	423.258	Pattern11	3.7e-12	gi|147855843|emb|CAN81783.1|	hypothetical protein VITISV_002232 [Vitis vinifera]	2e-146	26998959	Potri.003G009700.3	2e-145	AT1G34470	Protein of unknown function (DUF803)	6e-105	PF05653	PTHR12570,PTHR12570:SF21				GO:GO:0016021,GO:GO:0015693,GO:GO:0015095
comp89031_c0_seq6	comp89031_c0	380.851	373.597	356.623	641.871	639.197	630.819	631.826	606.967	635.976	206.05	214.061	198.094	370.357	637.296	624.923	206.068	Pattern11	0	NA	NA	NA	NA	NA	NA	No_hit	No_hit	No_hit	NA	NA	NA	NA	NA	NA
comp89181_c0_seq2	comp89181_c0	374.521	354.097	385.745	280.439	324.45	350.018	313.019	283.675	320.059	224.056	217.513	233.054	371.454	318.302	305.585	224.875	Pattern11	5e-15	gi|645276624|ref|XP_008243375.1|	PREDICTED: phytanoyl-CoA dioxygenase [Prunus mume]	5e-50	27007035	Potri.006G222800.4	1e-45	AT2G01490	phytanoyl-CoA dioxygenase (PhyH) family protein	1e-38	PF05721	PTHR20883	KOG3290	1.14.11.18	K00477
comp89203_c0_seq3	comp89203_c0	75.9592	86.9019	72.7801	178.509	177.187	213.157	281.121	244.115	258.948	353.228	376.333	356.569	78.5471	189.617	261.395	362.043	Pattern11	0	gi|338173759|gb|AEI83426.1|	transcription factor R2R3-MYB2 [Camellia sinensis]	3e-55	26980808	Potri.010G114000.1	3e-51	AT4G09460	myb domain protein 6	1e-37	PF00249	PTHR10641,PTHR10641:SF643	KOG0048		K09422					MYB
comp89226_c0_seq2	comp89226_c0	949.49	812.98	883.759	541.223	493.084	570.238	527.837	550.947	555.184	980.335	992.045	1000.07	882.076	534.848	544.656	990.818	Pattern11	0	gi|567857652|ref|XP_006421509.1|	hypothetical protein CICLE_v10005637mg [Citrus clementina]	2e-130	27018542	Potri.015G112300.1	4e-129	AT4G25130	peptide met sulfoxide reductase 4	3e-96	PF01625	PTHR10173,PTHR10173:SF32	KOG1635	1.8.4.11	K07304	GO:GO:0055114,GO:GO:0008113,GO:GO:0030091,GO:GO:0016671,GO:GO:0006979
comp89251_c0_seq2	comp89251_c0	309.112	285.883	331.669	318.087	362.148	391.705	379.902	358.935	368.742	423.617	454.591	382.981	308.888	357.313	369.193	420.397	Pattern11	0.00031147	gi|225464501|ref|XP_002272050.1|	PREDICTED: uncharacterized protein At3g49055 [Vitis vinifera]	5e-170	27018807	Potri.015G146100.1	7e-149	AT3G49055	unknown protein; EXPRESSED IN: cotyledon; BEST Arabidopsis thaliana protein match is: unknown protein (TAIR:AT1G24560.1); Has 52205 Blast hits to 29376 proteins in 1994 species: Archae - 873; Bacteria - 6150; Metazoa - 27099; Fungi - 3784; Plants - 3062; Viruses - 130; Other Eukaryotes - 11107 (source: NCBI BLink).	4e-65		PTHR34937,PTHR34937:SF2
comp89349_c0_seq8	comp89349_c0	89.6741	111.267	97.7333	42.7281	66.238	40.1144	61.4202	74.2958	56.9685	163.79	172.63	169.28	99.5581	49.6935	64.2282	168.567	Pattern11	0	gi|255573316|ref|XP_002527586.1|	copine, putative [Ricinus communis]	2e-52	26981777	Potri.010G174800.5	4e-51	AT1G79380	Ca(2)-dependent phospholipid-binding protein (Copine) family	3e-37	PF13920,PF07002	PTHR10857,PTHR10857:SF47	KOG4172		K16280
comp89401_c0_seq1	comp89401_c0	462.085	465.372	421.927	136.73	149.036	159.671	138.535	143.767	160.548	330.191	304.979	310.947	449.795	148.479	147.617	315.372	Pattern11	0	gi|359488782|ref|XP_003633820.1|	PREDICTED: uncharacterized protein LOC100261167 [Vitis vinifera]	9e-25	26983855	Potri.017G077100.1	1e-22	No_hit	No_hit	No_hit	NA	NA	NA	NA	NA	NA
comp89648_c0_seq1	comp89648_c0	532.78	502.155	535.454	687.619	715.213	769.135	782.163	758.984	817.249	381.384	424.669	394.987	523.463	723.989	786.132	400.347	Pattern11	0	gi|225426247|ref|XP_002264340.1|	PREDICTED: 30S ribosomal protein S6 alpha, chloroplastic [Vitis vinifera]	7e-83	27047854	Potri.001G088300.1	6e-80	AT1G64510	Translation elongation factor EF1B/ribosomal protein S6 family protein	3e-61	PF01250	PTHR21011,PTHR21011:SF1			K02990	GO:GO:0019843,GO:GO:0006412,GO:GO:0005840,GO:GO:0003735
comp89768_c0_seq2	comp89768_c0	2.10998	1.62434	1.03972	17.0912	14.0756	8.80944	19.2897	28.9464	20.7158	200.93	204.888	195.693	1.59134	13.3254	22.984	200.504	Pattern11	0	gi|359481026|ref|XP_002270512.2|	PREDICTED: cation/calcium exchanger 1-like [Vitis vinifera]	0	26993637	Potri.013G065800.1	0	AT5G17860	calcium exchanger 7	2e-144	PF01699	PTHR12266,PTHR12266:SF2	KOG2399		K13754	GO:GO:0055085,GO:GO:0016021
comp89778_c0_seq1	comp89778_c0	220.493	183.55	203.784	297.198	269.092	252.485	234.984	233.501	290.021	147.178	145.089	129.661	202.609	272.925	252.835	140.643	Pattern11	0	gi|763793409|gb|KJB60405.1|	hypothetical protein B456_009G303900 [Gossypium raimondii]	3e-134	26979048	Potri.010G237400.1	1e-128	AT3G20970	NFU domain protein 4	6e-101	PF01106,PF08712	PTHR11178,PTHR11178:SF1	KOG2358			GO:GO:0051536,GO:GO:0016226,GO:GO:0005506
comp89866_c0_seq1	comp89866_c0	188.843	173.804	192.348	26.5864	29.8071	35.3951	35.949	26.0518	38.3243	108.784	109.332	118.856	184.998	30.5962	33.4417	112.324	Pattern11	0	gi|225453610|ref|XP_002267383.1|	PREDICTED: NAC domain-containing protein 43-like [Vitis vinifera]	2e-155	27034743	Potri.014G104800.1	8e-140	AT2G46770	NAC (No Apical Meristem) domain transcriptional regulator superfamily protein	3e-98	PF02365	PTHR31989,PTHR31989:SF45				GO:GO:0006355,GO:GO:0003677				NAC
comp90011_c0_seq6	comp90011_c0	866.146	814.75	840.143	1054.95	1152.63	1074.85	1004.82	957.161	978.802	617.982	589.242	584.677	840.346	1094.14	980.26	597.301	Pattern11	0	gi|590584906|ref|XP_007015306.1|	Signal peptide peptidase isoform 6, partial [Theobroma cacao]	2e-63	26987840	Potri.009G071600.1	3e-63	AT2G03120	signal peptide peptidase	8e-47	PF04258	PTHR12174	KOG2443		K09595	GO:GO:0016021,GO:GO:0004190
comp90169_c0_seq2	comp90169_c0	923.115	806.482	850.478	1073.83	1112.8	1092.53	1066.23	1004.48	1148.69	1267.01	1308.5	1251.95	860.025	1093.05	1073.13	1275.82	Pattern11	0	gi|731391440|ref|XP_010650761.1|	PREDICTED: ankyrin repeat protein SKIP35-like [Vitis vinifera]	0	26983889	Potri.017G001300.2	7e-177	AT3G59910	Ankyrin repeat family protein	1e-133		PTHR36024,PTHR36024:SF1
comp90398_c0_seq2	comp90398_c0	766.26	738.277	727.801	837.461	916.618	892.365	999.838	869.714	942.57	502.966	451.15	462.219	744.113	882.148	937.374	472.112	Pattern11	0	gi|731384941|ref|XP_002278796.3|	PREDICTED: homeobox protein ATH1 [Vitis vinifera]	0	27009621	Potri.018G054700.1	0	AT4G32980	homeobox gene 1	6e-87	PF05920,PF07526	PTHR11850,PTHR11850:SF92	KOG0773			GO:GO:0006355,GO:GO:0003677				TALE
comp90406_c1_seq1	comp90406_c1	931.429	880.39	874.786	1090.92	1030.79	1072.45	1055.72	952.723	1035.5	604.416	641.031	669.833	895.535	1064.72	1014.65	638.427	Pattern11	0	gi|567904746|ref|XP_006444861.1|	hypothetical protein CICLE_v10020704mg [Citrus clementina]	0	27020262	Potri.002G169900.3	2e-176	AT2G46420	Plant protein 1589 of unknown function	1e-135	PF09713	PTHR31871,PTHR31871:SF9		3.4.17.23
comp90482_c0_seq1	comp90482_c0	454.732	468.369	443.886	214.59	203.98	182.945	208.723	214.676	212.347	289.237	285.414	301.991	455.662	200.505	211.916	292.214	Pattern11	0	gi|731393395|ref|XP_010651456.1|	PREDICTED: uncharacterized protein LOC100267366 [Vitis vinifera]	0	27007006	Potri.006G128800.1	1e-136	AT3G53400	BEST Arabidopsis thaliana protein match is: conserved peptide upstream open reading frame 47 (TAIR:AT5G03190.1); Has 285 Blast hits to 285 proteins in 23 species: Archae - 0; Bacteria - 0; Metazoa - 1; Fungi - 0; Plants - 279; Viruses - 0; Other Eukaryotes - 5 (source: NCBI BLink).	1e-83	PF08241	PTHR33597,PTHR33597:SF4				GO:GO:0008168,GO:GO:0008152
comp90518_c1_seq3	comp90518_c1	27.4297	19.492	20.7943	73.0746	78.6577	68.4305	79.7893	60.7874	88.0422	197.091	220.966	194.492	22.572	73.3876	76.2063	204.183	Pattern11	0	NA	NA	NA	27012216	Potri.016G134200.1	3e-08	No_hit	No_hit	No_hit	NA	NA	NA	NA	NA	NA
comp90762_c0_seq2	comp90762_c0	123.803	100.709	79.0184	121.538	142.412	130.568	118.369	128.329	139.832	65.2704	69.0518	81.6387	101.177	131.506	128.843	71.987	Pattern11	1.5e-08	gi|802555605|ref|XP_012065530.1|	PREDICTED: uncharacterized protein LOC105628677 [Jatropha curcas]	4e-119	26987841	Potri.009G064500.1	4e-118	AT5G26880	AGAMOUS-like 26	4e-81	PF00588	PTHR12029,PTHR12029:SF31		2.1.1.207	K03216	GO:GO:0008173,GO:GO:0006396,GO:GO:0003723				M-type_MADS
comp90766_c0_seq4	comp90766_c0	322.827	267.796	274.485	459.565	389.148	401.144	456.807	406.215	444.354	339.15	329.147	351.767	288.369	416.619	435.792	340.021	Pattern11	7.99e-15	NA	NA	NA	NA	NA	NA	No_hit	No_hit	No_hit	NA	NA	NA	NA	NA	NA
comp90851_c0_seq2	comp90851_c0	1627.89	1383.31	1500.31	958.059	986.119	999.549	972.009	902.163	961.121	2019.02	2063.66	1968.94	1503.84	981.242	945.097	2017.21	Pattern11	0	gi|565372325|ref|XP_006352746.1|	PREDICTED: transcription factor bHLH3-like isoform X1 [Solanum tuberosum]	4e-119	27021991	Potri.002G042000.2	3e-89	AT4G16430	basic helix-loop-helix (bHLH) DNA-binding superfamily protein	1e-58	PF00010,PF14215	PTHR11514,PTHR11514:SF53				GO:GO:0046983				bHLH
comp91002_c5_seq2	comp91002_c5	451.535	386.592	387.793	266.813	275.716	271.354	216.527	222.887	239.268	168.935	170.328	158.475	408.64	271.294	226.227	165.913	Pattern11	0	NA	NA	NA	NA	NA	NA	No_hit	No_hit	No_hit	NA	NA	NA	NA	NA	NA
comp91015_c0_seq8	comp91015_c0	209.932	185.174	189.228	92.1028	112.605	107.758	106.97	137.978	108.758	319.953	272.755	274.93	194.778	104.155	117.902	289.213	Pattern11	0	gi|2809387|gb|AAB97737.1|	NADPH cytochrome P450 reductase [Petroselinum crispum]	6e-19	27009032	Potri.018G092100.4	2e-16	AT4G30210	P450 reductase 2	1e-18	PF00175,PF00258,PF00667			1.6.2.4	K00327	GO:GO:0055114,GO:GO:0016491,GO:GO:0010181
comp91135_c0_seq1	comp91135_c0	2241.85	1878.03	2197.45	1220.58	1183.18	1257.65	1073.21	1277.5	1466.68	3342.92	3292.61	2990.62	2105.78	1220.47	1272.46	3208.71	Pattern11	0	gi|661893099|emb|CDP02908.1|	unnamed protein product [Coffea canephora]	3e-52	27009838	Potri.018G098200.1	1e-40	AT2G18660	plant natriuretic peptide A	2e-22	PF03330
comp91222_c0_seq1	comp91222_c0	720.093	592.882	649.823	460.514	534.334	487.665	416.482	486.3	483.714	111.344	93.22	102.048	654.266	494.171	462.165	102.204	Pattern11	0	gi|641828051|gb|KDO47216.1|	hypothetical protein CISIN_1g028667mg [Citrus sinensis]	2e-49	26995385	Potri.013G161500.1	9e-50	AT5G10860	Cystathionine beta-synthase (CBS) family protein	6e-36	PF00571	PTHR11911
comp91357_c1_seq7	comp91357_c1	619.215	508.466	548.97	651.509	710.61	705.612	700.646	747.782	758.075	418.498	396.887	384.182	558.884	689.244	735.501	399.856	Pattern11	0	gi|302771275|ref|XP_002969056.1|	rab family GTPase [Selaginella moellendorffii]	5e-34	27013410	Potri.016G000400.3	4e-36	AT5G59150	RAB GTPase homolog A2D	4e-29	PF00025	PTHR24073,PTHR24073:SF582	KOG0087		K07904	GO:GO:0005525
comp91507_c0_seq1	comp91507_c0	410.834	410.145	424.131	591.993	628.856	603.077	537.622	535.508	587.956	706.161	742.952	687.914	415.037	607.975	553.696	712.342	Pattern11	0	gi|449452903|ref|XP_004144198.1|	PREDICTED: probable arabinosyltransferase ARAD1 [Cucumis sativus]	2e-33	27036466	Potri.008G034500.1	5e-20	AT1G67410	Exostosin family protein	2e-21	PF03016	PTHR11062,PTHR11062:SF48	KOG1021	2.4.2.41
comp91513_c1_seq1	comp91513_c1	582.639	614.348	647.743	706.448	791.387	805.419	768.055	727.385	712.624	848.387	862.492	809.231	614.91	767.751	736.021	840.037	Pattern11	3.5e-14	gi|590679288|ref|XP_007040538.1|	Uncharacterized protein isoform 1 [Theobroma cacao]	2e-10	26996788	Potri.003G140700.2	3e-07	No_hit	No_hit	No_hit	NA	NA	NA	NA	NA	NA
comp91547_c0_seq2	comp91547_c0	64.3543	45.4814	60.3035	75.0116	72.0339	72.3632	70.1444	66.5767	97.3643	112.623	88.6165	115.255	56.7131	73.1362	78.0285	105.498	Pattern11	3.71e-05	gi|703078001|ref|XP_010090747.1|	hypothetical protein L484_013769 [Morus notabilis]	1e-173	26985656	Potri.017G056400.1	4e-154	AT3G07550	RNI-like superfamily protein	2e-126		PTHR24006	KOG1947
comp91614_c2_seq8	comp91614_c2	164.578	169.743	187.149	140.528	115.089	100.679	111.354	127.364	134.653	60.1511	62.1467	68.4204	173.823	118.765	124.457	63.5727	Pattern11	0	gi|641863721|gb|KDO82407.1|	hypothetical protein CISIN_1g041101mg, partial [Citrus sinensis]	5e-26	26988675	Potri.009G136300.1	9e-14	AT1G10610	basic helix-loop-helix (bHLH) DNA-binding superfamily protein	6e-15	PF00010,PF14215	PTHR31945,PTHR31945:SF14				GO:GO:0046983				bHLH
comp91663_c0_seq1	comp91663_c0	129.764	147.815	147.64	56.9708	55.4743	63.7111	64.0068	61.7523	55.9327	268.76	254.341	246.621	141.739	58.7188	60.5639	256.574	Pattern11	0	gi|225448584|ref|XP_002273969.1|	PREDICTED: uncharacterized protein LOC100246676 isoform X1 [Vitis vinifera]	0	27012297	Potri.016G127600.1	4e-132	AT5G01660	CONTAINS InterPro DOMAIN/s: Galactose oxidase/kelch, beta-propeller (InterPro:IPR011043), Kelch repeat type 1 (InterPro:IPR006652), Development/cell death domain (InterPro:IPR013989), Kelch related (InterPro:IPR013089), Kelch-type beta propeller (InterPro:IPR015915); BEST Arabidopsis thaliana protein match is: DCD (Development and Cell Death) domain protein (TAIR:AT3G11000.1); Has 16133 Blast hit…	3e-45	PF10539,PF01344	PTHR24412,PTHR24412:SF223				GO:GO:0005515
comp91821_c1_seq2	comp91821_c1	598.179	570.142	632.147	642.659	762.565	789.703	717.227	703.398	733.34	430.016	453.44	480.372	600.156	731.643	717.988	454.609	Pattern11	0	gi|747072238|ref|XP_011083023.1|	PREDICTED: actin-depolymerizing factor-like [Sesamum indicum]	2e-85	27028874	Potri.005G223800.2	7e-80	AT2G31200	actin depolymerizing factor 6	6e-62	PF00241	PTHR11913,PTHR11913:SF20	KOG1735		K05765	GO:GO:0005622,GO:GO:0003779,GO:GO:0030042,GO:GO:0015629
comp91910_c0_seq3	comp91910_c0	459.606	427.484	457.475	549.085	563.073	601.889	547.012	548.062	593.508	725.998	740.374	658.152	448.189	571.349	562.861	708.175	Pattern11	0	gi|702493027|ref|XP_010036386.1|	PREDICTED: transcription factor PCL1-like [Eucalyptus grandis]	2e-108	27004536	Potri.006G034900.2	5e-10	AT3G10760	Homeodomain-like superfamily protein	5e-75	PF00249	PTHR31442,PTHR31442:SF1								G2-like
comp91955_c2_seq7	comp91955_c2	1340.8	1132.87	1233	628.559	589.518	560.029	531.309	588.808	659.788	989.857	985.128	895.516	1235.55	592.702	593.302	956.834	Pattern11	0	gi|225463014|ref|XP_002265494.1|	PREDICTED: homeobox protein knotted-1-like 13 isoform X3 [Vitis vinifera]	0	27006044	Potri.006G259400.4	3e-161	AT5G25220	KNOTTED1-like homeobox gene 3	1e-134	PF03789,PF03790,PF05920,PF03791	PTHR11850,PTHR11850:SF122	KOG0773			GO:GO:0003677,GO:GO:0005634,GO:GO:0006355				TALE
comp92122_c0_seq1	comp92122_c0	148.753	131.571	144.302	86.4057	79.4856	92.0272	62.2532	60.7874	74.5769	229.086	212.91	222.105	141.542	85.9728	65.8725	221.367	Pattern11	0	gi|731429240|ref|XP_002284585.2|	PREDICTED: probable carboxylesterase 2 [Vitis vinifera]	3e-151	27035274	Potri.014G032800.1	3e-146	AT1G47480	alpha/beta-Hydrolases superfamily protein	5e-107	PF00135	PTHR23024,PTHR23024:SF131	KOG1515	3.1.1.1
comp92379_c0_seq4	comp92379_c0	382.961	355.729	364.161	204.145	273.232	246.979	251.643	232.536	264.127	181.733	191.043	208.899	367.617	241.452	249.435	193.892	Pattern11	0	gi|595826811|ref|XP_007205632.1|	hypothetical protein PRUPE_ppa009205mg [Prunus persica]	9e-116	27044538	Potri.001G215000.1	1e-115	AT5G22050	Protein kinase superfamily protein	9e-71	PF07714	PTHR27001,PTHR27001:SF20	KOG1187	2.7.11.1,2.7.10.1		GO:GO:0006468,GO:GO:0004672
comp92410_c0_seq1	comp92410_c0	975.865	864.991	890.902	380.755	434.695	435.981	406.838	376.351	423.638	360.177	340.667	339.737	910.586	417.144	402.276	346.86	Pattern11	0	gi|694329163|ref|XP_009355353.1|	PREDICTED: uncharacterized protein LOC103946387 [Pyrus x bretschneideri]	1e-175	26991688	Potri.004G227000.1	4e-156	AT1G57680	FUNCTIONS IN: molecular_function unknown; INVOLVED IN: biological_process unknown; LOCATED IN: endomembrane system; EXPRESSED IN: 24 plant structures; EXPRESSED DURING: 15 growth stages; CONTAINS InterPro DOMAIN/s: Uncharacterised conserved protein UCP031277 (InterPro:IPR016971); Has 35333 Blast hits to 34131 proteins in 2444 species: Archae - 798; Bacteria - 22429; Metazoa - 974; Fungi - 991; Pl…	5e-104		PTHR34116,PTHR34116:SF2
comp92476_c3_seq1	comp92476_c3	6213.9	5090.38	5585.51	4256.94	4239.52	4003.9	2975.11	3471.12	4232.43	7463.97	7815.79	6950.42	5629.93	4166.79	3559.55	7410.06	Pattern11	0	gi|697124461|ref|XP_009616228.1|	PREDICTED: protein ASPARTIC PROTEASE IN GUARD CELL 1-like [Nicotiana tomentosiformis]	0	27019306	Potri.015G051800.1	0	AT3G18490	Eukaryotic aspartyl protease family protein	3e-142	PF00026	PTHR13683,PTHR13683:SF377	KOG1339	3.4.23.12		GO:GO:0006508,GO:GO:0004190
comp92529_c0_seq7	comp92529_c0	4498	4316.38	4407.16	2943.36	3093.35	3306.95	3137.16	3063.26	3180.62	1410.33	1446.72	1312.37	4407.18	3114.55	3127.01	1389.8	Pattern11	0	gi|590609842|ref|XP_007021649.1|	Sodium/calcium exchanger family protein / calcium-binding EF hand family protein isoform 2 [Theobroma cacao]	1e-147	27040236	Potri.001G375500.3	5e-136	AT1G53210	sodium/calcium exchanger family protein / calcium-binding EF hand family protein	9e-107	PF01699	PTHR10891,PTHR10891:SF386				GO:GO:0055085,GO:GO:0016021
comp92564_c0_seq1	comp92564_c0	703.72	652.138	706.175	740.63	814.289	768.513	725.074	793.103	813.521	528.562	512.998	492.233	687.344	774.477	777.232	511.264	Pattern11	0	gi|731369129|ref|XP_010649909.1|	PREDICTED: vacuolar fusion protein CCZ1 homolog isoform X3 [Vitis vinifera]	2e-37	27039152	Potri.008G137000.3	5e-39	AT1G16020	Protein of unknown function (DUF1712)	9e-25	PF08217	PTHR13056
comp92573_c0_seq3	comp92573_c0	18.9898	10.5419	18.7149	7.59611	6.6238	7.86557	9.66239	11.5786	6.21475	74.229	100.125	76.8364	16.0822	7.36183	9.1519	83.7302	Pattern11	0	gi|549440496|gb|AGX26045.1|	bifunctional terpenoid synthase [Camellia sinensis]	8e-35	26992744	Potri.004G030400.1	2e-25	AT1G61680	terpene synthase 14	9e-14	PF01397,PF03936	PTHR31225,PTHR31225:SF0			K15086	GO:GO:0016829,GO:GO:0010333,GO:GO:0008152,GO:GO:0000287
comp92588_c0_seq4	comp92588_c0	1838.86	1662.13	1738.54	1821.44	1805.88	1864.45	1831.78	1861.08	1942.47	3785.95	3944.28	3829.74	1746.51	1830.59	1878.44	3853.32	Pattern11	0	gi|661893490|emb|CDP03299.1|	unnamed protein product [Coffea canephora]	4e-78	27007009	Potri.006G161400.1	1e-67	AT4G29080	phytochrome-associated protein 2	4e-43	PF02309	PTHR31734,PTHR31734:SF5			K14484	GO:GO:0006355,GO:GO:0005634		Auxin	Signalling negative
comp92641_c1_seq9	comp92641_c1	956.875	973.082	951.351	966.538	1069.9	1105.9	1038.14	991.906	1027.51	870.271	842.386	825.991	960.436	1047.45	1019.19	846.216	Pattern11	4.75e-09	NA	NA	NA	NA	NA	NA	No_hit	No_hit	No_hit	NA	NA	NA	NA	NA	NA
comp92698_c0_seq3	comp92698_c0	957.371	1003.61	988.209	458.245	490.666	516.65	515.824	544.453	556.147	291.797	291.169	309.699	983.064	488.52	538.808	297.555	Pattern11	0	gi|747095086|ref|XP_011095407.1|	PREDICTED: probable beta-1,3-galactosyltransferase 2 [Sesamum indicum]	2e-27	27033308	Potri.014G153700.2	4e-22	AT2G32430	Galactosyltransferase family protein	1e-15	PF02434,PF13334	PTHR11214,PTHR11214:SF5	KOG2288	2.4.1.134		GO:GO:0016757,GO:GO:0016020,GO:GO:0008378,GO:GO:0006486
comp92805_c0_seq1	comp92805_c0	437.82	448.317	411.728	254.47	333.674	332.714	318.28	277.885	333.525	899.195	893.07	914.893	432.622	306.952	309.897	902.386	Pattern11	0	gi|470140312|ref|XP_004305885.1|	PREDICTED: 7-deoxyloganetin glucosyltransferase-like [Fragaria vesca subsp. vesca]	4e-146	27006294	Potri.006G023100.1	4e-147	AT1G22380	UDP-glucosyl transferase 85A3	1e-97	PF00201	PTHR11926,PTHR11926:SF233	KOG1192	2.4.1.203		GO:GO:0016758,GO:GO:0008152
comp92811_c0_seq2	comp92811_c0	256.921	324.055	315.024	391.2	428.891	386.538	432.256	420.688	443.318	227.806	280.811	260.619	298.667	402.209	432.087	256.412	Pattern11	0	gi|698549967|ref|XP_009768824.1|	PREDICTED: uncharacterized protein LOC104219789 [Nicotiana sylvestris]	1e-57	26998848	Potri.003G132600.2	7e-30	AT1G63980	D111/G-patch domain-containing protein	6e-34	PF01585	PTHR23149,PTHR23149:SF9	KOG2809		K11135	GO:GO:0003676
comp92884_c0_seq8	comp92884_c0	718.595	605.877	651.112	507.99	611.195	598.161	507.688	546.257	578.769	437.503	438.479	435.806	658.528	572.448	544.238	437.263	Pattern11	3.79e-07	gi|225465770|ref|XP_002267374.1|	PREDICTED: bifunctional riboflavin biosynthesis protein RIBA 1, chloroplastic-like [Vitis vinifera]	0	27014673	Potri.007G097300.1	0	AT5G64300	GTP cyclohydrolase II	0	PF00925,PF00926	PTHR21327,PTHR21327:SF9	KOG1284	4.1.99.12,3.5.4.25	K14652	GO:GO:0009231,GO:GO:0003935,GO:GO:0008686
comp92944_c0_seq3	comp92944_c0	312.382	269.648	240.174	413.883	432.071	483.732	471.107	417.793	430.578	378.824	363.708	378.611	274.068	443.229	439.826	373.714	Pattern11	0	gi|568858416|ref|XP_006482749.1|	PREDICTED: serine carboxypeptidase-like 25-like isoform X3 [Citrus sinensis]	2e-43	26984303	Potri.017G094100.2	4e-45	AT3G02110	serine carboxypeptidase-like 25	2e-37	PF00450	PTHR11802,PTHR11802:SF43		3.4.16.6	K16297	GO:GO:0006508,GO:GO:0004185
comp92997_c0_seq2	comp92997_c0	682.894	645.673	689.571	693.145	784.921	734.007	732.264	711.117	804.809	554.158	551.264	506.124	672.713	737.357	749.397	537.182	Pattern11	3.8e-14	gi|727694611|gb|AIY60668.1|	rhomboid protein Ilepu_RBL15 [Ilex purpurea]	2e-166	27004550	Potri.006G197900.2	3e-157	AT3G58460	RHOMBOID-like protein 15	1e-114	PF00627,PF01694	PTHR12917,PTHR12917:SF19	KOG2632	3.4.21.105		GO:GO:0016021,GO:GO:0004252
comp93012_c0_seq1	comp93012_c0	2483.8	1979.38	2162.73	907.573	1025.75	1018.59	984.828	938.828	1022.26	1381.54	1274.01	1176.64	2208.64	983.973	981.973	1277.4	Pattern11	0	gi|356495352|ref|XP_003516542.1|	PREDICTED: spartin-like [Glycine max]	5e-167	27029290	Potri.005G111600.1	1e-161	AT2G17840	Senescence/dehydration-associated protein-related	9e-118	PF06911	PTHR21068,PTHR21068:SF22
comp93028_c0_seq3	comp93028_c0	360.806	259.894	275.733	56.0213	57.1303	48.7665	54.3619	50.1738	66.2906	468.526	445.419	398.097	298.811	53.9727	56.9421	437.347	Pattern11	0	gi|697125487|ref|XP_009616763.1|	PREDICTED: probable 2-oxoglutarate/Fe(II)-dependent dioxygenase [Nicotiana tomentosiformis]	4e-44	26987533	Potri.009G107600.3	5e-43	AT3G19000	2-oxoglutarate (2OG) and Fe(II)-dependent oxygenase superfamily protein	2e-33	PF03171,PF14226	PTHR10209,PTHR10209:SF127	KOG0143	1.14.11.11		GO:GO:0055114,GO:GO:0016491
comp93052_c1_seq1	comp93052_c1	1489.81	1572.34	1479.52	1770.8	1772.1	1805.2	1782.86	1725.43	1657.43	1284.52	1286.82	1281.01	1513.89	1782.7	1721.91	1284.11	Pattern11	0	gi|296086345|emb|CBI31934.3|	unnamed protein product [Vitis vinifera]	0	26981923	Potri.010G166100.6	0	AT2G03150	ATP/GTP-binding protein family	1e-95	PF14443	PTHR14304,PTHR14304:SF11				GO:GO:0006355
comp93114_c0_seq1	comp93114_c0	1023.37	918.586	938.469	635.367	582.919	618.375	722.47	721.808	689.07	2145.28	2183.9	2181.97	960.142	612.221	711.116	2170.39	Pattern11	0	gi|595842080|ref|XP_007208343.1|	hypothetical protein PRUPE_ppa002031mg [Prunus persica]	0	27043807	Potri.001G006700.1	0	AT1G55320	acyl-activating enzyme 18	0	PF13193,PF00501	PTHR24095,PTHR24095:SF153		6.2.1.1		GO:GO:0008152,GO:GO:0003824
comp93143_c1_seq8	comp93143_c1	2276.67	1876.11	2019.07	861.199	926.306	935.216	829.458	886.725	884.565	634.786	722.743	689.126	2057.28	907.574	866.916	682.218	Pattern11	0	gi|118486237|gb|ABK94960.1|	unknown [Populus trichocarpa]	0	27044029	Potri.001G131400.2	0	AT1G31850	S-adenosyl-L-methionine-dependent methyltransferases superfamily protein	0	PF03141	PTHR10108,PTHR10108:SF907		2.1.1.41		GO:GO:0008168
comp93161_c0_seq4	comp93161_c0	365.026	383.367	333.749	75.0116	81.9696	90.454	59.6228	66.5767	68.3622	145.898	124.293	129.661	360.714	82.4784	64.8539	133.284	Pattern11	0	gi|661883655|emb|CDP12740.1|	unnamed protein product [Coffea canephora]	5e-18	27050784	Potri.012G085000.1	1e-14	AT5G63130	Octicosapeptide/Phox/Bem1p family protein	2e-13	PF00564	PTHR31066,PTHR31066:SF10				GO:GO:0005515
comp93188_c2_seq9	comp93188_c2	1337.09	1249.11	1235.08	2076.68	2221.46	2093.23	1965.91	2024.11	2167.81	1091.69	1162.4	1106.19	1273.76	2130.46	2052.61	1120.09	Pattern11	0	gi|568836227|ref|XP_006472147.1|	PREDICTED: probable protein phosphatase 2C 73-like isoform X1 [Citrus sinensis]	0	26993831	Potri.013G012200.2	0	AT5G27930	Protein phosphatase 2C family protein	1e-153	PF00481	PTHR13832,PTHR13832:SF198	KOG0698	3.1.3.16		GO:GO:0003824,GO:GO:0006470,GO:GO:0004722
comp93192_c0_seq1	comp93192_c0	2209.16	1991.52	2011.85	4326.14	4105.28	4522.52	4330.18	4178.62	4515.84	3885.22	3760.51	3870.61	2070.84	4317.98	4341.55	3838.78	Pattern11	0	gi|470108745|ref|XP_004290669.1|	PREDICTED: phenazine biosynthesis-like domain-containing protein 1 [Fragaria vesca subsp. vesca]	2e-10	27014236	Potri.T166000.1	1e-10	AT1G03210	Phenazine biosynthesis PhzC/PhzF protein	4e-08	PF02567	PTHR13774,PTHR13774:SF17	KOG3033	5.3.3.17		GO:GO:0009058,GO:GO:0003824
comp93265_c0_seq8	comp93265_c0	585.498	552.274	565.606	440.574	417.3	434.966	394.562	414.898	342.909	282.838	292.032	288.136	567.792	430.947	384.123	287.669	Pattern11	0	gi|225428314|ref|XP_002279899.1|	PREDICTED: glutamate receptor 3.2 [Vitis vinifera]	0	26986317	Potri.009G168300.1	0	AT4G35290	glutamate receptor 2	0	PF13458,PF00497,PF00060	PTHR18966,PTHR18966:SF222	KOG1052		K05387	GO:GO:0016020,GO:GO:0004970
comp93269_c1_seq6	comp93269_c1	353.421	360.602	323.352	316.188	312.975	261.923	290.512	320.34	281.735	250.843	254.341	259.323	345.792	297.029	297.529	254.836	Pattern11	0.000282311	gi|147773742|emb|CAN74190.1|	hypothetical protein VITISV_036142 [Vitis vinifera]	1e-58	26989072	Potri.T037400.1	1e-56	AT4G04350	tRNA synthetase class I (I, L, M and V) family protein	1e-48	PF08264,PF09334,PF00133	PTHR11946,PTHR11946:SF7		6.1.1.4	K01869	GO:GO:0006418,GO:GO:0000166,GO:GO:0005524,GO:GO:0004812,GO:GO:0006429,GO:GO:0004823
comp93333_c2_seq2	comp93333_c2	52.7494	70.6586	44.7078	95.9009	95.2172	103.039	115.8	125.434	130.23	211.169	210.585	196.893	56.0386	98.0523	123.821	206.216	Pattern11	0	gi|743913495|ref|XP_011000661.1|	PREDICTED: uncharacterized protein LOC105108157 [Populus euphratica]	3e-19	27002314	Potri.011G022900.1	3e-21	AT1G12020	unknown protein; BEST Arabidopsis thaliana protein match is: unknown protein (TAIR:AT1G62422.1); Has 89 Blast hits to 88 proteins in 16 species: Archae - 0; Bacteria - 0; Metazoa - 0; Fungi - 0; Plants - 87; Viruses - 0; Other Eukaryotes - 2 (source: NCBI BLink).	4e-10		PTHR31903,PTHR31903:SF6
comp93511_c1_seq9	comp93511_c1	166.688	198.169	156.997	249.466	220.241	219.449	208.68	222.887	201.948	129.261	157.668	121.257	173.951	229.719	211.172	136.062	Pattern11	2.67e-11	gi|731418683|ref|XP_010660766.1|	PREDICTED: uncharacterized protein LOC100265277 isoform X2 [Vitis vinifera]	2e-174	27047650	Potri.001G331900.1	2e-169	AT3G27180	S-adenosyl-L-methionine-dependent methyltransferases superfamily protein	1e-138	PF03602	PTHR11061,PTHR11061:SF29		2.1.1.190,2.1.1.189		GO:GO:0031167,GO:GO:0008168
comp93516_c0_seq4	comp93516_c0	8.43991	15.4312	9.35745	5.69708	5.79583	4.71934	5.26083	9.6295	1.03579	35.8347	25.319	21.6102	11.0762	5.40408	5.30871	27.588	Pattern11	5.72e-11	gi|694390054|ref|XP_009370623.1|	PREDICTED: probable receptor-like protein kinase At1g67000 [Pyrus x bretschneideri]	6e-36	26985312	Potri.017G034600.1	1e-37	No_hit	No_hit	No_hit	NA	NA	NA	NA	NA	NA
comp93536_c4_seq6	comp93536_c4	285.902	286.695	265.128	348.471	382.525	390.919	373.624	354.111	358.384	148.458	130.048	165.678	279.242	373.972	362.04	148.061	Pattern11	0	gi|661893764|emb|CDP02205.1|	unnamed protein product [Coffea canephora]	5e-90	26991348	Potri.004G129400.2	5e-84	AT5G15120	Protein of unknown function (DUF1637)	9e-69	PF07847	PTHR22966,PTHR22966:SF8	KOG4281	1.13.11.19	K10712	GO:GO:0055114,GO:GO:0016702
comp93577_c0_seq2	comp93577_c0	164.578	124.262	139.322	193.701	173.047	190.347	177.115	181.397	147.124	83.1877	93.8645	115.255	142.721	185.698	168.545	97.4356	Pattern11	7.03e-12	gi|731399510|ref|XP_010653641.1|	PREDICTED: calmodulin-interacting protein 111 isoform X3 [Vitis vinifera]	2e-19	27005111	Potri.006G035000.2	4e-18	AT3G56690	Cam interacting protein 111	2e-12	PF05496,PF13191	PTHR23077,PTHR23077:SF27				GO:GO:0009378,GO:GO:0006310,GO:GO:0006281
comp93641_c0_seq1	comp93641_c0	1948.56	1561.8	1653.51	3489.46	3722.32	3272.08	2470.84	2874.38	3518.73	5133.32	4786.93	4462.51	1721.29	3494.62	2954.65	4794.25	Pattern11	0	NA	NA	NA	NA	NA	NA	No_hit	No_hit	No_hit	NA	NA	NA	NA	NA	NA
comp93849_c1_seq2	comp93849_c1	464.195	441.819	458.515	443.423	348.511	354.737	352.791	363.76	351.133	587.433	567.261	533.365	454.843	382.224	355.895	562.686	Pattern11	0	gi|590656528|ref|XP_007034296.1|	Uncharacterized protein isoform 3 [Theobroma cacao]	1e-97	27032699	Potri.014G084600.1	1e-87	AT4G00440	Protein of unknown function (DUF3741)	5e-39	PF12552,PF14309	PTHR21726,PTHR21726:SF30						Gibberrellin	regulated up by DELLA
comp93939_c1_seq1	comp93939_c1	533.824	575.015	574.963	153.821	185.466	188.774	238.491	217.108	191.621	358.347	359.07	380.58	561.267	176.02	215.74	365.999	Pattern11	0	gi|661894436|emb|CDP01435.1|	unnamed protein product [Coffea canephora]	1e-88	27029242	Potri.005G077300.1	2e-66	AT1G78080	related to AP2 4	1e-42	PF00847	PTHR31657,PTHR31657:SF9			K09286	GO:GO:0006355,GO:GO:0003700				ERF
comp93996_c0_seq2	comp93996_c0	127.654	121.013	146.6	45.5766	46.3666	57.4187	59.6228	75.2606	84.9349	1036.75	1022.07	1063.7	131.756	49.7873	73.2727	1040.84	Pattern11	0	gi|641808298|gb|KDO36486.1|	hypothetical protein CISIN_1g020168mg [Citrus sinensis]	3e-70	27039718	Potri.008G054700.3	3e-69	AT3G12580	heat shock protein 70	1e-55	PF00012	PTHR19375,PTHR19375:SF232			K03283
comp94024_c0_seq1	comp94024_c0	452.59	435.322	402.37	157.619	161.455	148.659	194.651	224.817	220.623	87.0271	86.3148	69.633	430.094	155.911	213.364	80.9916	Pattern11	0	gi|225458364|ref|XP_002281773.1|	PREDICTED: uncharacterized protein LOC100250686 [Vitis vinifera]	4e-145	27023737	Potri.002G133800.1	1e-144	AT1G75090	DNA glycosylase superfamily protein	2e-92	PF03352	PTHR31116,PTHR31116:SF5		3.2.2.20	K01246	GO:GO:0008725,GO:GO:0006284
comp94246_c0_seq10	comp94246_c0	1701.63	1469.87	1547.11	2859.93	3004.43	2866.35	2721.27	2718.25	3202.34	2629.63	2461.76	2414.16	1572.87	2910.24	2880.62	2501.85	Pattern11	0	NA	NA	NA	NA	NA	NA	No_hit	No_hit	No_hit	NA	NA	NA	NA	NA	NA
comp94254_c0_seq4	comp94254_c0	350.256	281.042	325.431	258.268	247.507	248.717	250.012	261.483	279.664	211.169	201.401	224.506	318.91	251.497	263.719	212.359	Pattern11	1.05e-07	gi|590696964|ref|XP_007045309.1|	RING/U-box superfamily protein isoform 5 [Theobroma cacao]	2e-169	27039479	Potri.008G085700.2	4e-164	AT3G19895	RING/U-box superfamily protein	8e-112		PTHR33644,PTHR33644:SF1
comp94275_c0_seq2	comp94275_c0	1059.94	1033.48	984.611	1338.81	1465.16	1570.69	1463.76	1448.29	1712.16	460.732	492.593	403.427	1026.01	1458.22	1541.4	452.251	Pattern11	0	gi|657998729|ref|XP_008391778.1|	PREDICTED: lysosomal beta glucosidase-like [Malus domestica]	0	27026227	Potri.019G037400.1	0	AT5G20950	Glycosyl hydrolase family protein	0	PF01915,PF00933	PTHR30620,PTHR30620:SF51		3.2.1.58	K05349	GO:GO:0005975,GO:GO:0004553
comp94307_c0_seq1	comp94307_c0	42.1996	61.7329	59.2638	64.8423	92.7332	78.8366	85.8568	66.5767	64.219	105.008	98.5024	110.5	54.3987	78.804	72.2175	104.67	Pattern11	1.45e-05	gi|338173757|gb|AEI83425.1|	transcription factor R2R3-MYB1 [Camellia sinensis]	4e-06	27025346	Potri.019G081500.1	2e-08	AT4G34990	myb domain protein 32	8e-07	PF00249	PTHR10641,PTHR10641:SF588			K09422					MYB
comp94314_c0_seq1	comp94314_c0	491.625	410.965	347.265	123.437	168.079	206.864	182.375	171.749	196.8	21.7568	39.1294	38.4182	416.618	166.127	183.641	33.1015	Pattern11	0	gi|565370372|ref|XP_006351795.1|	PREDICTED: peroxidase N1-like [Solanum tuberosum]	0	27014016	Potri.016G125000.1	1e-177	AT2G41480	Peroxidase superfamily protein	6e-113	PF00141	PTHR31235,PTHR31235:SF51		1.11.1.7	K00430	GO:GO:0055114,GO:GO:0020037,GO:GO:0006979,GO:GO:0004601
comp94329_c0_seq3	comp94329_c0	144.533	125.886	133.084	36.0815	44.7107	45.6203	49.1011	70.4362	72.5054	602.817	574.235	636.301	134.501	42.1375	64.0142	604.451	Pattern11	0	gi|799541189|gb|AKA66302.1|	heat shock protein 70, partial [Siniperca chuatsi]	1e-61	27038346	Potri.008G054000.1	8e-62	AT3G12580	heat shock protein 70	1e-51	PF00012	PTHR19375,PTHR19375:SF232			K03283
comp94449_c0_seq5	comp94449_c0	1109.33	1152.98	1107.01	860.468	939.404	899.459	874.981	811.483	921.823	765.557	776.833	727.353	1123.11	899.777	869.429	756.581	Pattern11	0	NA	NA	NA	NA	NA	NA	No_hit	No_hit	No_hit	NA	NA	NA	NA	NA	NA
comp94476_c0_seq5	comp94476_c0	401.951	403.647	406.529	313.577	300.555	298.892	279.701	315.516	258.948	715.414	763.023	698.731	404.042	304.341	284.721	725.723	Pattern11	0	gi|590622939|ref|XP_007025187.1|	Phytochrome E isoform 1 [Theobroma cacao]	3e-111	26978986	Potri.010G145900.2	5e-44	AT4G18130	phytochrome E	9e-44	PF00512,PF02518,PF01590,PF08446,PF00989,PF00360	PTHR24423,PTHR24423:SF563			K12123	GO:GO:0007165,GO:GO:0000155,GO:GO:0005515,GO:GO:0006355,GO:GO:0018298,GO:GO:0009584
comp94490_c1_seq6	comp94490_c1	405.116	401.211	405.614	276.299	255.844	239.711	313.896	275.956	257.912	622.09	662.898	642.304	403.98	257.285	282.588	642.431	Pattern11	0	gi|225444037|ref|XP_002282043.1|	PREDICTED: nuclear transcription factor Y subunit A-7 [Vitis vinifera]	2e-14	27002593	Potri.011G101000.2	3e-14	No_hit	No_hit	No_hit	NA	NA	NA	NA	NA	NA
comp94672_c1_seq22	comp94672_c1	1147.07	1105.4	1104.18	1261.12	1335.56	1279.33	1334.56	1298.75	1332.03	4890.26	4874.05	4848.41	1118.88	1292.01	1321.78	4870.91	Pattern11	0	gi|225446303|ref|XP_002270417.1|	PREDICTED: phenylalanine--tRNA ligase, chloroplastic/mitochondrial [Vitis vinifera]	0	26993442	Potri.013G105200.1	0	AT3G58140	phenylalanyl-tRNA synthetase class IIc family protein	0	PF03147,PF01409	PTHR11538,PTHR11538:SF41		6.1.1.20	K01889	GO:GO:0008033,GO:GO:0006432,GO:GO:0005524,GO:GO:0004826,GO:GO:0000287,GO:GO:0000049,GO:GO:0043039,GO:GO:0005737,GO:GO:0004812
comp94853_c0_seq8	comp94853_c0	52.0532	63.3491	51.9858	68.365	59.6142	92.8137	70.1444	76.2255	72.5054	158.697	210.608	174.983	55.796	73.5976	72.9584	181.429	Pattern11	0	NA	NA	NA	NA	NA	NA	No_hit	No_hit	No_hit	NA	NA	NA	NA	NA	NA
comp94903_c1_seq7	comp94903_c1	110.774	85.2776	84.217	201.297	166.423	183.268	178.851	201.66	213.373	135.66	141.556	164.478	93.4228	183.663	197.961	147.231	Pattern11	0	gi|697097371|ref|XP_009621198.1|	PREDICTED: ABC transporter C family member 10-like [Nicotiana tomentosiformis]	0	26999383	Potri.003G135800.1	9e-11	AT3G59140	multidrug resistance-associated protein 14	3e-07	PF00664,PF00005	PTHR24223,PTHR24223:SF192		3.6.3.44		GO:GO:0055085,GO:GO:0042626,GO:GO:0016021,GO:GO:0006810,GO:GO:0005524,GO:GO:0016887
comp94927_c0_seq9	comp94927_c0	611.957	579.392	620.721	687.514	610.971	716.561	626.039	678.33	734.272	894.588	828.622	798.378	604.023	671.682	679.547	840.529	Pattern11	5.73e-08	NA	NA	NA	NA	NA	NA	No_hit	No_hit	No_hit	NA	NA	NA	NA	NA	NA
comp95182_c0_seq5	comp95182_c0	1146.77	1158.14	1178.61	699.791	726.962	659.921	597.104	631.032	641.155	191.972	195.647	210.1	1161.18	695.558	623.097	199.239	Pattern11	0	gi|763751981|gb|KJB19369.1|	hypothetical protein B456_003G098300 [Gossypium raimondii]	2e-43	27019532	Potri.015G061900.5	8e-38	AT5G61380	CCT motif -containing response regulator protein	3e-15	PF06203,PF00072	PTHR26402,PTHR26402:SF465			K12127	GO:GO:0005515,GO:GO:0000160
comp95266_c0_seq2	comp95266_c0	48.5295	53.6031	69.661	302.895	269.092	283.16	346.32	345.36	319.024	195.811	194.588	210.1	57.2645	285.049	336.901	200.166	Pattern11	0	NA	NA	NA	NA	NA	NA	No_hit	No_hit	No_hit	NA	NA	NA	NA	NA	NA
comp95315_c2_seq3	comp95315_c2	2560.46	2341.67	2449.95	2721.32	2663.39	2798.48	2704.94	2749	2885.71	2992.71	3080.86	2962.8	2450.69	2727.73	2779.89	3012.12	Pattern11	0	NA	NA	NA	NA	NA	NA	No_hit	No_hit	No_hit	NA	NA	NA	NA	NA	NA
comp95356_c0_seq2	comp95356_c0	305.947	369.536	296.319	492.798	466.978	430.821	473.694	444.877	428.828	532.401	536.303	546.199	323.934	463.532	449.133	538.301	Pattern11	0	gi|147790301|emb|CAN69980.1|	hypothetical protein VITISV_011285 [Vitis vinifera]	2e-51	27010453	Potri.018G057200.6	3e-51	AT4G32850	nuclear poly(a) polymerase	1e-48	PF01909,PF04926,PF04928	PTHR10682,PTHR10682:SF22		2.7.7.19	K14376	GO:GO:0016779,GO:GO:0043631,GO:GO:0003723,GO:GO:0004652,GO:GO:0005634
comp95424_c1_seq1	comp95424_c1	357.441	348.737	340.954	83.5572	91.2015	99.8927	66.6372	78.1553	62.1371	197.091	218.296	217.303	349.044	91.5505	68.9765	210.897	Pattern11	0	gi|747097462|ref|XP_011096696.1|	PREDICTED: uncharacterized protein LOC105175802 [Sesamum indicum]	6e-21	27001863	Potri.011G162400.1	1e-12	AT4G20880	ethylene-responsive nuclear protein / ethylene-regulated nuclear protein (ERT2)	2e-15		PTHR36381,PTHR36381:SF1
comp95502_c0_seq10	comp95502_c0	266.912	253.396	263.059	659.912	546.48	624.526	576.061	573.139	602.83	302.035	402.802	360.171	261.122	610.306	584.01	355.003	Pattern11	0	gi|645244189|ref|XP_008228319.1|	PREDICTED: ABC transporter C family member 8-like [Prunus mume]	0	26999376	Potri.003G034700.1	0	AT3G21250	multidrug resistance-associated protein 6	0	PF00664,PF00005	PTHR24223,PTHR24223:SF108		3.6.3.44		GO:GO:0055085,GO:GO:0042626,GO:GO:0016021,GO:GO:0006810,GO:GO:0005524,GO:GO:0016887
comp95567_c1_seq2	comp95567_c1	1651.61	1504.96	1497.19	1091.94	1189.8	1250.63	1235.42	1186.75	1104.67	3133.43	3208.11	3123.88	1551.25	1177.46	1175.61	3155.14	Pattern11	0	gi|208611514|gb|ABW75772.2|	lipoxygenase [Camellia sinensis]	0	27030577	Potri.005G032700.1	0	AT1G55020	lipoxygenase 1	0	PF01477,PF00305	PTHR11771,PTHR11771:SF48		1.13.11.58	K15718	GO:GO:0005515,GO:GO:0055114,GO:GO:0046872,GO:GO:0016702
comp95661_c0_seq1	comp95661_c0	46.4195	37.3597	36.494	11.3942	11.5917	14.9446	16.6593	21.2274	16.5727	134.38	123.142	123.659	40.0911	12.6435	18.1531	127.06	Pattern11	0	gi|255569098|ref|XP_002525518.1|	Disease resistance protein RPM1, putative [Ricinus communis]	6e-126	27020848	Potri.002G216800.1	8e-104	AT3G07040	NB-ARC domain-containing disease resistance protein	1e-85	PF00931	PTHR23155,PTHR23155:SF458			K13457	GO:GO:0043531
comp95740_c1_seq1	comp95740_c1	259.39	208.727	245.893	285.87	324.566	319.342	287.995	339.638	348.026	203.49	192.194	193.292	238.003	309.926	325.22	196.325	Pattern11	9.99e-15	gi|698532614|ref|XP_009763131.1|	PREDICTED: uncharacterized protein LOC104215081 [Nicotiana sylvestris]	1e-88	26990944	Potri.004G116800.1	7e-81	AT3G02220	unknown protein; CONTAINS InterPro DOMAIN/s: Protein of unknown function DUF2039 (InterPro:IPR019351); Has 215 Blast hits to 215 proteins in 94 species: Archae - 2; Bacteria - 2; Metazoa - 125; Fungi - 4; Plants - 38; Viruses - 0; Other Eukaryotes - 44 (source: NCBI BLink).	8e-66	PF10217	PTHR22876,PTHR22876:SF5	KOG3241
comp95883_c0_seq1	comp95883_c0	492.68	410.112	420.045	229.782	285.916	275.279	277.07	277.885	278.628	317.393	299.225	337.36	440.946	263.659	277.861	317.993	Pattern11	0	NA	NA	NA	NA	NA	NA	No_hit	No_hit	No_hit	NA	NA	NA	NA	NA	NA
comp96057_c0_seq7	comp96057_c0	574.072	629.227	663.89	225.025	251.704	296.532	247.259	247.974	234.089	203.49	185.289	198.106	622.396	257.754	243.107	195.628	Pattern11	0	gi|356525359|ref|XP_003531292.1|	PREDICTED: probable serine/threonine-protein kinase DDB_G0271682-like isoform X1 [Glycine max]	5e-54	26983530	Potri.017G007800.1	2e-52	AT2G43850	Integrin-linked protein kinase family	9e-45	PF13857,PF07714	PTHR23257,PTHR23257:SF378	KOG0192	2.7.11.1		GO:GO:0006468,GO:GO:0004672
comp96259_c0_seq10	comp96259_c0	449.425	352.424	398.211	343.543	323.738	345.298	369.135	342.532	346.99	528.562	492.57	489.832	400.02	337.527	352.886	503.655	Pattern11	4.5e-14	NA	NA	NA	NA	NA	NA	No_hit	No_hit	No_hit	NA	NA	NA	NA	NA	NA
comp96279_c1_seq13	comp96279_c1	664.643	648.11	666.458	503.242	464.494	483.732	562.032	550.947	580.592	884.349	879.26	871.613	659.737	483.823	564.523	878.407	Pattern11	0	gi|698425275|ref|XP_009785069.1|	PREDICTED: anaphase-promoting complex subunit 1-like isoform X1 [Nicotiana sylvestris]	2e-57	27038302	Potri.008G070300.3	3e-44	AT5G05560	E3 ubiquitin ligase, putative	2e-21	PF12859	PTHR12827			K03348	GO:GO:0005680
comp96358_c0_seq5	comp96358_c0	340.761	298.488	273.445	356.068	328.615	371.302	340.2	345.427	358.384	541.501	504.078	566.272	304.232	351.995	348.004	537.284	Pattern11	0	gi|296084739|emb|CBI25883.3|	unnamed protein product [Vitis vinifera]	0	27015288	Potri.007G041300.1	0	AT5G66820	unknown protein; Has 35333 Blast hits to 34131 proteins in 2444 species: Archae - 798; Bacteria - 22429; Metazoa - 974; Fungi - 991; Plants - 531; Viruses - 0; Other Eukaryotes - 9610 (source: NCBI BLink).	6e-13
comp96601_c0_seq1	comp96601_c0	651.202	755.316	784.955	579.203	647.651	636.765	615.973	601.149	619.403	488.875	532.85	547.459	730.491	621.206	612.175	523.061	Pattern11	9.45e-08	gi|225423495|ref|XP_002269214.1|	PREDICTED: probable leucine-rich repeat receptor-like protein kinase At1g35710 [Vitis vinifera]	3e-109	27039422	Potri.008G093400.1	6e-06	AT5G61240	Leucine-rich repeat (LRR) family protein	8e-85	PF08263,PF13855	PTHR27000,PTHR27000:SF120	KOG0617			GO:GO:0005515
comp96688_c2_seq1	comp96688_c2	450.723	496.234	469.983	801.494	908.297	832.138	790.001	840.237	873.317	706.392	775.671	666.028	472.313	847.31	834.518	716.03	Pattern11	0	gi|747093057|ref|XP_011094318.1|	PREDICTED: heterogeneous nuclear ribonucleoprotein R [Sesamum indicum]	1e-60	27008245	Potri.006G212400.4	8e-62	AT3G52660	RNA-binding (RRM/RBD/RNP motifs) family protein	3e-44	PF00076	PTHR24012,PTHR24012:SF356	KOG0117		K13161	GO:GO:0003676
comp96827_c1_seq4	comp96827_c1	777.527	774.012	741.318	1086.28	1074.07	1084.47	1004.81	1072.87	1009.9	1426.46	1385.49	1327.93	764.286	1081.6	1029.19	1379.96	Pattern11	0	NA	NA	NA	NA	NA	NA	No_hit	No_hit	No_hit	NA	NA	NA	NA	NA	NA
comp96844_c3_seq1	comp96844_c3	288.012	298.878	307.756	68.365	81.1416	97.5331	120.122	109.031	109.794	3.83943	1.15086	1.20057	298.215	82.3465	112.983	2.06362	Pattern11	0	gi|359482873|ref|XP_003632856.1|	PREDICTED: transcription factor bHLH87 [Vitis vinifera]	6e-108	27046951	Potri.001G191800.1	3e-95	AT3G21330	basic helix-loop-helix (bHLH) DNA-binding superfamily protein	4e-55	PF00010	PTHR12565,PTHR12565:SF174				GO:GO:0046983				bHLH
comp96942_c1_seq12	comp96942_c1	1395.75	1322.21	1354.75	1641.71	1752.84	1713.91	1657.42	1539.95	1585.97	1897.95	1905.82	1907.48	1357.57	1702.82	1594.45	1903.75	Pattern11	0	gi|567861630|ref|XP_006423469.1|	hypothetical protein CICLE_v100276731mg, partial [Citrus clementina]	3e-70	26986629	Potri.009G123800.1	7e-70	AT2G16485	nucleic acid binding;zinc ion binding;DNA binding	6e-51	PF00642,PF02201,PF02213,PF03126		KOG1862			GO:GO:0046872,GO:GO:0005515,GO:GO:0003677				C3H
comp97007_c0_seq2	comp97007_c0	1505.47	1441.23	1463.27	488.886	488.505	486.957	412.966	398.495	398.531	598.952	607.656	591.88	1469.99	488.116	403.331	599.496	Pattern11	0	NA	NA	NA	NA	NA	NA	No_hit	No_hit	No_hit	NA	NA	NA	NA	NA	NA
comp97048_c2_seq9	comp97048_c2	362.916	310.248	337.908	260.167	241.769	254.844	199.912	214.203	176.084	490.168	473.005	503.038	337.024	252.26	196.733	488.737	Pattern11	0	gi|658046550|ref|XP_008358943.1|	PREDICTED: UDP-glycosyltransferase 87A2-like isoform X3 [Malus domestica]	2e-52	26987358	Potri.009G077200.1	3e-53	AT2G30150	UDP-Glycosyltransferase superfamily protein	3e-38	PF00201	PTHR11926,PTHR11926:SF288	KOG1192			GO:GO:0016758,GO:GO:0008152		Abscisic acid	catabolism
comp97064_c0_seq9	comp97064_c0	1915.04	1795.44	1912.78	1715.77	1615.51	1679.08	1677.35	1642.57	1757.55	2111.48	2053.11	2036.66	1874.42	1670.12	1692.49	2067.08	Pattern11	0	gi|596141837|ref|XP_007222490.1|	hypothetical protein PRUPE_ppa004126mg [Prunus persica]	0	27039657	Potri.008G214900.4	4e-07	AT5G18590	Galactose oxidase/kelch repeat superfamily protein	6e-143	PF01344,PF13418	PTHR23244,PTHR23244:SF308	KOG0379			GO:GO:0005515
comp97081_c0_seq6	comp97081_c0	374.521	360.602	315.034	284.845	273.232	291.27	284.962	305.867	288.986	455.625	380.936	435.578	350.053	283.115	293.271	424.047	Pattern11	7.99e-15	gi|698531850|ref|XP_009762755.1|	PREDICTED: methyl-CpG-binding domain-containing protein 9 [Nicotiana sylvestris]	0	26985257	Potri.017G072600.1	0	AT3G01460	methyl-CPG-binding domain 9	0	PF05964,PF15614,PF15612,PF00628,PF01429	PTHR14140,PTHR14140:SF29		2.3.1.48		GO:GO:0005634,GO:GO:0005515,GO:GO:0003677	MBD9
comp97088_c0_seq9	comp97088_c0	1020.17	928.998	987.72	644.72	611.12	605.657	695.079	733.319	712.624	405.7	451.139	411.795	978.964	620.499	713.674	422.878	Pattern11	0	NA	NA	NA	NA	NA	NA	No_hit	No_hit	No_hit	NA	NA	NA	NA	NA	NA
comp97397_c2_seq9	comp97397_c2	975.369	939.215	970.762	705.564	806.92	797.592	803.11	813.761	753.341	882.481	851.444	868.359	961.782	770.026	790.07	867.428	Pattern11	4.22e-12	gi|763739969|gb|KJB07468.1|	hypothetical protein B456_001G025900 [Gossypium raimondii]	2e-72	27008481	Potri.006G235400.5	3e-06	AT4G32850	nuclear poly(a) polymerase	1e-37	PF01909,PF04926,PF04928	PTHR10682,PTHR10682:SF22		2.7.7.19	K14376	GO:GO:0016779,GO:GO:0043631,GO:GO:0003723,GO:GO:0004652,GO:GO:0005634
comp97493_c0_seq6	comp97493_c0	2020.32	1921.59	1875.66	1709.08	1475.43	1490.53	1527.39	1460.83	1375.49	2112.99	2234.1	2150.67	1939.19	1558.34	1454.57	2165.92	Pattern11	0	gi|641868582|gb|KDO87266.1|	hypothetical protein CISIN_1g000438mg [Citrus sinensis]	0	27022406	Potri.002G205500.2	0	AT3G62700	multidrug resistance-associated protein 10	2e-06	PF00664,PF00005	PTHR24223,PTHR24223:SF246		3.6.3.44		GO:GO:0055085,GO:GO:0042626,GO:GO:0016021,GO:GO:0006810,GO:GO:0005524,GO:GO:0016887
comp97776_c1_seq23	comp97776_c1	1520.21	1498.47	1574.12	1591.33	1754.13	1818.55	1772.52	1751.3	1820.03	1398.14	1352.27	1349.44	1530.93	1721.34	1781.28	1366.62	Pattern11	0	gi|747083957|ref|XP_011089365.1|	PREDICTED: NEDD8-specific protease 1 [Sesamum indicum]	1e-41	26994547	Potri.013G002700.1	2e-15	AT5G60190	Cysteine proteinases superfamily protein	6e-28	PF02902	PTHR12606,PTHR12606:SF15	KOG3246	3.4.22.68	K08597	GO:GO:0008234,GO:GO:0006508
comp97787_c1_seq1	comp97787_c1	1526.56	1333.56	1500.71	1730.33	1865.16	1798.07	1777.51	1909.56	1912.63	1094.94	1007.56	1011.98	1453.61	1797.85	1866.57	1038.16	Pattern11	0	gi|224109256|ref|XP_002315139.1|	ferritin 2 precursor family protein [Populus trichocarpa]	3e-119	26981548	Potri.010G184500.2	4e-122	AT3G11050	ferritin 2	1e-79	PF00210	PTHR11431,PTHR11431:SF41	KOG2332	1.16.3.1	K00522	GO:GO:0008199,GO:GO:0006879,GO:GO:0006826
comp97979_c0_seq35	comp97979_c0	1005.75	917.538	970.731	1619.53	1656.78	1501.02	1373.11	1562.46	1630.89	1374.31	1297.37	1313.18	964.674	1592.44	1522.16	1328.29	Pattern11	0	gi|225439817|ref|XP_002277105.1|	PREDICTED: serine/arginine-rich splicing factor RS2Z32 isoform X1 [Vitis vinifera]	2e-78	27011769	Potri.016G081700.1	8e-73	AT2G37340	arginine/serine-rich zinc knuckle-containing protein 33	4e-12	PF00098,PF00076	PTHR23147	KOG0114,KOG4207		K12896	GO:GO:0008270,GO:GO:0003676
comp98083_c0_seq41	comp98083_c0	1788.25	1660.93	1733.21	2086.39	2183.49	2169.69	2117.48	1958.42	2156.64	1880.03	1947.26	1997	1727.46	2146.52	2077.51	1941.43	Pattern11	0	gi|697111499|ref|XP_009609626.1|	PREDICTED: mitogen-activated protein kinase kinase kinase YODA-like [Nicotiana tomentosiformis]	4e-42	27045548	Potri.001G102900.3	4e-41	AT1G63700	Protein kinase superfamily protein	5e-17	PF00069	PTHR24361,PTHR24361:SF253	KOG0198	2.7.11.25		GO:GO:0006468,GO:GO:0005524,GO:GO:0004672
comp98349_c0_seq4	comp98349_c0	2430.64	2202.05	2281.41	2638.74	2514.4	2815.9	2612.91	2526.88	2659.14	2019.52	1918.32	1972.49	2304.7	2656.35	2599.65	1970.11	Pattern11	0	NA	NA	NA	NA	NA	NA	No_hit	No_hit	No_hit	NA	NA	NA	NA	NA	NA
comp98455_c0_seq2	comp98455_c0	77.0142	109.561	94.6142	128.184	130.82	136.137	156.071	126.399	119.126	74.229	64.4369	69.633	93.7299	131.714	133.866	69.433	Pattern11	2.92e-12	gi|698527476|ref|XP_009760582.1|	PREDICTED: uncharacterized protein LOC104212908 isoform X2 [Nicotiana sylvestris]	2e-69	27002804	Potri.011G136400.1	2e-06	AT1G50910	unknown protein; Has 1105 Blast hits to 802 proteins in 217 species: Archae - 2; Bacteria - 177; Metazoa - 445; Fungi - 210; Plants - 58; Viruses - 6; Other Eukaryotes - 207 (source: NCBI BLink).	1e-43	PF14780	PTHR34786,PTHR34786:SF1
comp98465_c0_seq5	comp98465_c0	485.295	454.887	464.826	198.448	202.241	185.73	259.21	246.035	230.981	339.15	343.015	318.163	468.336	195.473	245.409	333.443	Pattern11	0	gi|703158535|ref|XP_010112014.1|	hypothetical protein L484_004701 [Morus notabilis]	2e-21	27024908	Potri.019G074100.1	1e-18	AT5G66910	Disease resistance protein (CC-NBS-LRR class) family	7e-08	PF05659,PF00931	PTHR24209,PTHR24209:SF15	KOG4658			GO:GO:0043531
comp98545_c3_seq1	comp98545_c3	315.558	267.203	259.929	380.755	341.954	395.465	391.932	374.373	371.849	566.956	544.474	504.239	280.897	372.725	379.385	538.556	Pattern11	0	gi|731398430|ref|XP_010653250.1|	PREDICTED: uncharacterized protein LOC100254761 [Vitis vinifera]	0	27007727	Potri.006G201200.1	0	AT3G11760	unknown protein; FUNCTIONS IN: molecular_function unknown; INVOLVED IN: biological_process unknown; LOCATED IN: cellular_component unknown; EXPRESSED IN: 23 plant structures; EXPRESSED DURING: 14 growth stages; BEST Arabidopsis thaliana protein match is: unknown protein (TAIR:AT5G04860.1); Has 84 Blast hits to 73 proteins in 13 species: Archae - 0; Bacteria - 0; Metazoa - 0; Fungi - 0; Plants - 8…	0	PF10358	PTHR31182,PTHR31182:SF2
comp98616_c3_seq8	comp98616_c3	563.364	520.599	559.367	803.023	789.06	810.885	796.963	839.446	826.571	1047.69	1010.6	1046.09	547.777	800.989	820.993	1034.79	Pattern11	0	NA	NA	NA	NA	NA	NA	No_hit	No_hit	No_hit	NA	NA	NA	NA	NA	NA
comp98646_c0_seq8	comp98646_c0	282.737	346.495	325.452	436.776	519.472	445.49	521.752	489.918	435.032	422.338	379.82	375.742	318.228	467.246	482.234	392.633	Pattern11	6.12e-09	NA	NA	NA	NA	NA	NA	No_hit	No_hit	No_hit	NA	NA	NA	NA	NA	NA
comp98721_c0_seq7	comp98721_c0	1564.46	1578.2	1745.94	1229.53	1354.55	1430.22	1269.6	1283.58	1270.24	1094.32	1059.09	1093.02	1629.53	1338.1	1274.47	1082.14	Pattern11	0	NA	NA	NA	NA	NA	NA	No_hit	No_hit	No_hit	NA	NA	NA	NA	NA	NA
comp98734_c0_seq6	comp98734_c0	1747.43	1538.35	1517.95	1498.2	1352.92	1441.35	1352.2	1451.13	1453.95	1822.73	1926.05	1924.63	1601.25	1430.82	1419.09	1891.14	Pattern11	6.39e-14	gi|720007180|ref|XP_010258223.1|	PREDICTED: splicing factor 3B subunit 1 [Nelumbo nucifera]	0	26984687	Potri.017G050800.1	0	AT5G64270	splicing factor, putative	0	PF08920	PTHR12097,PTHR12097:SF1			K12828
comp98778_c1_seq8	comp98778_c1	1977.23	1769.71	1848.62	1790.16	1638.04	1758.39	1619.26	1695.99	1616.81	2146.31	2199.19	2187.38	1865.18	1728.86	1644.02	2177.62	Pattern11	0	gi|743798809|ref|XP_011011624.1|	PREDICTED: squamosa promoter-binding-like protein 1 isoform X1 [Populus euphratica]	2e-140	26978755	Potri.010G154000.2	5e-141	AT2G47070	squamosa promoter binding protein-like 1	7e-57	PF03110	PTHR31251,PTHR31251:SF8				GO:GO:0005634,GO:GO:0003677				SBP
comp98788_c0_seq6	comp98788_c0	1422.26	1343.32	1315.8	761.51	721.994	754.513	744.565	802.105	744.651	389.063	430.481	392.31	1360.46	746.006	763.774	403.951	Pattern11	0	NA	NA	NA	NA	NA	NA	No_hit	No_hit	No_hit	NA	NA	NA	NA	NA	NA
comp98840_c1_seq6	comp98840_c1	2231.25	1971.93	1952.62	1795.52	1399.5	1514.91	1676.5	1691.45	1536.08	2916.69	2869.82	2866.95	2051.93	1569.98	1634.68	2884.48	Pattern11	0	gi|359489634|ref|XP_002276245.2|	PREDICTED: ATP-dependent helicase BRM [Vitis vinifera]	0	27022036	Potri.002G160900.3	0	AT2G46020	transcription regulatory protein SNF2, putative	0	PF04851,PF08880,PF00271	PTHR10799,PTHR10799:SF577		3.6.4.12	K11647	GO:GO:0016787,GO:GO:0005524,GO:GO:0003677,GO:GO:0006355,GO:GO:0005634
comp98914_c1_seq2	comp98914_c1	394.566	394.096	369.099	598.203	564.679	577.537	697.332	677.211	688.438	1039.91	1059.14	1044.49	385.92	580.14	687.66	1047.85	Pattern11	0	NA	NA	NA	NA	NA	NA	No_hit	No_hit	No_hit	NA	NA	NA	NA	NA	NA
comp98924_c0_seq5	comp98924_c0	87.5641	112.891	89.4156	78.971	76.1241	77.8691	58.7459	72.366	63.1832	125.421	128.897	159.676	96.6237	77.6547	64.7651	137.998	Pattern11	9.2e-14	NA	NA	NA	NA	NA	NA	No_hit	No_hit	No_hit	NA	NA	NA	NA	NA	NA
comp98993_c1_seq3	comp98993_c1	565.653	549.837	526.138	387.402	414.807	445.813	469.091	438.075	407.066	904.839	940.808	918.927	547.21	416.007	438.077	921.525	Pattern11	0	gi|225438855|ref|XP_002278713.1|	PREDICTED: probable receptor-like protein kinase At5g24010 [Vitis vinifera]	0	27030373	Potri.005G143200.1	0	AT2G23200	Protein kinase superfamily protein	2e-169	PF12819,PF07714		KOG1187	2.7.11.1		GO:GO:0006468,GO:GO:0004672
comp99148_c2_seq1	comp99148_c2	185.151	185.913	189.322	79.7591	88.494	75.4937	66.6197	44.3845	44.539	21.7568	23.0173	28.8136	186.795	81.249	51.8477	24.5292	Pattern11	0	NA	NA	NA	NA	NA	NA	No_hit	No_hit	No_hit	NA	NA	NA	NA	NA	NA
comp99166_c0_seq2	comp99166_c0	1086.63	960.794	886.878	849.815	719.511	728.352	724.241	787.342	726.089	1222.26	1126.7	1160.95	978.1	765.892	745.891	1169.97	Pattern11	0	gi|697130430|ref|XP_009619273.1|	PREDICTED: protein furry homolog-like [Nicotiana tomentosiformis]	0	26984173	Potri.017G106100.1	5e-61	AT5G15680	ARM repeat superfamily protein	0	PF14225,PF14222,PF14228	PTHR12295
comp99180_c0_seq1	comp99180_c0	1999.2	1759.42	1893.05	1295.14	1371.96	1469.59	1323.98	1346.81	1401.43	1640.72	1697.52	1588.36	1883.89	1378.89	1357.4	1642.2	Pattern11	0	gi|166209291|gb|ABY85195.1|	p-coumaryl-CoA 3'-hydroxylase [Populus alba x Populus grandidentata]	0	27007706	Potri.006G033300.3	0	AT2G40890	cytochrome P450, family 98, subfamily A, polypeptide 3	0	PF00067	PTHR24298,PTHR24298:SF0		1.14.13.36	K09754	GO:GO:0055114,GO:GO:0020037,GO:GO:0016705,GO:GO:0005506
comp99184_c0_seq6	comp99184_c0	835.562	828.712	883.832	192.751	211.159	225.742	218.324	259.148	223.731	305.875	329.17	331.369	849.368	209.884	233.734	322.138	Pattern11	0	NA	NA	NA	NA	NA	NA	No_hit	No_hit	No_hit	NA	NA	NA	NA	NA	NA
comp99205_c5_seq7	comp99205_c5	525.479	509.27	515.356	193.701	219.413	207.722	247.268	246.044	247.554	341.71	337.203	323.181	516.702	206.945	246.955	334.031	Pattern11	0	gi|297735670|emb|CBI18357.3|	unnamed protein product [Vitis vinifera]	6e-34	27015998	Potri.007G003500.2	2e-36	AT1G16720	high chlorophyll fluorescence phenotype 173	1e-30	PF08547,PF05368,PF13460	PTHR10366,PTHR10366:SF343	KOG1203
comp99272_c0_seq15	comp99272_c0	932.114	848.642	887.595	227.883	232.661	226.678	269.17	279.352	273.449	440.677	416.808	438.208	889.451	229.074	273.99	431.898	Pattern11	0	gi|763775814|gb|KJB42937.1|	hypothetical protein B456_007G175500 [Gossypium raimondii]	4e-96	26983645	Potri.017G096400.1	1e-93	AT3G51550	Malectin/receptor-like protein kinase family protein	3e-77	PF11721,PF07714	PTHR27003,PTHR27003:SF53	KOG1187	2.7.11.1		GO:GO:0006468,GO:GO:0004672
comp99293_c0_seq8	comp99293_c0	1374.65	1324.73	1315.3	2026.58	1960.09	1928.46	1925.31	1988.87	2029.58	1675.17	1699.91	1638.26	1338.23	1971.71	1981.25	1671.11	Pattern11	0	gi|595862158|ref|XP_007211344.1|	hypothetical protein PRUPE_ppa002887mg [Prunus persica]	8e-136	27002270	Potri.011G082500.1	4e-37	AT5G46190	RNA-binding KH domain-containing protein	3e-11	PF00013	PTHR10288,PTHR10288:SF137	KOG2190		K13162	GO:GO:0003723
comp99310_c0_seq9	comp99310_c0	391.359	445.352	406.529	184.206	194.458	203.797	135.028	132.189	125.331	291.797	300.375	295.34	414.413	194.154	130.849	295.837	Pattern11	0	gi|296082718|emb|CBI21723.3|	unnamed protein product [Vitis vinifera]	2e-120	27040703	Potri.001G389100.1	1e-22	AT1G47890	receptor like protein 7	1e-21	PF08263,PF00560,PF13855	PTHR27004,PTHR27004:SF37	KOG0472			GO:GO:0005515
comp99580_c0_seq1	comp99580_c0	2901.22	2728.88	2809.21	4909.01	5088.35	4780.83	4974.69	5482.88	6266.71	2066.08	2274.1	2249.87	2813.1	4926.06	5574.76	2196.68	Pattern11	0	gi|297741463|emb|CBI32594.3|	unnamed protein product [Vitis vinifera]	9e-45	26990767	Potri.004G155300.2	5e-45	AT2G21660	cold, circadian rhythm, and rna binding 2	2e-36	PF00076	PTHR24012				GO:GO:0003676
comp99625_c0_seq1	comp99625_c0	84.3991	77.1559	88.3759	140.528	139.1	151.019	127.137	158.24	182.299	127.981	120.841	120.057	83.3103	143.549	155.892	122.96	Pattern11	8.08e-12	gi|743887153|ref|XP_010910319.1|	PREDICTED: mitoferrin-like [Elaeis guineensis]	4e-150	27014010	Potri.016G125200.1	6e-10	AT1G07030	Mitochondrial substrate carrier family protein	2e-10	PF00153	PTHR24089,PTHR24089:SF308	KOG0760		K15113
comp99848_c0_seq1	comp99848_c0	29.5397	38.1719	49.9064	14.2427	27.3232	18.8774	19.2897	22.1922	18.6442	11.5183	11.5086	14.4068	39.206	20.1478	20.0421	12.4779	Pattern11	1.17e-06	NA	NA	NA	NA	NA	NA	No_hit	No_hit	No_hit	NA	NA	NA	NA	NA	NA
comp99868_c0_seq1	comp99868_c0	75.9592	57.6639	77.9787	10.4446	18.2155	14.9446	12.2753	16.403	13.4653	158.697	156.517	168.08	70.5339	14.5349	14.0478	161.098	Pattern11	0	gi|645269624|ref|XP_008240083.1|	PREDICTED: squamosa promoter-binding-like protein 18 [Prunus mume]	5e-59	27018572	Potri.015G060400.2	9e-44	AT1G69170	Squamosa promoter-binding protein-like (SBP domain) transcription factor family protein	2e-21	PF03110	PTHR31251,PTHR31251:SF22				GO:GO:0005634,GO:GO:0003677				SBP
comp100043_c0_seq1	comp100043_c0	233.153	172.992	207.943	253.52	257.5	256.418	326.172	317.581	358.384	174.054	189.893	170.481	204.696	255.813	334.045	178.143	Pattern12	0	gi|731426559|ref|XP_010663657.1|	PREDICTED: pre-mRNA-splicing factor SPF27 homolog [Vitis vinifera]	2e-133	27019245	Potri.015G041800.1	7e-118	AT3G18165	modifier of snc1,4	2e-84	PF05700	PTHR13296,PTHR13296:SF0	KOG3096		K12861	GO:GO:0006397
comp100108_c0_seq1	comp100108_c0	14.7698	25.1772	18.7149	12.3437	12.4196	17.3043	44.7171	50.1738	33.1453	16.6375	34.5259	25.2119	19.554	14.0225	42.6787	25.4585	Pattern12	2.39e-08	NA	NA	NA	NA	NA	NA	No_hit	No_hit	No_hit	NA	NA	NA	NA	NA	NA
comp100238_c0_seq1	comp100238_c0	273.242	226.595	244.333	168.064	191.262	178.548	383.164	391.741	400.841	248.283	269.302	295.34	248.057	179.292	391.915	270.975	Pattern12	0	gi|802653194|ref|XP_012080311.1|	PREDICTED: putative glycosyltransferase 5 [Jatropha curcas]	0	27018422	Potri.015G061800.1	0	AT5G07720	Galactosyl transferase GMA12/MNN10 family protein	0	PF05637	PTHR31311,PTHR31311:SF4	KOG4748	2.4.2.39	K08238	GO:GO:0016757,GO:GO:0016021
comp100241_c0_seq1	comp100241_c0	126.599	129.947	112.289	18.0408	24.8393	25.9564	2.63042	0.96488	3.10737	76.7887	60.9958	86.4409	122.945	22.9455	2.23422	74.7418	Pattern12	0	gi|565375639|ref|XP_006354325.1|	PREDICTED: uncharacterized protein LOC102591579 [Solanum tuberosum]	1e-35	27011824	Potri.016G089900.1	2e-29	AT5G60680	Protein of unknown function, DUF584	3e-22	PF04520	PTHR33083,PTHR33083:SF9
comp100261_c0_seq1	comp100261_c0	22.1548	9.74601	6.2383	0.949513	0.827975	4.71934	71.898	70.4362	85.9706	19.1972	23.0173	24.0114	12.713	2.16561	76.1016	22.0753	Pattern12	0	gi|697156115|ref|XP_009586805.1|	PREDICTED: uncharacterized protein LOC104084608 [Nicotiana tomentosiformis]	2e-26	26993750	Potri.013G024500.1	2e-18	AT5G27440	unknown protein; FUNCTIONS IN: molecular_function unknown; INVOLVED IN: biological_process unknown; LOCATED IN: chloroplast; EXPRESSED IN: shoot apex, shoot, flower, seed; EXPRESSED DURING: petal differentiation and expansion stage, E expanded cotyledon stage; Has 1807 Blast hits to 1807 proteins in 277 species: Archae - 0; Bacteria - 0; Metazoa - 736; Fungi - 347; Plants - 385; Viruses - 0; Othe…	4e-06
comp100265_c0_seq1	comp100265_c0	94.949	95.8358	94.6142	72.163	68.722	76.296	22.7969	26.0518	24.859	98.5454	143.812	111.653	95.133	72.3937	24.5692	118.003	Pattern12	0	gi|641805270|gb|KDO35938.1|	hypothetical protein CISIN_1g034856mg [Citrus sinensis]	1e-19	27012852	Potri.016G103900.2	2e-16	No_hit	No_hit	No_hit	NA	NA	NA	NA	NA	NA
comp100309_c0_seq1	comp100309_c0	40.0896	71.4708	59.2638	40.8291	41.3988	40.1144	85.0501	99.3827	98.4001	70.3896	43.7328	56.4267	56.9414	40.7807	94.2776	56.8497	Pattern12	1.35e-10	gi|802741425|ref|XP_012087082.1|	PREDICTED: uncharacterized protein LOC105645943 [Jatropha curcas]	3e-35	27043121	Potri.001G116000.3	4e-35	AT1G12400	Nucleotide excision repair, TFIIH, subunit TTDA	4e-28	PF06331	PTHR28580,PTHR28580:SF1	KOG3451		K10845	GO:GO:0006355,GO:GO:0006289,GO:GO:0000439
comp100376_c0_seq1	comp100376_c0	505.361	478.139	512.58	379.805	374.344	390.132	903.109	1044.98	1130.05	581.034	592.695	552.958	498.693	381.427	1026.05	575.562	Pattern12	0	gi|629103198|gb|KCW68667.1|	hypothetical protein EUGRSUZ_F02264, partial [Eucalyptus grandis]	3e-32	27023384	Potri.002G119600.1	5e-34	AT4G33865	Ribosomal protein S14p/S29e family protein	5e-28	PF00253	PTHR12010,PTHR12010:SF6	KOG3506		K02980	GO:GO:0006412,GO:GO:0005840,GO:GO:0005622,GO:GO:0003735
comp100400_c0_seq1	comp100400_c0	242.647	259.894	223.549	343.762	392.46	388.229	115.738	110.961	108.758	171.495	179.546	192.091	242.03	374.817	111.819	181.044	Pattern12	0	gi|380751742|gb|AFE56212.1|	glutathione peroxidase [Camellia sinensis]	3e-54	27047491	Potri.001G105200.1	3e-50	AT4G11600	glutathione peroxidase 6	8e-41	PF00578	PTHR11592,PTHR11592:SF42	KOG1651	1.11.1.12	K00432	GO:GO:0055114,GO:GO:0016491,GO:GO:0016209,GO:GO:0006979,GO:GO:0004602
comp100435_c0_seq1	comp100435_c0	65.4093	95.8358	67.5816	135.78	141.584	170.683	49.1011	42.4547	46.6106	66.5502	81.7113	64.8307	76.2756	149.349	46.0555	71.0307	Pattern12	0	gi|802704658|ref|XP_012084095.1|	PREDICTED: ubiquitin-conjugating enzyme E2 32 [Jatropha curcas]	3e-15	26978739	Potri.010G143900.5	9e-18	AT3G17000	ubiquitin-conjugating enzyme 32	3e-10	PF00179	PTHR24067,PTHR24067:SF54	KOG0428	6.3.2.19	K10578
comp100457_c0_seq1	comp100457_c0	150.863	151.875	122.687	207.943	215.274	195.066	77.1589	89.7339	87.0064	147.178	128.897	127.26	141.808	206.094	84.633	134.445	Pattern12	0	gi|147826939|emb|CAN66568.1|	hypothetical protein VITISV_039539 [Vitis vinifera]	2e-48	27045384	Potri.001G157300.6	1e-34	No_hit	No_hit	No_hit	NA	NA	NA	NA	NA	NA
comp100470_c0_seq1	comp100470_c0	170.908	124.262	161.156	99.6989	110.949	124.276	199.912	182.362	219.588	144.619	145.009	135.496	152.109	111.641	200.621	141.708	Pattern12	3.25e-11	gi|661880892|emb|CDP15277.1|	unnamed protein product [Coffea canephora]	4e-78	27007048	Potri.006G122700.1	2e-77	AT5G03455	Rhodanese/Cell cycle control phosphatase superfamily protein	2e-55	PF00581	PTHR10828,PTHR10828:SF47	KOG1530	3.1.3.48	K18065
comp100574_c0_seq1	comp100574_c0	167.743	117.764	116.448	85.4562	94.3892	99.1062	33.3186	41.4898	43.5032	139.499	140.405	171.681	133.985	92.9839	39.4372	150.529	Pattern12	0	gi|300079020|gb|ADJ67441.1|	ethylene response factor 12 [Actinidia deliciosa]	7e-78	27044041	Potri.001G154100.1	8e-53	AT4G17500	ethylene responsive element binding factor 1	2e-38	PF00847	PTHR31190,PTHR31190:SF30			K09286	GO:GO:0006355,GO:GO:0003700				ERF
comp100633_c0_seq1	comp100633_c0	506.595	472.682	508.421	349.421	368.449	350.804	499.779	541.298	648.405	459.452	437.328	440.609	495.899	356.225	563.161	445.796	Pattern12	2.46e-11	gi|565342708|ref|XP_006338484.1|	PREDICTED: thioredoxin H2-like [Solanum tuberosum]	5e-64	26984307	Potri.017G076700.1	1e-54	AT5G39950	thioredoxin 2	3e-42	PF13098	PTHR10438,PTHR10438:SF243	KOG0907	1.6.5.4	K03671	GO:GO:0045454,GO:GO:0015035,GO:GO:0006662
comp100639_c0_seq1	comp100639_c0	12.6599	10.5582	7.27801	17.0912	16.5595	24.572	48.2243	52.1035	68.3726	16.6375	8.05605	6.00284	10.1654	19.4076	56.2335	10.2321	Pattern12	0	gi|661886253|emb|CDP10175.1|	unnamed protein product [Coffea canephora]	4e-18	27012820	Potri.016G060600.1	1e-20	AT2G41940	zinc finger protein 8	2e-06	PF13912									C2H2
comp100727_c0_seq1	comp100727_c0	54.8594	45.4814	51.9858	18.9903	24.0113	22.0236	100.833	68.5065	87.0064	46.0988	40.2802	54.0256	50.7755	21.675	85.4485	46.8015	Pattern12	0	gi|747085137|ref|XP_011090012.1|	PREDICTED: uncharacterized protein LOC105170795 [Sesamum indicum]	2e-16	27043073	Potri.001G460200.4	1e-16	AT4G21105	cytochrome-c oxidases;electron carriers	2e-12	PF02238	PTHR35308,PTHR35308:SF1
comp100834_c0_seq1	comp100834_c0	14.7698	11.3703	12.4766	0	0.827975	0.786557	68.3908	63.6821	72.5054	17.9174	33.3751	36.0171	12.8723	0.538177	68.1927	29.1032	Pattern12	0	gi|702336270|ref|XP_010055514.1|	PREDICTED: 14 kDa proline-rich protein DC2.15-like [Eucalyptus grandis]	9e-25	27048551	Potri.001G158400.1	1e-25	AT1G62510	Bifunctional inhibitor/lipid-transfer protein/seed storage 2S albumin superfamily protein	1e-22	PF00234	PTHR31731
comp100893_c0_seq1	comp100893_c0	108.664	101.521	108.13	50.3242	46.3666	41.6875	8.76805	15.4381	23.8232	127.981	115.086	133.263	106.105	46.1261	16.0098	125.444	Pattern12	0	gi|380719865|gb|AFD63133.1|	senescence-associated protein [Vitis quinquangularis]	3e-52	27009801	Potri.018G099800.1	5e-50	AT2G23810	tetraspanin8	9e-41	PF00335	PTHR32191,PTHR32191:SF2				GO:GO:0016021
comp100906_c0_seq1	comp100906_c0	23.2098	11.5571	13.5163	9.49513	10.7637	10.2252	21.0433	19.2976	36.2527	19.1972	9.20691	21.6102	16.0944	10.1614	25.5312	16.6714	Pattern12	0.0274194	gi|38639313|gb|AAR25794.1|	ATP-dependent CLP protease [Solanum tuberosum]	8e-39	27050992	Potri.012G105900.2	3e-39	AT5G50920	CLPC homologue 1	4e-33	PF02151,PF07728,PF10431,PF00004,PF02861	PTHR11638,PTHR11638:SF119			K03696	GO:GO:0005515,GO:GO:0016887,GO:GO:0005524,GO:GO:0019538
comp100946_c0_seq1	comp100946_c0	4.21996	4.87301	6.2383	0	0	0.786557	15.7825	30.8762	13.4653	6.39905	5.75432	10.8051	5.11042	0.262186	20.0413	7.65283	Pattern12	6.42e-10	gi|297737527|emb|CBI26728.3|	unnamed protein product [Vitis vinifera]	1e-55	27048564	Potri.001G360200.2	2e-53	AT3G20150	Kinesin motor family protein	6e-38	PF00225,PF06548	PTHR24115,PTHR24115:SF529	KOG4280	3.6.4.4	K10400	GO:GO:0008017,GO:GO:0007018,GO:GO:0005524,GO:GO:0003777,GO:GO:0005871
comp27798_c0_seq2	comp27798_c0	49.5739	58.4761	69.9105	1944.92	2056.36	2130.69	182.358	195.793	195.671	79.3483	64.4484	84.0398	59.3202	2043.99	191.274	75.9455	Pattern12	0	gi|411169461|gb|AFW15783.1|	APL1 [Camellia japonica]	3e-104	27049387	Potri.012G062300.1	9e-95	AT1G69120	K-box region and MADS-box transcription factor family protein	9e-66	PF00319,PF01486	PTHR11945,PTHR11945:SF155	KOG0014		K09264	GO:GO:0046983,GO:GO:0003677,GO:GO:0006355,GO:GO:0005634,GO:GO:0003700				MIKC_MADS
comp27854_c0_seq1	comp27854_c0	22.1548	19.492	6.2383	4.74757	3.3119	3.14623	23.6737	23.1571	15.5369	7.67887	13.8104	12.0057	15.9617	3.73523	20.7892	11.165	Pattern12	3.76e-07	gi|590626295|ref|XP_007026129.1|	B-cell receptor-associated 31-like [Theobroma cacao]	2e-50	27001175	Potri.011G007200.1	4e-48	AT5G42570	B-cell receptor-associated 31-like	3e-37	PF05529	PTHR12701,PTHR12701:SF18	KOG1962		K14009	GO:GO:0016021,GO:GO:0006886,GO:GO:0005783
comp27996_c0_seq1	comp27996_c0	533.455	415.034	474.111	84.5067	74.5178	97.5331	719.918	827.848	995.395	682.485	600.751	579.298	474.2	85.5192	847.72	620.845	Pattern12	0	NA	NA	NA	NA	NA	NA	No_hit	No_hit	No_hit	NA	NA	NA	NA	NA	NA
comp28038_c0_seq1	comp28038_c0	550.704	462.936	485.548	383.603	418.128	427.887	659.384	682.238	783.058	472.25	542.057	497.035	499.729	409.873	708.226	503.781	Pattern12	0	gi|763792607|gb|KJB59603.1|	hypothetical protein B456_009G263300 [Gossypium raimondii]	2e-38	27025059	Potri.019G081700.1	5e-38	AT1G72020	unknown protein; Has 52 Blast hits to 52 proteins in 18 species: Archae - 0; Bacteria - 0; Metazoa - 0; Fungi - 0; Plants - 52; Viruses - 0; Other Eukaryotes - 0 (source: NCBI BLink).	8e-26		PTHR36003,PTHR36003:SF2
comp28241_c0_seq1	comp28241_c0	59.0794	60.9126	70.7007	117.74	92.7332	99.8927	60.4996	39.5601	45.5748	80.6281	58.6941	66.0313	63.5642	103.455	48.5448	68.4511	Pattern12	1.2e-11	gi|764593992|ref|XP_011465537.1|	PREDICTED: uncharacterized protein LOC101292418 isoform X2 [Fragaria vesca subsp. vesca]	5e-74	27020238	Potri.002G090900.3	3e-69	AT4G08540	DNA-directed RNA polymerase II protein	2e-49	PF10186	PTHR21297,PTHR21297:SF1				GO:GO:0010508
comp28731_c0_seq1	comp28731_c0	28.4847	21.1164	14.556	13.2932	5.79583	4.71934	41.2098	38.5952	27.9664	14.0779	17.263	19.2091	21.3857	7.93612	35.9238	16.85	Pattern12	1.3e-11	gi|604318421|gb|EYU29931.1|	hypothetical protein MIMGU_mgv1a026566mg, partial [Erythranthe guttata]	1e-38	27049339	Potri.012G077400.8	2e-37	AT5G62890	Xanthine/uracil permease family protein	4e-32	PF00860	PTHR11119,PTHR11119:SF48				GO:GO:0055085,GO:GO:0016020,GO:GO:0006810,GO:GO:0005215
comp28771_c0_seq1	comp28771_c0	7.38492	13.8069	10.3972	7.59611	1.65595	4.71934	23.6737	12.5434	31.0737	2.55962	8.05605	13.2063	10.5296	4.65713	22.4303	7.94064	Pattern12	0.000259871	gi|567894002|ref|XP_006439489.1|	hypothetical protein CICLE_v10023365mg [Citrus clementina]	5e-24	27042071	Potri.001G100100.1	1e-25	AT4G23496	SPIRAL1-like5	2e-18		PTHR33403,PTHR33403:SF2			K18635
comp28947_c0_seq1	comp28947_c0	33.7596	25.1772	34.3106	34.1825	48.8505	56.6321	85.9269	101.312	77.6843	16.6375	19.5647	30.0142	31.0825	46.555	88.3079	22.0721	Pattern12	0	gi|567891621|ref|XP_006438331.1|	hypothetical protein CICLE_v10033163mg [Citrus clementina]	4e-46	27036063	Potri.008G189100.2	2e-39	AT1G10657	Plant protein 1589 of unknown function	5e-32	PF09713	PTHR31871,PTHR31871:SF5		3.4.17.23
comp29181_c0_seq1	comp29181_c0	149.808	136.444	167.394	92.1028	143.24	111.691	309.486	304.902	365.634	162.536	180.686	158.475	151.216	115.678	326.674	167.232	Pattern12	0	gi|166012639|gb|ABY77914.1|	NADH-ubiquinone oxidoreductase-like protein [Camellia sinensis]	2e-51	27034544	Potri.014G129600.5	9e-45	AT2G47690	NADH-ubiquinone oxidoreductase-related	7e-40	PF10200	PTHR15224		1.6.5.3
comp29480_c0_seq1	comp29480_c0	17.9348	31.6745	38.4695	13.2932	14.0756	12.5849	7.89125	8.68392	6.21475	29.4357	32.2242	18.0085	29.3596	13.3179	7.59664	26.5561	Pattern12	5.17e-08	NA	NA	NA	NA	NA	NA	No_hit	No_hit	No_hit	NA	NA	NA	NA	NA	NA
comp29485_c0_seq1	comp29485_c0	214.163	203.854	231.857	43.6776	59.6142	59.7783	274.44	273.061	312.809	165.096	176.082	186.088	216.625	54.3567	286.77	175.755	Pattern12	0	gi|657386503|gb|KEH28830.1|	disease resistance response protein [Medicago truncatula]	1e-82	26999159	Potri.003G216200.1	7e-77	AT1G55210	Disease resistance-responsive (dirigent-like protein) family protein	4e-59	PF03018	PTHR21495,PTHR21495:SF59
comp29520_c0_seq1	comp29520_c0	18.9898	15.4312	17.6752	13.2932	5.79583	9.43868	7.89125	0.96488	0	17.9174	10.3578	22.8108	17.3654	9.50923	2.95204	17.0286	Pattern12	4.12e-06	NA	NA	NA	NA	NA	NA	No_hit	No_hit	No_hit	NA	NA	NA	NA	NA	NA
comp30631_c0_seq1	comp30631_c0	8.43991	11.3703	14.556	67.4155	42.2267	52.6993	2.63042	4.8244	4.14316	11.5183	9.20691	21.6102	11.4554	54.1138	3.86599	14.1118	Pattern12	0	gi|567902954|ref|XP_006443965.1|	hypothetical protein CICLE_v10018645mg [Citrus clementina]	1e-157	27028833	Potri.005G215600.1	2e-156	AT3G63380	ATPase E1-E2 type family protein / haloacid dehalogenase-like hydrolase family protein	4e-122	PF00690,PF00702,PF00689,PF00122	PTHR24093,PTHR24093:SF292		3.6.3.8	K01537	GO:GO:0046872,GO:GO:0000166
comp30709_c0_seq1	comp30709_c0	60.1344	78.7803	65.5021	41.7786	54.6464	55.8455	119.246	137.013	123.259	63.9905	55.2415	86.4409	68.1389	50.7568	126.506	68.5577	Pattern12	0	gi|695068272|ref|XP_009381072.1|	PREDICTED: mitochondrial import inner membrane translocase subunit Tim9 [Musa acuminata subsp. malaccensis]	1e-21	27050254	Potri.012G039100.1	5e-21	AT3G46560	Tim10/DDP family zinc finger protein	9e-15	PF02953	PTHR10898	KOG3479		K17777
comp30745_c0_seq1	comp30745_c0	33.7596	24.365	23.9135	12.3437	21.5274	20.4505	8.76805	11.5786	11.3937	28.1558	41.4311	22.8108	27.3461	18.1072	10.5801	30.7992	Pattern12	3.17e-05	gi|225438756|ref|XP_002282867.1|	PREDICTED: caffeoyl-CoA O-methyltransferase [Vitis vinifera]	1e-55	26987718	Potri.009G099800.3	3e-56	AT4G34050	S-adenosyl-L-methionine-dependent methyltransferases superfamily protein	8e-46	PF01596	PTHR10509,PTHR10509:SF23		2.1.1.104		GO:GO:0008171
comp31615_c0_seq1	comp31615_c0	317.552	233.092	283.843	71.2135	83.6255	75.5095	141.692	141.982	160.548	215.008	253.19	224.506	278.162	76.7828	148.074	230.902	Pattern12	0	gi|460379031|ref|XP_004235268.1|	PREDICTED: uncharacterized protein LOC101243970 [Solanum lycopersicum]	4e-13	27018589	Potri.015G000500.1	5e-12	AT5G24660	response to low sulfur 2	5e-06		PTHR34283
comp31671_c0_seq1	comp31671_c0	88.6191	105.582	107.091	143.377	129.992	122.703	68.3908	58.8577	89.078	127.981	86.3148	108.051	100.431	132.024	72.1088	107.449	Pattern12	1.54e-07	gi|225429426|ref|XP_002276186.1|	PREDICTED: exosome complex exonuclease RRP6 [Vitis vinifera]	2e-80	27010248	Potri.018G058900.8	4e-82	AT2G25910	3'-5' exonuclease domain-containing protein / K homology domain-containing protein / KH domain-containing protein	2e-57	PF00013,PF01612	PTHR12124,PTHR12124:SF45		3.1.13.5	K18740	GO:GO:0003723,GO:GO:0008408,GO:GO:0006139,GO:GO:0003676
comp31834_c0_seq1	comp31834_c0	333.377	267.203	332.709	227.883	255.016	258.777	391.932	424.547	406.33	326.249	316.488	313.348	311.096	247.226	407.603	318.695	Pattern12	0	gi|703078455|ref|XP_010090895.1|	Cytochrome b5 isoform 1 [Morus notabilis]	5e-59	26983834	Potri.017G054300.1	1e-51	AT5G53560	cytochrome B5 isoform E	1e-46	PF00173	PTHR19359,PTHR19359:SF22	KOG0537
comp31897_c0_seq1	comp31897_c0	35.8696	39.0003	25.9929	1.89903	3.3119	1.57311	140.359	154.014	132.457	74.229	58.6941	57.9034	33.6209	2.26135	142.277	63.6088	Pattern12	0	gi|225467749|ref|XP_002265070.1|	PREDICTED: uncharacterized protein LOC100267455 [Vitis vinifera]	1e-18	26980920	Potri.010G179300.1	1e-20	AT5G16250	unknown protein; BEST Arabidopsis thaliana protein match is: unknown protein (TAIR:AT3G02640.1); Has 1807 Blast hits to 1807 proteins in 277 species: Archae - 0; Bacteria - 0; Metazoa - 736; Fungi - 347; Plants - 385; Viruses - 0; Other Eukaryotes - 339 (source: NCBI BLink).	2e-15		PTHR34124,PTHR34124:SF2
comp32252_c0_seq1	comp32252_c0	55.9144	49.5422	43.6681	346.572	331.19	331.14	165.392	189.117	201.979	25.5962	47.1854	42.0199	49.7082	336.301	185.496	38.2672	Pattern12	0	gi|719995234|ref|XP_010254425.1|	PREDICTED: uncharacterized protein LOC104595401 [Nelumbo nucifera]	1e-18	27010339	Potri.018G130100.1	1e-12	No_hit	No_hit	No_hit	NA	NA	NA	NA	NA	NA
comp32599_c0_seq1	comp32599_c0	162.468	166.494	136.203	116.79	101.841	110.857	235.861	243.15	275.52	191.972	187.591	166.879	155.055	109.829	251.51	182.147	Pattern12	0	gi|697150042|ref|XP_009629233.1|	PREDICTED: pyridoxal kinase isoform X1 [Nicotiana tomentosiformis]	0	26984106	Potri.017G129000.5	0	AT5G37850	pfkB-like carbohydrate kinase family protein	3e-152	PF08543	PTHR10534,PTHR10534:SF2	KOG2599	2.7.1.35	K00868	GO:GO:0009443,GO:GO:0008478
comp32972_c0_seq2	comp32972_c0	31.6497	34.9232	23.9135	3.79805	5.79583	8.65213	14.0289	33.7708	14.5011	33.2751	36.8276	33.6159	30.1621	6.082	20.7669	34.5729	Pattern12	1.13e-12	gi|661879603|emb|CDP16676.1|	unnamed protein product [Coffea canephora]	3e-15	27039630	Potri.008G177500.1	6e-13	AT3G01810	FUNCTIONS IN: molecular_function unknown; INVOLVED IN: biological_process unknown; LOCATED IN: plasma membrane; EXPRESSED IN: 21 plant structures; EXPRESSED DURING: 13 growth stages; BEST Arabidopsis thaliana protein match is: nucleolar protein gar2-related (TAIR:AT2G42320.2); Has 1327 Blast hits to 470 proteins in 132 species: Archae - 2; Bacteria - 131; Metazoa - 139; Fungi - 114; Plants - 114;…	9e-11	PF10358	PTHR31344,PTHR31344:SF1
comp34823_c0_seq1	comp34823_c0	102.334	91.7749	82.1376	45.5766	55.4743	43.2606	173.607	168.854	180.228	113.903	109.332	126.06	92.0822	48.1039	174.23	116.432	Pattern12	0	gi|147841418|emb|CAN73362.1|	hypothetical protein VITISV_006167 [Vitis vinifera]	8e-132	27024135	Potri.002G164800.3	3e-116	AT1G14620	decoy	9e-90	PF11788	PTHR13124	KOG4548		K17427
comp34841_c0_seq1	comp34841_c0	137.149	131.571	125.806	11.3942	18.2155	16.5177	164.839	216.133	166.762	107.504	119.69	114.054	131.508	15.3758	182.578	113.749	Pattern12	0	gi|698449654|ref|XP_009774399.1|	PREDICTED: probable inactive purple acid phosphatase 27 [Nicotiana sylvestris]	6e-72	27049544	Potri.012G097400.2	5e-69	AT5G50400	purple acid phosphatase 27	4e-56	PF16656,PF14008,PF00149	PTHR22953,PTHR22953:SF24	KOG1378	3.1.4.1		GO:GO:0016787
comp35320_c0_seq1	comp35320_c0	303.837	289.132	307.756	391.2	378.385	411.66	173.607	196.836	207.158	252.123	269.302	229.309	300.242	393.748	192.534	250.245	Pattern12	0	gi|225438613|ref|XP_002280917.1|	PREDICTED: uncharacterized protein LOC100266317 [Vitis vinifera]	0	27030175	Potri.005G081500.4	0	AT2G22120	RING/FYVE/PHD zinc finger superfamily protein	1e-148	PF12906	PTHR23012,PTHR23012:SF50	KOG1609	6.3.2.19		GO:GO:0008270
comp35619_c0_seq1	comp35619_c0	294.342	270.452	279.684	871.653	831.039	895.896	120.122	121.575	122.223	299.476	294.621	313.348	281.492	866.196	121.307	302.482	Pattern12	0	gi|697190994|ref|XP_009604567.1|	PREDICTED: uncharacterized protein LOC104099319 [Nicotiana tomentosiformis]	1e-169	26994402	Potri.013G154000.1	1e-152	AT2G30300	Major facilitator superfamily protein	7e-94	PF06813	PTHR21576,PTHR21576:SF11
comp35847_c0_seq1	comp35847_c0	1097.19	969.728	1077.15	921.028	906.401	971.398	1541.42	1625.79	1716.31	1028.97	1061.09	980.42	1048.02	932.942	1627.84	1023.49	Pattern12	0	gi|255543887|ref|XP_002513006.1|	aldo-keto reductase, putative [Ricinus communis]	0	26986177	Potri.009G125100.1	0	AT2G21250	NAD(P)-linked oxidoreductase superfamily protein	8e-148	PF00248	PTHR11732,PTHR11732:SF209	KOG1577	1.1.1.224
comp36099_c0_seq1	comp36099_c0	473.69	387.404	413.807	234.53	219.132	235.967	525.206	494.723	538.052	456.893	418.914	408.193	424.967	229.876	519.327	428	Pattern12	0	gi|225428342|ref|XP_002283154.1|	PREDICTED: glutamate--tRNA ligase, chloroplastic/mitochondrial [Vitis vinifera]	0	26986262	Potri.009G169700.1	0	AT5G64050	glutamate tRNA synthetase	0	PF00749	PTHR11451		6.1.1.17	K01885	GO:GO:0043039,GO:GO:0016876,GO:GO:0005524
comp36205_c0_seq1	comp36205_c0	414.611	400.399	404.45	282.006	311.319	291.813	576.07	562.506	589.365	499.126	416.613	474.225	406.486	295.046	575.98	463.321	Pattern12	0	gi|359475871|ref|XP_002285449.2|	PREDICTED: protein MEMO1 [Vitis vinifera]	9e-178	27009678	Potri.018G023700.1	1e-169	AT2G25280	CONTAINS InterPro DOMAIN/s: UPF0103/Mediator of ErbB2-driven cell motility (Memo), related (InterPro:IPR002737); Has 1074 Blast hits to 1072 proteins in 474 species: Archae - 213; Bacteria - 366; Metazoa - 159; Fungi - 135; Plants - 54; Viruses - 0; Other Eukaryotes - 147 (source: NCBI BLink).	4e-130	PF01875	PTHR11060,PTHR11060:SF0	KOG3086		K06990
comp36285_c0_seq1	comp36285_c0	274.297	223.346	255.77	72.163	105.153	98.3196	113.108	132.189	146.047	248.283	321.091	272.529	251.138	91.8785	130.448	280.634	Pattern12	0	gi|430802666|gb|AGA82514.1|	alpha-glucosidase [Camellia sinensis]	8e-180	27002865	Potri.011G154200.1	3e-111	AT5G11720	Glycosyl hydrolases family 31 protein	2e-80	PF13802,PF16863,PF01055	PTHR22762,PTHR22762:SF82		3.2.1.20	K01187	GO:GO:0005975,GO:GO:0004553
comp36389_c0_seq1	comp36389_c0	2679.45	2438.94	2748.22	1931.31	2169.3	2160.04	3683.76	3573.08	4102.17	2819.23	2878.32	2853.84	2622.2	2086.88	3786.33	2850.46	Pattern12	0	gi|210063564|gb|ACJ06541.1|	cyclophilin [Camellia oleifera]	5e-130	26987135	Potri.009G046500.1	2e-116	AT5G58710	rotamase CYP 7	1e-89	PF00160	PTHR11071,PTHR11071:SF291	KOG0880	5.2.1.8	K01802	GO:GO:0006457,GO:GO:0003755,GO:GO:0000413
comp36750_c0_seq1	comp36750_c0	82.2891	57.6639	84.217	38.9301	36.4309	31.4623	121.876	138.943	127.402	85.7473	77.1079	73.2347	74.7234	35.6077	129.407	78.6966	Pattern12	0	gi|604315575|gb|EYU28225.1|	hypothetical protein MIMGU_mgv1a0146781mg, partial [Erythranthe guttata]	2e-38	27050136	Potri.012G078000.1	3e-38	AT3G48030	hypoxia-responsive family protein / zinc finger (C3HC4-type RING finger) family protein	9e-28	PF13639,PF04588	PTHR14155,PTHR14155:SF123	KOG4431			GO:GO:0008270,GO:GO:0005515
comp37119_c0_seq1	comp37119_c0	738.492	677.421	696.61	770.055	823.007	829.818	1168.78	1071.1	1083.44	682.242	675.557	649.508	704.174	807.627	1107.77	669.102	Pattern12	0	gi|661892258|emb|CDP04484.1|	unnamed protein product [Coffea canephora]	9e-165	27014023	Potri.016G013100.1	7e-163	AT4G12590	Protein of unknown function DUF106, transmembrane	1e-122	PF01956		KOG3188			GO:GO:0016020
comp37239_c0_seq2	comp37239_c0	327.047	285.883	316.074	192.751	206.166	175.402	467.249	448.65	447.462	343.015	337.203	336.159	309.668	191.44	454.454	338.792	Pattern12	0	gi|661887604|emb|CDP08735.1|	unnamed protein product [Coffea canephora]	3e-132	27033736	Potri.014G092600.2	5e-128	AT2G46230	PIN domain-like family protein	5e-95	PF04900	PTHR12416,PTHR12416:SF2	KOG3165		K14566	GO:GO:0032040
comp37360_c0_seq1	comp37360_c0	18.9898	23.5529	24.9532	3.79805	11.5917	11.0118	139.412	146.44	134.653	40.9539	34.5259	43.2205	22.4986	8.8005	140.168	39.5668	Pattern12	0	gi|460392282|ref|XP_004241746.1|	PREDICTED: dehydration-responsive element-binding protein 3-like [Solanum lycopersicum]	1e-55	26997194	Potri.003G050700.1	6e-48	AT5G11590	Integrase-type DNA-binding superfamily protein	3e-38	PF00847	PTHR31985,PTHR31985:SF23			K09286	GO:GO:0006355,GO:GO:0003700				ERF
comp37466_c0_seq1	comp37466_c0	386.706	374.921	465.793	339.926	340.314	380.277	661.33	684.139	829.534	497.539	452.278	456.216	409.14	353.506	725.001	468.678	Pattern12	0	gi|763763427|gb|KJB30681.1|	hypothetical protein B456_005G154900 [Gossypium raimondii]	6e-52	26979148	Potri.010G099900.1	8e-55	AT2G02050	NADH-ubiquinone oxidoreductase B18 subunit, putative	9e-37	PF05676		KOG3468	1.6.5.3	K03963	GO:GO:0008137,GO:GO:0005739,GO:GO:0003954
comp37610_c0_seq1	comp37610_c0	66.4643	85.2776	80.5572	635.13	872.686	779.462	56.9923	58.8577	16.5727	125.421	118.539	93.6444	77.433	762.426	44.1409	112.535	Pattern12	0	gi|169613212|ref|XP_001800023.1|	hypothetical protein SNOG_09736 [Phaeosphaeria nodorum SN15]	2e-150	NA	NA	NA	No_hit	No_hit	No_hit	NA	NA	NA	NA	NA	NA
comp37674_c0_seq1	comp37674_c0	344.981	332.989	328.55	226.934	263.296	265.856	583.952	565.304	638.047	352.025	347.561	349.366	335.507	252.029	595.768	349.65	Pattern12	0	gi|590585714|ref|XP_007015506.1|	NADH-ubiquinone oxidoreductase B8 subunit, putative [Theobroma cacao]	9e-47	27048682	Potri.001G071900.1	9e-46	AT5G47890	NADH-ubiquinone oxidoreductase B8 subunit, putative	3e-34	PF05047	PTHR12878	KOG3446		K03946
comp37681_c0_seq1	comp37681_c0	583.409	628.618	582.148	730.176	751.752	795.996	515.561	547.087	535.504	547.759	557.018	621.907	598.058	759.308	532.717	575.561	Pattern12	0	gi|590710794|ref|XP_007048928.1|	Transducin family protein / WD-40 repeat family protein isoform 2 [Theobroma cacao]	0	27023554	Potri.002G055800.1	0	AT5G08560	transducin family protein / WD-40 repeat family protein	0	PF00400	PTHR22838,PTHR22838:SF3				GO:GO:0005515
comp37841_c0_seq1	comp37841_c0	37.9796	29.238	29.1121	519.384	466.978	464.069	64.8836	75.2606	69.398	39.6741	32.2242	33.6159	32.1099	483.477	69.8474	35.1714	Pattern12	0	gi|38044102|dbj|BAB89368.2|	phosphoenolpyruvate carboxylase [Nicotiana sylvestris]	0	27001198	Potri.011G110700.7	0	AT1G53310	phosphoenolpyruvate carboxylase 1	2e-155	PF00311	PTHR30523,PTHR30523:SF8		4.1.1.31	K01595	GO:GO:0015977,GO:GO:0008964,GO:GO:0006099
comp38329_c1_seq1	comp38329_c1	1186.86	1056.63	1129.28	839.37	912.429	903.361	1708.21	1679.86	1819.88	1231.49	1158.94	1131.16	1124.26	885.053	1735.98	1173.86	Pattern12	0	gi|225430846|ref|XP_002273758.1|	PREDICTED: dolichyl-diphosphooligosaccharide--protein glycosyltransferase 48 kDa subunit isoform X4 [Vitis vinifera]	0	27028504	Potri.005G127000.1	0	AT5G66680	dolichyl-diphosphooligosaccharide-protein glycosyltransferase 48kDa subunit family protein	0	PF03345	PTHR10830,PTHR10830:SF0		2.4.99.18	K12670	GO:GO:0018279,GO:GO:0005789
comp38458_c0_seq1	comp38458_c0	67.5193	65.7856	38.4695	94.0018	98.5291	114.837	42.0866	47.2791	35.2169	56.3117	46.0346	50.4239	57.2581	102.456	41.5276	50.9234	Pattern12	0	gi|147781907|emb|CAN69929.1|	hypothetical protein VITISV_037143 [Vitis vinifera]	3e-65	26990703	Potri.004G182400.1	5e-62	AT2G17080	Arabidopsis protein of unknown function (DUF241)	4e-34	PF03087	PTHR31509,PTHR31509:SF12
comp39036_c0_seq1	comp39036_c0	65.4093	49.5422	47.8269	37.031	33.947	41.6875	79.7893	117.715	120.152	72.9492	74.8062	57.6273	54.2595	37.5552	105.885	68.4609	Pattern12	1.34e-11	gi|372292204|gb|AEX91926.1|	ribosomal protein L2, partial [Aegiceras corniculatum]	1e-47	27015773	Potri.007G013000.1	3e-48	AT2G18020	Ribosomal protein L2 family	1e-38	PF00181,PF03947	PTHR13691,PTHR13691:SF16	KOG2309		K02938	GO:GO:0006412,GO:GO:0005840,GO:GO:0005622,GO:GO:0003735
comp39225_c0_seq1	comp39225_c0	26.3747	25.9894	32.2312	4.74757	6.6238	4.71934	73.6516	72.366	66.2906	29.4357	41.4311	15.6074	28.1984	5.36357	70.7694	28.8247	Pattern12	0	gi|187372976|gb|ACD03222.1|	xyloglucan endotransglucosylase/hydrolase 12 [Actinidia eriantha]	2e-49	27005991	Potri.006G122900.1	9e-50	AT2G36870	xyloglucan endotransglucosylase/hydrolase 32	2e-41	PF00722	PTHR31062,PTHR31062:SF52		2.4.1.207	K08235	GO:GO:0005975,GO:GO:0004553
comp39299_c0_seq1	comp39299_c0	384.522	354.917	377.417	207.943	246.737	213.943	719.015	736.175	704.079	428.737	439.699	410.631	372.286	222.875	719.756	426.355	Pattern12	0	gi|731386331|ref|XP_010648839.1|	PREDICTED: serine/arginine-rich splicing factor RSZ22 isoform X1 [Vitis vinifera]	1e-41	27010287	Potri.018G009100.3	1e-41	AT2G24590	RNA recognition motif and CCHC-type zinc finger domains containing protein	7e-34	PF00098,PF00076		KOG0107		K12896	GO:GO:0008270,GO:GO:0003676
comp39935_c0_seq1	comp39935_c0	4.21996	1.62434	3.11915	0	0.827975	1.57311	22.7969	10.6137	11.3937	3.83943	2.30173	4.80227	2.98781	0.800363	14.9348	3.64781	Pattern12	8.71e-08	NA	NA	NA	NA	NA	NA	No_hit	No_hit	No_hit	NA	NA	NA	NA	NA	NA
comp39940_c0_seq1	comp39940_c0	23.2098	8.93384	12.4766	0.949513	0.827975	0.786557	108.724	97.4529	104.615	46.0732	29.9225	46.8222	14.8734	0.854682	103.597	40.9393	Pattern12	0	gi|661877680|emb|CDP18500.1|	unnamed protein product [Coffea canephora]	2e-14	27008128	Potri.006G008000.1	1e-09	AT4G15140	unknown protein; Has 26 Blast hits to 26 proteins in 10 species: Archae - 0; Bacteria - 0; Metazoa - 0; Fungi - 0; Plants - 26; Viruses - 0; Other Eukaryotes - 0 (source: NCBI BLink).	1e-08		PTHR34287,PTHR34287:SF4
comp40589_c0_seq1	comp40589_c0	488.46	464.56	491.786	427.3	396.6	406.65	668.152	747.85	876.279	570.796	529.397	551.061	481.602	410.183	764.094	550.418	Pattern12	0	gi|694400191|ref|XP_009375194.1|	PREDICTED: gamma carbonic anhydrase-like 2, mitochondrial isoform X1 [Pyrus x bretschneideri]	8e-146	27019102	Potri.015G098600.1	3e-143	AT3G48680	gamma carbonic anhydrase-like 2	5e-111		PTHR13061,PTHR13061:SF0	KOG3121	1.6.5.3
comp40746_c0_seq1	comp40746_c0	281.682	324.047	280.723	94.0018	101.841	121.916	203.331	240.255	207.158	215.008	276.207	310.947	295.484	105.92	216.915	267.388	Pattern12	0	gi|359473854|ref|XP_002269010.2|	PREDICTED: hsp70 nucleotide exchange factor FES1 isoform X2 [Vitis vinifera]	0	27044324	Potri.001G072200.5	1e-154	AT3G51980	ARM repeat superfamily protein	3e-108	PF08609	PTHR19316,PTHR19316:SF6	KOG2160		K14001
comp41515_c0_seq1	comp41515_c0	10.5499	4.87301	6.2383	13.3122	23.1833	11.7984	3.50722	2.89464	4.14316	7.67887	9.20691	7.20341	7.2204	16.0979	3.51501	8.02973	Pattern12	8.87e-05	NA	NA	NA	NA	NA	NA	No_hit	No_hit	No_hit	NA	NA	NA	NA	NA	NA
comp41938_c0_seq1	comp41938_c0	75.9592	77.9681	71.7404	25.6369	35.6029	31.4623	135.905	152.451	209.23	103.665	100.125	90.0427	75.2226	30.9007	165.862	97.9442	Pattern12	0	gi|565347728|ref|XP_006340874.1|	PREDICTED: haloacid dehalogenase-like hydrolase domain-containing protein At2g33255-like [Solanum tuberosum]	3e-131	26978576	Potri.010G063700.1	2e-116	AT2G33255	Haloacid dehalogenase-like hydrolase (HAD) superfamily protein	5e-92	PF13419	PTHR19288,PTHR19288:SF38	KOG3085	3.1.3.18
comp42030_c0_seq1	comp42030_c0	16.8798	21.9285	30.1518	1.89903	2.48393	6.29246	98.2022	97.4529	91.1496	33.2751	39.1294	45.6216	22.9867	3.55847	95.6016	39.342	Pattern12	0	gi|643714023|gb|KDP26688.1|	hypothetical protein JCGZ_17846 [Jatropha curcas]	2e-164	26981485	Potri.010G047600.1	2e-158	AT1G67820	Protein phosphatase 2C family protein	2e-85	PF13672	PTHR13832,PTHR13832:SF282	KOG0698	3.1.3.16		GO:GO:0006470,GO:GO:0004722
comp42950_c0_seq1	comp42950_c0	7.38492	10.5582	19.7546	12.3437	19.8714	25.1069	11.3985	1.92976	6.21475	10.2385	10.3578	14.4068	12.5659	19.1073	6.51432	11.6677	Pattern12	0.0193167	NA	NA	NA	NA	NA	NA	No_hit	No_hit	No_hit	NA	NA	NA	NA	NA	NA
comp43360_c0_seq1	comp43360_c0	121.324	121.825	115.409	107.295	69.5499	83.375	169.223	188.152	187.478	152.515	145.009	118.856	119.519	86.74	181.618	138.793	Pattern12	0	gi|703072226|ref|XP_010089230.1|	Nuclear transcription factor Y subunit C-2 [Morus notabilis]	9e-104	27029130	Potri.005G094900.1	2e-99	AT1G56170	nuclear factor Y, subunit C2	2e-58	PF00808	PTHR10252,PTHR10252:SF48	KOG1657							NF-YC
comp43379_c0_seq1	comp43379_c0	204.51	218.173	238.095	119.62	151.519	140.943	441.068	397.868	460.958	235.485	237.722	208.047	220.259	137.361	433.298	227.085	Pattern12	0	NA	NA	NA	NA	NA	NA	No_hit	No_hit	No_hit	NA	NA	NA	NA	NA	NA
comp43603_c0_seq1	comp43603_c0	5.27494	1.62434	4.15887	10.4446	13.2476	11.7984	53.4851	52.1035	78.7201	0	3.45259	7.20341	3.68605	11.8302	61.4362	3.552	Pattern12	0	gi|703065198|ref|XP_010087388.1|	Putative peptide/nitrate transporter [Morus notabilis]	0	26997753	Potri.003G212900.2	0	AT5G19640	Major facilitator superfamily protein	0	PF00854	PTHR11654,PTHR11654:SF146				GO:GO:0016020,GO:GO:0006810,GO:GO:0005215
comp43727_c0_seq1	comp43727_c0	332.322	288.32	317.124	519.384	600.481	655.988	398.07	389.812	400.851	323.792	349.863	362.572	312.588	591.951	396.244	345.409	Pattern12	0	gi|698546330|ref|XP_009767669.1|	PREDICTED: 21 kDa protein [Nicotiana sylvestris]	6e-71	26996722	Potri.003G113700.1	7e-72	AT4G12390	pectin methylesterase inhibitor 1	2e-46	PF04043	PTHR31080,PTHR31080:SF2		3.1.1.11		GO:GO:0004857
comp43739_c0_seq1	comp43739_c0	824.843	787.803	799.542	116.79	130.82	121.13	1473.03	1378.81	1462.35	669.341	782.587	786.312	804.063	122.913	1438.07	746.08	Pattern12	0	gi|359487567|ref|XP_002277053.2|	PREDICTED: GDSL esterase/lipase At1g09390 [Vitis vinifera]	0	27029142	Potri.005G006500.1	0	AT1G09390	GDSL-like Lipase/Acylhydrolase superfamily protein	2e-131	PF00657	PTHR22835,PTHR22835:SF275		3.2.1.51		GO:GO:0016788
comp43755_c0_seq2	comp43755_c0	2.10998	5.68517	10.3972	0	0.827975	0	37.7026	17.3678	22.7874	5.11924	6.90518	2.40114	6.0641	0.275992	25.9526	4.80852	Pattern12	3.34e-11	NA	NA	NA	NA	NA	NA	No_hit	No_hit	No_hit	NA	NA	NA	NA	NA	NA
comp43827_c0_seq1	comp43827_c0	89.6741	99.8966	128.925	61.7279	52.9904	62.9246	198.053	191.046	189.55	78.0685	105.879	111.653	106.165	59.2143	192.883	98.5336	Pattern12	0	gi|720094321|ref|XP_010246326.1|	PREDICTED: uncharacterized protein LOC104589642 [Nelumbo nucifera]	1e-104	26978717	Potri.010G078800.1	9e-99	AT5G43750	NAD(P)H dehydrogenase 18	2e-65		PTHR36399,PTHR36399:SF1
comp43849_c0_seq1	comp43849_c0	92.839	77.6595	81.0771	14.2427	14.9036	18.8774	54.3619	51.1386	49.718	90.8666	110.483	102.048	83.8585	16.0079	51.7395	101.133	Pattern12	0	gi|802563079|ref|XP_012066704.1|	PREDICTED: glucuronoxylan 4-O-methyltransferase 1 [Jatropha curcas]	6e-94	26990469	Potri.004G226800.1	5e-93	AT1G09610	Protein of unknown function (DUF579)	3e-73	PF04669	PTHR31444,PTHR31444:SF4		2.1.1.112	K18801
comp44467_c0_seq1	comp44467_c0	92.839	61.7247	84.217	17.0912	24.0113	22.8102	25.4273	32.8059	34.1811	97.2656	67.901	84.0398	79.5936	21.3042	30.8048	83.0688	Pattern12	0	NA	NA	NA	NA	NA	NA	No_hit	No_hit	No_hit	NA	NA	NA	NA	NA	NA
comp44809_c0_seq1	comp44809_c0	3.16497	10.5582	9.35745	30.3844	15.7315	14.9446	1.75361	2.89464	1.03579	3.83943	4.60346	7.20341	7.69353	20.3535	1.89468	5.21543	Pattern12	3.16e-06	NA	NA	NA	NA	NA	NA	No_hit	No_hit	No_hit	NA	NA	NA	NA	NA	NA
comp45384_c1_seq1	comp45384_c1	3041.67	2974.97	3157.45	2374.28	2402.64	2478.44	3620.34	3471.64	3766.14	3075.39	3298.57	3241.54	3058.03	2418.45	3619.37	3205.16	Pattern12	0	gi|255584766|ref|XP_002533101.1|	actin depolymerizing factor, putative [Ricinus communis]	1e-89	27045463	Potri.001G236500.1	2e-90	AT5G59880	actin depolymerizing factor 3	3e-66	PF00241	PTHR11913,PTHR11913:SF22	KOG1735		K05765	GO:GO:0005622,GO:GO:0003779,GO:GO:0030042,GO:GO:0015629
comp46033_c0_seq1	comp46033_c0	60.1344	67.4099	89.4156	16.1417	16.5595	22.8102	177.904	172.781	186.442	103.882	111.634	94.5808	72.32	18.5038	179.042	103.366	Pattern12	0	gi|255559336|ref|XP_002520688.1|	conserved hypothetical protein [Ricinus communis]	3e-07	NA	NA	NA	No_hit	No_hit	No_hit	NA	NA	NA	NA	NA	NA
comp46277_c0_seq1	comp46277_c0	158.248	136.915	160.116	106.346	126.68	132.928	213.064	170.784	204.051	164.456	151.914	159.676	151.76	121.985	195.966	158.682	Pattern12	2.43e-08	gi|255538754|ref|XP_002510442.1|	glycosyltransferase, putative [Ricinus communis]	0	27020613	Potri.002G031300.1	0	AT1G75420	UDP-Glycosyltransferase superfamily protein	2e-134	PF00534,PF16994	PTHR12526,PTHR12526:SF376	KOG0853	2.4.1.250
comp46536_c0_seq1	comp46536_c0	24.2647	17.8677	15.5957	23.7378	22.3553	39.3278	10.5217	11.5786	12.4295	24.3164	21.8664	10.8051	19.2427	28.4737	11.5099	18.996	Pattern12	0.00743015	gi|568883506|ref|XP_006494509.1|	PREDICTED: BTB/POZ domain-containing protein At1g21780-like [Citrus sinensis]	3e-29	27027628	Potri.005G178400.1	1e-29	AT1G21780	BTB/POZ domain-containing protein	3e-26	PF00651	PTHR24413,PTHR24413:SF85			K10523	GO:GO:0005515
comp46537_c0_seq1	comp46537_c0	48.5295	44.6692	55.105	22.7883	17.3875	14.158	148.198	143.429	146.047	85.7473	78.2587	76.8364	49.4346	18.1113	145.891	80.2808	Pattern12	0	gi|720083405|ref|XP_010242887.1|	PREDICTED: G2/mitotic-specific cyclin-2-like [Nelumbo nucifera]	3e-169	26987728	Potri.009G165800.1	1e-158	AT1G76310	CYCLIN B2;4	4e-109	PF02984,PF00134	PTHR10177,PTHR10177:SF250	KOG0653		K05868	GO:GO:0005634
comp46888_c0_seq1	comp46888_c0	582.048	531.97	554.262	711.262	757.597	783.072	408.793	430.935	411.209	531.429	607.656	572.671	556.093	750.644	416.979	570.585	Pattern12	0	gi|747096073|ref|XP_011095939.1|	PREDICTED: OBERON-like protein [Sesamum indicum]	0	27024646	Potri.002G221500.4	0	AT5G48160	Protein of unknown function (DUF1423)	3e-135	PF07227,PF16312	PTHR21736,PTHR21736:SF20
comp46914_c0_seq1	comp46914_c0	342.977	432.885	382.616	470.959	522.452	510.475	649.713	595.331	522.039	414.659	436.177	387.784	386.159	501.296	589.027	412.873	Pattern12	2.1e-09	NA	NA	NA	NA	NA	NA	No_hit	No_hit	No_hit	NA	NA	NA	NA	NA	NA
comp46941_c0_seq1	comp46941_c0	196.228	141.317	164.275	96.8504	97.7011	97.5331	222.709	217.098	169.87	99.8253	157.668	128.461	167.273	97.3615	203.225	128.651	Pattern12	6.42e-09	gi|460395987|ref|XP_004243561.1|	PREDICTED: transmembrane protein 256 homolog [Solanum lycopersicum]	2e-57	27033124	Potri.014G164500.3	2e-56	AT2G04900	unknown protein; FUNCTIONS IN: molecular_function unknown; LOCATED IN: cellular_component unknown; EXPRESSED IN: 23 plant structures; EXPRESSED DURING: 15 growth stages; CONTAINS InterPro DOMAIN/s: Protein of unknown function DUF423 (InterPro:IPR006696); Has 30201 Blast hits to 17322 proteins in 780 species: Archae - 12; Bacteria - 1396; Metazoa - 17338; Fungi - 3422; Plants - 5037; Viruses - 0; …	8e-45	PF04241	PTHR10584	KOG3472
comp46989_c0_seq1	comp46989_c0	1762.89	1586.97	1508.63	1280.89	1208.84	1294.49	2414.88	2257.82	2383.35	1736.7	1703.31	1709.61	1619.49	1261.41	2352.02	1716.54	Pattern12	0	gi|225433575|ref|XP_002270200.1|	PREDICTED: probable glucan 1,3-alpha-glucosidase [Vitis vinifera]	0	27015304	Potri.007G100000.1	0	AT5G63840	Glycosyl hydrolases family 31 protein	0	PF13802,PF01055	PTHR22762,PTHR22762:SF54		3.2.1.84	K05546	GO:GO:0005975,GO:GO:0004553
comp47122_c0_seq1	comp47122_c0	1365.16	1228.81	1314.2	1597.88	1554.11	1632.89	620.778	672.521	750.948	1384.76	1432.83	1320.63	1302.72	1594.96	681.416	1379.4	Pattern12	0	gi|332384181|gb|AEE69007.1|	cinnamyl alcohol dehydrogenase 1 [Camellia sinensis]	2e-101	26987299	Potri.009G095800.1	4e-83	AT3G19450	GroES-like zinc-binding alcohol dehydrogenase family protein	5e-74	PF00107,PF08240	PTHR11695,PTHR11695:SF574	KOG0023	1.1.1.195	K00083	GO:GO:0055114,GO:GO:0016491,GO:GO:0008270
comp48248_c0_seq1	comp48248_c0	141.369	112.891	117.498	120.588	173.858	163.604	57.8691	57.8928	70.4338	103.665	94.3708	106.851	123.919	152.683	62.0652	101.629	Pattern12	1.8e-14	gi|661899524|emb|CDO97518.1|	unnamed protein product [Coffea canephora]	4e-42	27030896	Potri.005G172200.1	4e-38	AT4G08500	MAPK/ERK kinase kinase 1	1e-26	PF14531	PTHR24361,PTHR24361:SF318	KOG0198	2.7.11.25	K13414
comp48318_c0_seq1	comp48318_c0	290.122	217.661	258.889	192.751	220.241	204.505	400.779	392.706	429.853	271.307	270.453	282.134	255.557	205.832	407.779	274.631	Pattern12	0	gi|661892239|emb|CDP04465.1|	unnamed protein product [Coffea canephora]	2e-125	27001210	Potri.011G022500.1	4e-120	AT4G05530	indole-3-butyric acid response 1	1e-85	PF08659	PTHR24322,PTHR24322:SF502	KOG0725		K11147
comp48399_c0_seq1	comp48399_c0	10.5499	17.8677	13.5163	11.3942	19.8714	26.7429	4.38403	2.89464	3.10737	10.2385	9.20691	10.8051	13.978	19.3362	3.46201	10.0835	Pattern12	1.54e-06	gi|595882528|ref|XP_007212612.1|	hypothetical protein PRUPE_ppa017073mg [Prunus persica]	5e-36	27025212	Potri.019G091400.1	2e-32	AT2G42360	RING/U-box superfamily protein	3e-23	PF13639	PTHR14155,PTHR14155:SF117			K19038	GO:GO:0008270,GO:GO:0005515
comp48876_c0_seq1	comp48876_c0	1210.07	1100.49	1123.93	925.776	991.111	1001.13	1501.09	1587.23	1636.55	1075.04	1074.91	1078.11	1144.83	972.672	1574.96	1076.02	Pattern12	0	gi|720056879|ref|XP_010273810.1|	PREDICTED: proteasome subunit alpha type-5-like isoform X1 [Nelumbo nucifera]	2e-167	27045481	Potri.001G162900.1	1e-166	AT3G14290	20S proteasome alpha subunit E2	3e-126	PF10584,PF00227	PTHR11599,PTHR11599:SF14	KOG0176	3.4.25.1	K02729	GO:GO:0019773,GO:GO:0006511,GO:GO:0004175,GO:GO:0051603,GO:GO:0005839,GO:GO:0004298
comp49148_c0_seq1	comp49148_c0	208.888	202.23	161.218	55.0718	76.1737	72.3632	116.615	109.996	125.331	183.013	192.194	193.292	190.779	67.8696	117.314	189.5	Pattern12	0	gi|697160046|ref|XP_009588800.1|	PREDICTED: glucuronoxylan 4-O-methyltransferase 3 [Nicotiana tomentosiformis]	6e-20	27025578	Potri.019G076300.1	4e-22	AT1G71690	Protein of unknown function (DUF579)	2e-16	PF04669	PTHR31444,PTHR31444:SF2		2.1.1.112	K18801
comp49376_c0_seq1	comp49376_c0	22.1548	17.0555	11.4369	2.84854	4.13988	6.29246	74.1953	66.5767	51.7895	17.9174	19.5647	12.0057	16.8824	4.42696	64.1872	16.4959	Pattern12	0	gi|694364946|ref|XP_009361438.1|	PREDICTED: malate dehydrogenase [NADP], chloroplastic-like [Pyrus x bretschneideri]	3e-27	27039314	Potri.008G031700.5	7e-20	AT5G58330	lactate/malate dehydrogenase family protein	8e-16	PF00056,PF02866	PTHR23382,PTHR23382:SF0	KOG1496	1.1.1.40		GO:GO:0055114,GO:GO:0016491,GO:GO:0016616,GO:GO:0016615,GO:GO:0006108
comp49433_c0_seq1	comp49433_c0	92.839	155.124	131.004	79.7591	81.1416	78.6557	46.4707	39.5601	37.2885	99.8253	127.746	151.272	126.322	79.8521	41.1064	126.281	Pattern12	3.86e-13	NA	NA	NA	NA	NA	NA	No_hit	No_hit	No_hit	NA	NA	NA	NA	NA	NA
comp49796_c0_seq1	comp49796_c0	164.578	172.18	177.791	86.4057	101.841	107.758	509.45	461.213	478.535	271.32	227.871	238.913	171.516	98.6683	483.066	246.035	Pattern12	0	gi|659078010|ref|XP_008439501.1|	PREDICTED: vacuolar protein sorting-associated protein 2 homolog 2 isoform X1 [Cucumis melo]	1e-115	27003226	Potri.011G154700.1	3e-115	AT5G44560	SNF7 family protein	3e-82	PF03357	PTHR10476,PTHR10476:SF8	KOG3230		K12191	GO:GO:0007034
comp49833_c0_seq1	comp49833_c0	32.7047	26.8015	27.0326	42.7281	38.9148	56.6321	68.3908	72.366	90.1138	38.3943	26.4699	43.2205	28.8463	46.0917	76.9569	36.0282	Pattern12	4.25e-13	gi|568825895|ref|XP_006467312.1|	PREDICTED: thymidine kinase-like isoform X1 [Citrus sinensis]	4e-63	27013713	Potri.016G009900.1	2e-64	AT5G23070	Thymidine kinase	9e-44	PF00265	PTHR11441,PTHR11441:SF2	KOG3125	2.7.1.21	K00857	GO:GO:0005524,GO:GO:0004797
comp49866_c0_seq1	comp49866_c0	544.089	471.057	545.851	259.217	269.092	305.184	634.816	585.084	583.161	497.846	515.587	557.4	520.333	277.831	601.02	523.611	Pattern12	0	gi|661885875|emb|CDP10492.1|	unnamed protein product [Coffea canephora]	6e-165	27005492	Potri.006G061600.1	3e-152	AT5G35080	protein involved in the endoplasmic reticulum-associated degradation of glycoproteins.	7e-92	PF07915	PTHR15414			K10088
comp49933_c0_seq1	comp49933_c0	121.324	75.5316	87.3362	77.8601	69.5499	58.9918	100.833	116.75	129.474	94.706	70.2027	93.6444	94.7305	68.8006	115.686	86.1844	Pattern12	0.00744441	NA	NA	NA	NA	NA	NA	No_hit	No_hit	No_hit	NA	NA	NA	NA	NA	NA
comp49975_c1_seq1	comp49975_c1	130.819	130.759	158.037	43.6776	41.3988	32.2488	90.3109	68.5065	73.5412	170.215	178.384	192.091	139.871	39.1084	77.4529	180.23	Pattern12	0	gi|802712040|ref|XP_012084632.1|	PREDICTED: protein NRT1/ PTR FAMILY 5.10-like [Jatropha curcas]	0	26994549	Potri.013G106600.1	0	AT1G22540	Major facilitator superfamily protein	2e-162	PF07690	PTHR11654,PTHR11654:SF94				GO:GO:0055085,GO:GO:0016021,GO:GO:0016020,GO:GO:0006810,GO:GO:0005215
comp50436_c0_seq1	comp50436_c0	865.091	722.017	717.404	304.034	317.943	316.982	535.368	569.279	609.045	724.475	683.671	653.109	768.171	312.986	571.231	687.085	Pattern12	0	gi|802578439|ref|XP_012069456.1|	PREDICTED: uncharacterized protein LOC105631864 [Jatropha curcas]	2e-32	26979946	Potri.010G027500.1	3e-31	AT3G21570	unknown protein; Has 43 Blast hits to 43 proteins in 13 species: Archae - 0; Bacteria - 0; Metazoa - 0; Fungi - 0; Plants - 43; Viruses - 0; Other Eukaryotes - 0 (source: NCBI BLink).	2e-07	PF15365	PTHR33670,PTHR33670:SF1
comp50467_c0_seq1	comp50467_c0	40.0896	33.2989	44.7078	23.7378	38.9148	28.316	107.847	80.085	117.044	48.6328	39.1294	46.8222	39.3654	30.3229	101.659	44.8615	Pattern12	0	gi|731384159|ref|XP_010648021.1|	PREDICTED: uncharacterized protein LOC100258322 isoform X1 [Vitis vinifera]	2e-143	27045994	Potri.001G290100.1	4e-137	AT1G50000	methyltransferases	2e-102	PF04452	PTHR30027,PTHR30027:SF4		2.1.1.193	K09761	GO:GO:0008168,GO:GO:0006364
comp50908_c0_seq1	comp50908_c0	842.82	779.681	834.404	621.931	627.597	648.909	540.112	597.28	565.542	838.276	925.295	842.811	818.968	632.813	567.645	868.794	Pattern12	0	gi|802596341|ref|XP_012072194.1|	PREDICTED: multicopper oxidase LPR1 [Jatropha curcas]	0	26979282	Potri.010G114200.1	0	AT1G23010	Cupredoxin superfamily protein	0	PF00394,PF07731	PTHR11709,PTHR11709:SF89		1.3.3.5		GO:GO:0055114,GO:GO:0016491,GO:GO:0005507
comp51077_c0_seq2	comp51077_c0	126.599	123.449	131.004	50.3242	65.41	55.8455	291.099	243.15	280.699	149.738	148.461	142.868	127.017	57.1933	271.649	147.022	Pattern12	0	gi|659125466|ref|XP_008462699.1|	PREDICTED: 50S ribosomal protein L18, chloroplastic [Cucumis melo]	1e-48	27015873	Potri.007G100900.1	3e-53	AT5G27820	Ribosomal L18p/L5e family protein	1e-35	PF00861	PTHR12899,PTHR12899:SF6				GO:GO:0006412,GO:GO:0005840,GO:GO:0005622,GO:GO:0003735
comp51194_c0_seq1	comp51194_c0	540.154	529.533	556.248	405.442	415.644	403.771	661.111	679.276	701.23	460.732	496.022	469.422	541.979	408.286	680.539	475.392	Pattern12	0	gi|225469778|ref|XP_002274430.1|	PREDICTED: protein CURVATURE THYLAKOID 1D, chloroplastic isoform X2 [Vitis vinifera]	5e-47	27028995	Potri.005G147800.1	1e-20	AT4G38100	unknown protein; LOCATED IN: chloroplast thylakoid membrane; EXPRESSED IN: 23 plant structures; EXPRESSED DURING: 13 growth stages; BEST Arabidopsis thaliana protein match is: unknown protein (TAIR:AT4G01150.1); Has 30201 Blast hits to 17322 proteins in 780 species: Archae - 12; Bacteria - 1396; Metazoa - 17338; Fungi - 3422; Plants - 5037; Viruses - 0; Other Eukaryotes - 2996 (source: NCBI BLink…	1e-22	PF14159	PTHR33222,PTHR33222:SF2
comp51363_c0_seq1	comp51363_c0	114.994	152.688	143.481	71.2135	90.2493	86.5213	225.339	247.974	236.16	134.38	126.595	159.676	137.054	82.6614	236.491	140.217	Pattern12	0	gi|694323722|ref|XP_009352917.1|	PREDICTED: 50S ribosomal protein L21, mitochondrial-like [Pyrus x bretschneideri]	6e-64	27017600	Potri.015G095700.2	5e-57	AT4G30930	Ribosomal protein L21	5e-47	PF00829	PTHR21349,PTHR21349:SF0	KOG1686		K02888	GO:GO:0005840
comp51383_c0_seq1	comp51383_c0	11.6049	13.8069	20.7943	8.54562	9.9357	4.71934	23.6737	20.2625	32.1095	24.3164	10.3578	20.4097	15.402	7.73356	25.3486	18.3613	Pattern12	6.48e-05	NA	NA	NA	NA	NA	NA	No_hit	No_hit	No_hit	NA	NA	NA	NA	NA	NA
comp52086_c0_seq1	comp52086_c0	193.063	140.505	147.91	78.8096	47.1946	64.4977	137.658	124.47	96.3286	158.697	157.542	157.275	160.493	63.5006	119.485	157.838	Pattern12	0	gi|731416264|ref|XP_010659839.1|	PREDICTED: uncharacterized protein LOC100259597 isoform X3 [Vitis vinifera]	8e-28	NA	NA	NA	No_hit	No_hit	No_hit	NA	NA	NA	NA	NA	NA
comp52762_c0_seq1	comp52762_c0	50.6395	56.0396	68.6213	105.396	109.293	93.6003	184.129	134.118	188.514	74.229	70.2027	56.4267	58.4334	102.763	168.92	66.9528	Pattern12	0	gi|703094419|ref|XP_010095251.1|	ATPase family AAA domain-containing protein 3 [Morus notabilis]	7e-113	27015781	Potri.007G023900.1	6e-103	AT2G18330	AAA-type ATPase family protein	6e-86	PF00004,PF12037	PTHR23075,PTHR23075:SF3			K17681	GO:GO:0005524
comp52843_c0_seq1	comp52843_c0	147.72	125.886	133.073	56.9708	64.4827	60.5806	304.251	311.656	292.507	214.97	177.233	184.888	135.56	60.678	302.805	192.363	Pattern12	0	gi|763809762|gb|KJB76664.1|	hypothetical protein B456_012G098900 [Gossypium raimondii]	2e-07	27010950	Potri.018G103600.1	3e-07	No_hit	No_hit	No_hit	NA	NA	NA	NA	NA	NA
comp54311_c0_seq1	comp54311_c0	13.7149	16.2434	17.6752	67.4155	66.2215	85.7347	436.649	448.669	465.08	34.5549	23.0173	32.4154	15.8778	73.1239	450.133	29.9958	Pattern12	0	gi|255559629|ref|XP_002520834.1|	oligopeptide transporter, putative [Ricinus communis]	0	27025606	Potri.019G055800.1	0	AT2G40460	Major facilitator superfamily protein	0	PF00854	PTHR11654,PTHR11654:SF155				GO:GO:0016020,GO:GO:0006810,GO:GO:0005215
comp54486_c0_seq1	comp54486_c0	84.3358	68.7419	67.4984	14.2427	9.10773	12.5849	33.3098	34.7357	39.8262	81.4728	75.7268	60.0284	73.5254	11.9784	35.9572	72.4093	Pattern12	0	NA	NA	NA	NA	NA	NA	No_hit	No_hit	No_hit	NA	NA	NA	NA	NA	NA
comp54728_c0_seq1	comp54728_c0	2.10998	0	0	3.79805	3.3119	5.5059	74.5284	80.085	102.129	0	5.75432	0	0.703326	4.20528	85.5808	1.91811	Pattern12	0	gi|802539985|ref|XP_012073757.1|	PREDICTED: RNA-binding protein 24 isoform X3 [Jatropha curcas]	8e-131	27038137	Potri.008G044700.3	1e-129	AT3G54770	RNA-binding (RRM/RBD/RNP motifs) family protein	1e-63	PF00076	PTHR24012,PTHR24012:SF421	KOG0149			GO:GO:0003676
comp54906_c0_seq1	comp54906_c0	120.269	92.5871	108.13	48.4252	48.0226	43.2606	205.181	202.625	175.277	99.8253	116.237	116.455	106.995	46.5695	194.361	110.839	Pattern12	0	gi|590705996|ref|XP_007047598.1|	Growth-regulating factor 1, putative isoform 2 [Theobroma cacao]	2e-114	27033506	Potri.014G007200.1	7e-103	AT2G22840	growth-regulating factor 1	4e-58	PF08880,PF08879	PTHR31602,PTHR31602:SF2				GO:GO:0006355,GO:GO:0005634,GO:GO:0005524,GO:GO:0032502,GO:GO:0006351				GRF
comp55458_c0_seq1	comp55458_c0	122.379	117.764	112.289	181.357	226.037	206.864	159.579	188.152	182.299	117.743	127.746	88.8421	117.477	204.753	176.676	111.444	Pattern12	0	gi|593784255|ref|XP_007155168.1|	hypothetical protein PHAVU_003G179200g [Phaseolus vulgaris]	9e-94	27018151	Potri.015G053000.1	6e-94	AT5G23100	Protein of unknown function, DUF617	4e-61	PF04759	PTHR31696,PTHR31696:SF23
comp55669_c0_seq1	comp55669_c0	18.9898	17.8677	13.5163	6.64659	3.3119	2.35967	71.898	47.2791	53.8611	24.3164	23.0173	21.6102	16.7913	4.10606	57.6794	22.9813	Pattern12	0	gi|643729189|gb|KDP37069.1|	hypothetical protein JCGZ_06125 [Jatropha curcas]	3e-53	27008667	Potri.006G255500.1	3e-35	AT1G80060	Ubiquitin-like superfamily protein	7e-33		PTHR14942,PTHR14942:SF2
comp55966_c0_seq3	comp55966_c0	35.8696	22.7407	44.7078	2.84854	7.45178	10.2252	95.5718	102.538	107.722	55.0319	42.582	56.4267	34.4394	6.84185	101.944	51.3469	Pattern12	0	gi|747066136|ref|XP_011079741.1|	PREDICTED: uncharacterized protein LOC105163186 [Sesamum indicum]	1e-57	27034809	Potri.014G135000.4	3e-52	AT1G03470	Kinase interacting (KIP1-like) family protein	1e-30	PF07765	PTHR32258
comp55998_c0_seq1	comp55998_c0	933.665	865.34	851.392	704.976	691.359	692.957	1325.12	1253.57	1392.53	865.869	866.647	875.227	883.466	696.431	1323.74	869.247	Pattern12	0	gi|90995393|gb|ABE01395.1|	phragmoplastin [Camellia sinensis]	0	27042266	Potri.001G090600.1	0	AT5G42080	dynamin-like protein	0	PF02212,PF00350,PF01031	PTHR11566,PTHR11566:SF58				GO:GO:0005525,GO:GO:0003924
comp56017_c0_seq1	comp56017_c0	203.613	211.164	234.976	296.514	268.264	288.666	163.086	151.486	187.478	236.765	196.798	186.064	216.584	284.481	167.35	206.542	Pattern12	0	gi|731398656|ref|XP_010653333.1|	PREDICTED: uncharacterized protein LOC100253448 [Vitis vinifera]	3e-74	27004028	Potri.006G108400.1	2e-48	AT3G51580	unknown protein; FUNCTIONS IN: molecular_function unknown; INVOLVED IN: biological_process unknown; LOCATED IN: endomembrane system; EXPRESSED IN: 24 plant structures; EXPRESSED DURING: 15 growth stages.	8e-37		PTHR34200,PTHR34200:SF1
comp56643_c0_seq1	comp56643_c0	148.722	110.455	127.885	59.8194	82.7975	71.5767	179.728	180.433	201.979	94.706	128.897	99.6832	129.021	71.3979	187.38	107.762	Pattern12	0	gi|703154154|ref|XP_010110867.1|	Acid phosphatase 1 [Morus notabilis]	9e-118	27005482	Potri.006G152900.1	3e-113	AT4G29270	HAD superfamily, subfamily IIIB acid phosphatase	3e-72	PF03767	PTHR31284,PTHR31284:SF14		3.1.3.2		GO:GO:0003993
comp56816_c0_seq1	comp56816_c0	258.683	257.449	264.098	407.341	450.419	394.852	284.962	318.275	350.097	241.884	270.453	234.111	260.077	417.537	317.778	248.816	Pattern12	0	gi|698420317|ref|XP_009757753.1|	PREDICTED: importin-5-like [Nicotiana sylvestris]	4e-133	27042391	Potri.001G004800.1	6e-121	AT5G19820	ARM repeat superfamily protein	1e-94	PF02985,PF13646	PTHR10527,PTHR10527:SF29				GO:GO:0005515
comp57718_c0_seq2	comp57718_c0	507.439	539.815	522.977	324.734	332.018	357.883	165.716	200.695	178.156	540.08	544.359	491.033	523.411	338.212	181.522	525.157	Pattern12	0	gi|697119686|ref|XP_009613802.1|	PREDICTED: probable sulfate transporter 3.5 isoform X2 [Nicotiana tomentosiformis]	0	27006348	Potri.006G158900.3	7e-159	AT5G19600	sulfate transporter 3;5	6e-132	PF01740,PF00916	PTHR11814,PTHR11814:SF54	KOG0236		K17471	GO:GO:0016021,GO:GO:0015116,GO:GO:0008272,GO:GO:0055085,GO:GO:0016020,GO:GO:0008271,GO:GO:1902358
comp57873_c0_seq1	comp57873_c0	7.38492	8.12168	3.11915	0.949513	0	0.786557	19.2897	35.7006	20.7158	8.95868	9.20691	8.40398	6.20858	0.57869	25.2354	8.85652	Pattern12	6e-15	gi|359482294|ref|XP_002284087.2|	PREDICTED: GDSL esterase/lipase At5g03820-like [Vitis vinifera]	0	27008158	Potri.006G118300.1	0	AT5G03820	GDSL-like Lipase/Acylhydrolase family protein	5e-138	PF00657	PTHR22835,PTHR22835:SF146		3.1.1.3		GO:GO:0016788
comp58351_c0_seq1	comp58351_c0	3038.44	2635.48	2802.04	3033.7	3012.18	3048.36	4409.45	4412.59	4809.18	2567.36	2644.59	2609.03	2825.32	3031.41	4543.74	2607	Pattern12	0	gi|747076700|ref|XP_011085432.1|	PREDICTED: 2,3-bisphosphoglycerate-independent phosphoglycerate mutase [Sesamum indicum]	0	27011564	Potri.016G142900.1	0	AT1G09780	Phosphoglycerate mutase, 2,3-bisphosphoglycerate-independent	0	PF06415,PF01676	PTHR31637,PTHR31637:SF3		5.4.2.12,5.4.2.11	K15633	GO:GO:0030145,GO:GO:0006007,GO:GO:0005737,GO:GO:0004619,GO:GO:0046872,GO:GO:0003824
comp58578_c0_seq1	comp58578_c0	49.5845	37.3597	51.9858	59.8194	84.4535	84.9481	26.3042	27.0166	33.1453	49.9126	48.3363	48.0227	46.31	76.407	28.822	48.7572	Pattern12	1.34e-13	NA	NA	NA	NA	NA	NA	No_hit	No_hit	No_hit	NA	NA	NA	NA	NA	NA
comp58768_c0_seq1	comp58768_c0	8325.65	6905.14	7442.59	2617.52	2926.19	2816.25	13646.3	14779.9	17096.7	8941.05	9400.06	8999.42	7557.79	2786.65	15174.3	9113.51	Pattern12	0	gi|746262846|ref|WP_039310884.1|	S-adenosylmethionine synthetase [Paenibacillus sp. IHB B 3415]	9e-169	27033157	Potri.014G114700.2	3e-164	AT1G02500	S-adenosylmethionine synthetase 1	2e-130	PF00438,PF02772,PF02773	PTHR11964,PTHR11964:SF18		2.5.1.6	K00789	GO:GO:0006556,GO:GO:0004478,GO:GO:0005524		Ethylene	Biosynthesis
comp58797_c0_seq2	comp58797_c0	520.015	538.719	568.725	322.844	337.483	352.425	875.35	830.627	805.048	692.378	642.182	648.307	542.486	337.584	837.008	660.956	Pattern12	0	gi|590570239|ref|XP_007011283.1|	OB-fold nucleic acid binding domain-containing protein isoform 4 [Theobroma cacao]	8e-136	27025719	Potri.019G058700.1	5e-124	AT2G40660	Nucleic acid-binding, OB-fold-like protein	9e-90	PF01588	PTHR11586,PTHR11586:SF1	KOG2241	6.1.1.10	K15437	GO:GO:0000049
comp59005_c1_seq3	comp59005_c1	23.2098	20.3042	15.5957	0.949513	4.13988	2.35967	156.071	158.24	207.158	37.1145	17.263	30.0142	19.7032	2.48302	173.823	28.1306	Pattern12	0	gi|661881811|emb|CDP14525.1|	unnamed protein product [Coffea canephora]	6e-41	26989614	Potri.004G180900.1	6e-33	AT4G35170	Late embryogenesis abundant (LEA) hydroxyproline-rich glycoprotein family	3e-22	PF03168	PTHR31852,PTHR31852:SF8
comp59016_c0_seq1	comp59016_c0	3268.07	2926.16	3242.04	1095.71	1211.33	1238.46	2996.11	2911.56	2856.72	3360.75	3416.12	3308.83	3145.42	1181.83	2921.47	3361.9	Pattern12	0	gi|746263076|ref|WP_039311077.1|	hypothetical protein, partial [Paenibacillus sp. IHB B 3415]	6e-89	26995986	Potri.013G007000.1	7e-60	AT1G09310	Protein of unknown function, DUF538	2e-42	PF04398	PTHR31676,PTHR31676:SF10
comp59381_c0_seq1	comp59381_c0	427.271	419.079	379.496	355.118	357.685	368.109	626.916	640.314	743.698	386.503	424.669	430.848	408.615	360.304	670.309	414.007	Pattern12	0	gi|225457446|ref|XP_002263177.1|	PREDICTED: nucleoside diphosphate kinase 2, chloroplastic [Vitis vinifera]	1e-102	27049700	Potri.012G093800.1	5e-104	AT5G63310	nucleoside diphosphate kinase 2	2e-78	PF00334	PTHR11349,PTHR11349:SF44	KOG0888	2.7.4.6	K00940	GO:GO:0006241,GO:GO:0006228,GO:GO:0006183,GO:GO:0006165,GO:GO:0004550
comp59447_c0_seq1	comp59447_c0	415.666	412.581	417.976	241.176	262.46	254.844	886.52	823.94	897.005	422.338	393.595	402.191	415.408	252.827	869.155	406.041	Pattern12	0	gi|565372070|ref|XP_006352620.1|	PREDICTED: coproporphyrinogen-III oxidase, chloroplastic-like [Solanum tuberosum]	0	27003187	Potri.011G023900.1	0	AT1G03475	Coproporphyrinogen III oxidase	1e-176	PF01218	PTHR10755,PTHR10755:SF7		1.3.3.3	K00228	GO:GO:0055114,GO:GO:0006779,GO:GO:0004109
comp59509_c0_seq1	comp59509_c0	17.9348	15.4312	13.5163	191.802	182.155	197.426	51.7315	58.8577	58.0043	2.55962	1.15086	2.40114	15.6274	190.461	56.1978	2.03721	Pattern12	0	gi|255539499|ref|XP_002510814.1|	conserved hypothetical protein [Ricinus communis]	3e-17	27017745	Potri.015G140800.2	2e-19	No_hit	No_hit	No_hit	NA	NA	NA	NA	NA	NA
comp59556_c0_seq2	comp59556_c0	470.525	417.454	434.601	961.829	1016.75	1009.94	836.498	778.658	834.847	350.668	348.712	351.767	440.86	996.174	816.668	350.382	Pattern12	0	gi|567883969|ref|XP_006434543.1|	hypothetical protein CICLE_v10000567mg [Citrus clementina]	1e-98	27030206	Potri.005G198300.1	3e-89	AT4G09730	RH39	4e-74	PF04851,PF00271	PTHR24031,PTHR24031:SF247	KOG0331	3.6.4.13		GO:GO:0016787,GO:GO:0005524,GO:GO:0003677
comp59740_c0_seq2	comp59740_c0	372.422	354.105	365.98	157.619	231.005	223.437	955.718	877.066	919.782	319.953	331.081	341.514	364.169	204.021	917.522	330.849	Pattern12	0	NA	NA	NA	NA	NA	NA	No_hit	No_hit	No_hit	NA	NA	NA	NA	NA	NA
comp59963_c0_seq1	comp59963_c0	27.4297	29.238	31.1915	13.2932	22.3553	18.8774	76.282	44.3845	55.9327	28.1558	25.319	37.2176	29.2864	18.1753	58.8664	30.2308	Pattern12	6.04e-09	NA	NA	NA	NA	NA	NA	No_hit	No_hit	No_hit	NA	NA	NA	NA	NA	NA
comp60003_c0_seq1	comp60003_c0	267.978	327.304	293.2	213.641	226.037	227.315	511.177	476.651	489.929	319.953	314.186	336.159	296.16	222.331	492.586	323.433	Pattern12	0	gi|147814811|emb|CAN72342.1|	hypothetical protein VITISV_029506 [Vitis vinifera]	0	27025456	Potri.019G084100.1	0	AT1G34550	Protein of unknown function (DUF616)	0	PF04765	PTHR12956,PTHR12956:SF24
comp60400_c0_seq1	comp60400_c0	1.05499	0	1.03972	4.74757	5.79583	3.93278	37.7026	30.8762	52.8253	1.27981	0	2.40114	0.698235	4.82539	40.468	1.22698	Pattern12	0	gi|661883365|emb|CDP13009.1|	unnamed protein product [Coffea canephora]	2e-62	27040707	Potri.001G142900.1	8e-60	AT4G17810	C2H2 and C2HC zinc fingers superfamily protein	3e-29	PF13912	PTHR26374,PTHR26374:SF167								C2H2
comp60457_c0_seq1	comp60457_c0	28.4847	29.238	23.9135	13.2932	23.1833	11.0118	56.9836	48.244	38.3243	25.5962	24.1681	40.8193	27.2121	15.8294	47.8506	30.1946	Pattern12	1.17e-08	gi|567865453|ref|XP_006425349.1|	hypothetical protein CICLE_v10026375mg [Citrus clementina]	2e-08	27028907	Potri.005G105700.4	2e-10	AT1G07350	RNA-binding (RRM/RBD/RNP motifs) family protein	1e-07	PF00076	PTHR15241,PTHR15241:SF4				GO:GO:0003676
comp60559_c0_seq2	comp60559_c0	196.397	199.793	222.499	111.093	128.336	125.849	344.514	308.771	338.818	148.458	176.082	168.08	206.23	121.759	330.701	164.207	Pattern12	0	gi|697146825|ref|XP_009627563.1|	PREDICTED: ubiquitin thioesterase OTU1 [Nicotiana tomentosiformis]	3e-126	27042684	Potri.001G435500.1	3e-123	AT1G50670	OTU-like cysteine protease family protein	9e-92	PF02338	PTHR13312		3.4.19.12	K13719
comp60805_c0_seq1	comp60805_c0	35.8696	35.7354	35.3504	9.49513	17.3875	19.6639	66.6372	60.7874	56.9685	47.353	31.0733	19.2091	35.6518	15.5155	61.4644	32.5451	Pattern12	0	gi|595793725|ref|XP_007200611.1|	hypothetical protein PRUPE_ppa007947mg [Prunus persica]	2e-65	26993236	Potri.T165400.1	5e-67	AT3G62600	DNAJ heat shock family protein	1e-48	PF01556,PF00226	PTHR24078,PTHR24078:SF257	KOG0713		K09517
comp60826_c0_seq1	comp60826_c0	9.4949	6.49734	11.4369	26.5864	51.3345	50.3396	3.50722	1.92976	5.17895	10.2385	3.45259	7.20341	9.14304	42.7535	3.53865	6.96483	Pattern12	5.3e-14	gi|396485527|ref|XP_003842193.1|	predicted protein [Leptosphaeria maculans JN3]	1e-39	NA	NA	NA	No_hit	No_hit	No_hit	NA	NA	NA	NA	NA	NA
comp61219_c1_seq1	comp61219_c1	32.7047	43.0449	49.9064	103.497	111.777	121.916	43.8403	64.647	72.5054	46.0732	52.9397	31.2148	41.8853	112.397	60.3309	43.4092	Pattern12	0	gi|357483279|ref|XP_003611926.1|	Ubiquitin carrier protein [Medicago truncatula]	2e-09	27015914	Potri.007G030900.1	4e-11	AT4G36800	RUB1 conjugating enzyme 1	5e-09	PF00179	PTHR24067,PTHR24067:SF123	KOG0420	6.3.2.19	K10579			Auxin	receptor/E3 ligase SCF complex
comp61377_c0_seq2	comp61377_c0	547.539	451.5	493.865	371.45	432.236	400.42	549.064	538.567	579.007	435.136	483.95	422.408	497.635	401.369	555.546	447.165	Pattern12	8.16e-08	gi|225446010|ref|XP_002268176.1|	PREDICTED: putative glucose-6-phosphate 1-epimerase [Vitis vinifera]	0	27006718	Potri.006G165400.1	0	AT5G57330	Galactose mutarotase-like superfamily protein	4e-144	PF01263	PTHR11122,PTHR11122:SF11		5.1.3.15	K01792	GO:GO:0016853,GO:GO:0005975
comp61381_c0_seq1	comp61381_c0	119.214	105.582	90.4553	12.3437	20.6994	19.6639	37.7026	49.2089	54.8969	112.623	124.293	121.257	105.084	17.569	47.2695	119.391	Pattern12	0	gi|764555834|ref|XP_011460622.1|	PREDICTED: cellulose synthase A catalytic subunit 8 [UDP-forming] [Fragaria vesca subsp. vesca]	8e-57	26989923	Potri.004G059600.1	7e-55	AT4G18780	cellulose synthase family protein	1e-47	PF13632,PF14569			2.4.1.12	K10999
comp61673_c0_seq1	comp61673_c0	215.207	223.151	212.102	507.021	495.965	504.403	170.004	158.24	154.209	322.512	257.794	282.134	216.82	502.463	160.818	287.48	Pattern12	0	NA	NA	NA	NA	NA	NA	No_hit	No_hit	No_hit	NA	NA	NA	NA	NA	NA
comp61741_c0_seq2	comp61741_c0	46.4195	55.2274	53.0255	190.852	228.521	221.494	26.3042	15.4381	18.6442	63.9905	57.5432	52.825	51.5575	213.623	20.1288	58.1196	Pattern12	0	gi|719964097|ref|XP_010251668.1|	PREDICTED: homeobox-leucine zipper protein ATHB-12-like isoform X1 [Nelumbo nucifera]	6e-18	27021728	Potri.002G176300.1	5e-13	AT3G61890	homeobox 12	2e-10	PF00046,PF02183	PTHR24326,PTHR24326:SF122			K09338	GO:GO:0003677,GO:GO:0043565,GO:GO:0006355,GO:GO:0003700				HD-ZIP
comp61758_c0_seq1	comp61758_c0	33.7596	59.2882	47.8269	22.2376	32.291	26.7351	52.6083	57.8928	83.8991	29.4357	43.7328	36.0171	46.9583	27.0879	64.8001	36.3952	Pattern12	0.000335939	gi|802742462|ref|XP_012087322.1|	PREDICTED: uncharacterized protein LOC105646143 [Jatropha curcas]	4e-59	27039307	Potri.008G004800.1	1e-56	AT1G51080	unknown protein; FUNCTIONS IN: molecular_function unknown; INVOLVED IN: biological_process unknown; LOCATED IN: chloroplast; EXPRESSED IN: 15 plant structures; EXPRESSED DURING: 11 growth stages; Has 101 Blast hits to 98 proteins in 44 species: Archae - 0; Bacteria - 0; Metazoa - 38; Fungi - 10; Plants - 27; Viruses - 0; Other Eukaryotes - 26 (source: NCBI BLink).	1e-50	PF12843	PTHR38357,PTHR38357:SF1
comp61851_c0_seq1	comp61851_c0	80.1792	78.7803	91.495	29.4349	44.7107	37.7862	242.822	205.963	209.209	99.8253	107.03	106.01	83.4848	37.3106	219.332	104.289	Pattern12	0	gi|225461518|ref|XP_002282613.1|	PREDICTED: uncharacterized protein LOC100245135 [Vitis vinifera]	2e-52	27001480	Potri.011G116100.1	3e-47	AT5G53920	ribosomal protein L11 methyltransferase-related	9e-33	PF13847	PTHR18895,PTHR18895:SF3
comp61856_c0_seq1	comp61856_c0	112.884	92.5871	101.892	115.841	158.143	120.343	290.223	295.253	351.133	107.504	100.125	97.2461	102.454	131.442	312.203	101.625	Pattern12	0	NA	NA	NA	NA	NA	NA	No_hit	No_hit	No_hit	NA	NA	NA	NA	NA	NA
comp61862_c0_seq1	comp61862_c0	198.264	196.951	188.189	251.659	311.352	310.1	248.136	237.361	264.51	204.936	189.939	224.182	194.468	291.037	250.002	206.352	Pattern12	2.75e-11	gi|731424463|ref|XP_010662896.1|	PREDICTED: acyl-CoA-binding domain-containing protein 1-like [Vitis vinifera]	2e-133	27019347	Potri.015G010200.1	5e-126	AT5G53470	acyl-CoA binding protein 1	1e-103	PF13857,PF00887	PTHR24119,PTHR24119:SF0	KOG0817			GO:GO:0000062
comp61907_c0_seq1	comp61907_c0	438.886	399.586	385.735	343.619	354.994	306.915	544.847	591.356	677.604	376.61	386.69	351.082	408.069	335.176	604.602	371.461	Pattern12	0	gi|720015346|ref|XP_010260808.1|	PREDICTED: uncharacterized protein LOC104599792 [Nelumbo nucifera]	4e-45	26996919	Potri.003G156300.1	3e-41	AT4G20150	unknown protein; FUNCTIONS IN: molecular_function unknown; INVOLVED IN: biological_process unknown; LOCATED IN: mitochondrion, plasma membrane, mitochondrial respiratory chain complex I, respiratory chain complex I; EXPRESSED IN: 24 plant structures; EXPRESSED DURING: 15 growth stages; Has 30201 Blast hits to 17322 proteins in 780 species: Archae - 12; Bacteria - 1396; Metazoa - 17338; Fungi - 34…	1e-35		PTHR36052		1.6.5.3
comp62006_c0_seq1	comp62006_c0	36.9246	23.5529	27.0326	73.1125	81.1416	47.1934	47.3475	42.4547	52.8253	25.5962	31.0733	26.4125	29.17	67.1492	47.5425	27.694	Pattern12	8.91e-07	NA	NA	NA	NA	NA	NA	No_hit	No_hit	No_hit	NA	NA	NA	NA	NA	NA
comp62018_c0_seq1	comp62018_c0	70.6843	65.7856	58.2241	44.6271	33.947	38.5413	157.825	144.732	152.261	99.8253	93.22	84.0398	64.898	39.0385	151.606	92.3617	Pattern12	0	gi|658002055|ref|XP_008393501.1|	PREDICTED: retinol dehydrogenase 12-like [Malus domestica]	2e-173	27018169	Potri.015G028900.1	6e-169	AT5G53090	NAD(P)-binding Rossmann-fold superfamily protein	2e-123	PF00106	PTHR24320,PTHR24320:SF73	KOG1208	1.1.1.300		GO:GO:0016491,GO:GO:0008152
comp62036_c0_seq6	comp62036_c0	159.303	145.297	159.077	101.598	105.153	96.6049	441.042	450.599	482.679	190.692	194.496	193.292	154.559	101.119	458.106	192.826	Pattern12	0	gi|728839426|gb|KHG18869.1|	Ubiquinol-cytochrome c reductase complex 6.7 kDa [Gossypium arboreum]	2e-12	27026587	Potri.019G059500.1	1e-11	No_hit	No_hit	No_hit	NA	NA	NA	NA	NA	NA
comp62062_c2_seq1	comp62062_c2	47.4745	73.0951	81.0979	105.396	93.5612	111.691	51.7315	39.5601	32.1095	85.7473	69.0518	100.848	67.2225	103.549	41.1337	85.2156	Pattern12	9.57e-11	gi|719985162|ref|XP_010251295.1|	PREDICTED: methyl-CpG-binding domain-containing protein 9 [Nelumbo nucifera]	6e-75	26985257	Potri.017G072600.1	5e-49	AT3G01460	methyl-CPG-binding domain 9	3e-38	PF05964,PF15614,PF15612,PF00628,PF01429	PTHR14140,PTHR14140:SF29		2.3.1.48		GO:GO:0005634,GO:GO:0005515,GO:GO:0003677	MBD9
comp62169_c0_seq1	comp62169_c0	356.586	362.227	380.536	555.465	608.562	686.664	902.233	929.845	889.744	421.058	382.087	396.188	366.45	616.897	907.274	399.777	Pattern12	0	gi|595790991|ref|XP_007199244.1|	hypothetical protein PRUPE_ppa022347mg, partial [Prunus persica]	2e-22	27022145	Potri.002G246300.1	1e-24	AT3G07230	wound-responsive protein-related	1e-13	PF08186	PTHR36752
comp62222_c0_seq1	comp62222_c0	2291.43	1929.04	2057.92	1064.11	1105.34	1072.62	2904.15	2901.1	3368.71	2069.81	2232.37	2102.71	2092.79	1080.69	3057.98	2134.96	Pattern12	0	gi|747044118|ref|XP_011087364.1|	PREDICTED: DNA-damage-repair/toleration protein DRT100-like [Sesamum indicum]	0	26986090	Potri.009G064300.1	3e-177	AT3G20820	Leucine-rich repeat (LRR) family protein	8e-133	PF08263,PF00560,PF13855	PTHR27000,PTHR27000:SF151		3.5.1.98		GO:GO:0005515
comp62369_c0_seq1	comp62369_c0	31.6497	50.3544	39.5092	14.2427	20.6994	25.1698	161.332	140.872	89.078	47.353	35.1013	51.6245	40.5044	20.0373	130.428	44.6929	Pattern12	2.3e-14	NA	NA	NA	NA	NA	NA	No_hit	No_hit	No_hit	NA	NA	NA	NA	NA	NA
comp62428_c0_seq1	comp62428_c0	231.043	194.108	247.452	51.2737	68.722	44.0472	139.412	125.434	134.653	200.93	211.759	194.492	224.201	54.681	133.166	202.394	Pattern12	0	gi|225452805|ref|XP_002283468.1|	PREDICTED: vacuolar amino acid transporter 1 [Vitis vinifera]	0	26984574	Potri.017G083500.1	0	AT5G15240	Transmembrane amino acid transporter family protein	2e-140	PF01490	PTHR22950,PTHR22950:SF280	KOG1303
comp62437_c0_seq1	comp62437_c0	82.2891	55.2274	84.217	146.225	140.756	164.39	42.9635	38.5952	55.9327	95.9858	87.4657	69.633	73.9112	150.457	45.8305	84.3615	Pattern12	0	gi|802614820|ref|XP_012074854.1|	PREDICTED: exocyst complex component EXO70A1-like [Jatropha curcas]	0	27008744	Potri.006G214300.1	0	AT3G09520	exocyst subunit exo70 family protein H4	0	PF03081	PTHR12542,PTHR12542:SF38			K07195	GO:GO:0006887,GO:GO:0000145
comp62439_c0_seq1	comp62439_c0	67.5193	47.1057	72.7801	20.8893	41.3988	23.5967	106.97	101.37	120.152	79.3483	63.2975	69.633	62.4684	28.6283	109.497	70.7596	Pattern12	0	gi|359806080|ref|NP_001240928.1|	uncharacterized protein LOC100819843 [Glycine max]	1e-137	27046967	Potri.001G237200.2	3e-138	AT3G46440	UDP-XYL synthase 5	6e-109	PF01073	PTHR10366,PTHR10366:SF323		4.1.1.35	K08678	GO:GO:0055114,GO:GO:0016616,GO:GO:0006694,GO:GO:0003854
comp62440_c0_seq1	comp62440_c0	360.806	369.536	390.933	151.894	192.09	191.896	498.902	471.836	501.323	415.939	375.182	388.984	373.759	178.627	490.687	393.368	Pattern12	0	gi|645222497|ref|XP_008218191.1|	PREDICTED: tRNA(adenine(34)) deaminase, chloroplastic isoform X2 [Prunus mume]	6e-106	27029990	Potri.005G049300.5	5e-100	AT5G28050	Cytidine/deoxycytidylate deaminase family protein	2e-78	PF00383	PTHR11079,PTHR11079:SF90	KOG1018	3.5.4.3		GO:GO:0008270
comp62467_c0_seq1	comp62467_c0	22.1548	12.1825	19.7546	0.949513	1.65595	1.57311	78.0357	62.7172	77.6843	17.9174	16.1121	10.8051	18.0306	1.39286	72.8124	14.9449	Pattern12	0	gi|731379631|ref|XP_010661324.1|	PREDICTED: uncharacterized protein LOC104881794 [Vitis vinifera]	5e-64	26999357	Potri.003G121100.1	8e-60	AT4G11780	unknown protein; BEST Arabidopsis thaliana protein match is: unknown protein (TAIR:AT4G23020.2); Has 550 Blast hits to 387 proteins in 92 species: Archae - 0; Bacteria - 32; Metazoa - 132; Fungi - 122; Plants - 80; Viruses - 0; Other Eukaryotes - 184 (source: NCBI BLink).	1e-17
comp62505_c0_seq1	comp62505_c0	146.643	113.703	109.097	151.922	177.187	158.884	222.709	225.782	288.986	134.38	130.048	116.455	123.148	162.664	245.825	126.961	Pattern12	3.5e-14	gi|590591205|ref|XP_007016949.1|	Glutaredoxin family protein, putative [Theobroma cacao]	5e-96	26986630	Potri.009G075600.1	2e-78	AT5G58530	Glutaredoxin family protein	3e-62	PF00462	PTHR10168,PTHR10168:SF68	KOG2824		K17479	GO:GO:0045454,GO:GO:0015035,GO:GO:0009055
comp62507_c0_seq1	comp62507_c0	79.1242	67.4099	97.7333	39.8796	48.8505	44.0472	11.3985	10.6137	14.5011	85.7473	115.086	68.4324	81.4225	44.2591	12.1711	89.7554	Pattern12	0	gi|359475292|ref|XP_003631639.1|	PREDICTED: BURP domain-containing protein 3-like [Vitis vinifera]	1e-123	26988063	Potri.009G114600.1	7e-120	AT1G49320	unknown seed protein like 1	9e-56	PF03181	PTHR31236,PTHR31236:SF4
comp62522_c0_seq1	comp62522_c0	29.5397	23.5529	30.1518	50.3242	26.4952	41.6875	20.1665	23.1571	17.6084	23.0366	32.2242	36.0171	27.7481	39.5023	20.3107	30.4259	Pattern12	0.028485	gi|731404509|ref|XP_010655458.1|	PREDICTED: uncharacterized protein LOC100247033 isoform X4 [Vitis vinifera]	3e-87	26990635	Potri.004G048700.2	1e-87	AT5G44180	Homeodomain-like transcriptional regulator	4e-55	PF15613,PF00046,PF05066,PF02791	PTHR36968,PTHR36968:SF1				GO:GO:0003677,GO:GO:0006355,GO:GO:0006351				HB-other
comp62559_c0_seq1	comp62559_c0	204.668	187.611	173.633	365.591	421.696	357.883	150.81	166.924	190.586	213.869	214.061	216.102	188.637	381.724	169.44	214.677	Pattern12	0	gi|731386921|ref|XP_010649078.1|	PREDICTED: zinc finger CCCH domain-containing protein 44 [Vitis vinifera]	2e-27	27030011	Potri.005G117300.1	4e-15	AT3G51120	DNA binding;zinc ion binding;nucleic acid binding;nucleic acid binding	3e-06	PF00642,PF02213,PF02201,PF03126	PTHR22884,PTHR22884:SF374	KOG1862			GO:GO:0046872,GO:GO:0005515,GO:GO:0003677				C3H
comp62576_c0_seq1	comp62576_c0	86.5091	90.1506	95.6539	48.4252	54.6464	51.1262	345.461	310.691	305.558	134.38	141.556	123.659	90.7712	51.3993	320.57	133.198	Pattern12	0	gi|698475512|ref|XP_009785127.1|	PREDICTED: uncharacterized protein LOC104233428 [Nicotiana sylvestris]	2e-110	27008461	Potri.006G170500.1	2e-79	AT1G07210	Ribosomal protein S18	1e-46	PF01084	PTHR13479,PTHR13479:SF44	KOG3162			GO:GO:0006412,GO:GO:0005840,GO:GO:0005622,GO:GO:0003735
comp62586_c0_seq1	comp62586_c0	770.142	698.464	716.094	787.147	834.632	820.379	1405.52	1426.91	1328.92	687.258	707.781	774.367	728.233	814.053	1387.12	723.136	Pattern12	0	gi|225433007|ref|XP_002284580.1|	PREDICTED: uncharacterized protein LOC100245894 [Vitis vinifera]	6e-71	27029995	Potri.005G222200.1	4e-67	AT4G14420	HR-like lesion-inducing protein-related	2e-51	PF05514	PTHR31474
comp62596_c1_seq2	comp62596_c1	314.387	310.248	358.692	371.279	428.022	400.357	548.003	468.208	547.975	321.258	334.775	360.327	327.775	399.886	521.395	338.787	Pattern12	0	gi|698573789|ref|XP_009775497.1|	PREDICTED: uncharacterized protein LOC104225415 [Nicotiana sylvestris]	0	27043453	Potri.001G013300.1	2e-171	AT1G73240	CONTAINS InterPro DOMAIN/s: Nucleoporin protein Ndc1-Nup (InterPro:IPR019049); Has 36 Blast hits to 36 proteins in 17 species: Archae - 0; Bacteria - 0; Metazoa - 1; Fungi - 0; Plants - 35; Viruses - 0; Other Eukaryotes - 0 (source: NCBI BLink).	4e-112		PTHR13269,PTHR13269:SF6			K14315
comp62612_c0_seq5	comp62612_c0	202.558	157.561	172.593	132.932	81.1416	92.8137	147.303	126.399	101.508	179.174	157.668	171.681	177.57	102.296	125.07	169.508	Pattern12	3.23e-06	NA	NA	NA	NA	NA	NA	No_hit	No_hit	No_hit	NA	NA	NA	NA	NA	NA
comp62624_c0_seq1	comp62624_c0	13.7149	38.1719	18.7149	33.233	54.6464	52.6993	7.89125	4.8244	9.32212	28.1558	21.8664	12.0057	23.5339	46.8596	7.34592	20.676	Pattern12	1.07e-07	NA	NA	NA	NA	NA	NA	No_hit	No_hit	No_hit	NA	NA	NA	NA	NA	NA
comp62767_c0_seq1	comp62767_c0	152.973	136.444	124.766	71.2135	92.7332	73.9363	237.614	268.237	309.701	161.256	164.574	169.28	138.061	79.2944	271.851	165.037	Pattern12	0	gi|802546771|ref|XP_012086889.1|	PREDICTED: serine/threonine-protein phosphatase 6 regulatory ankyrin repeat subunit B-like [Jatropha curcas]	0	26980260	Potri.010G185200.1	0	AT5G57740	XB3 ortholog 2 in Arabidopsis thaliana	9e-12	PF12796	PTHR24128,PTHR24128:SF22	KOG4412		K19044
comp62872_c0_seq1	comp62872_c0	96.004	75.4585	110.21	56.0213	61.2702	56.6321	113.099	108.018	133.223	73.1156	105.879	97.2461	93.8908	57.9745	118.114	92.0804	Pattern12	4.01e-09	gi|14488268|dbj|BAB60900.1|	actin [Ipomoea nil]	2e-37	27013162	Potri.016G045500.1	5e-38	AT5G59370	actin 4	7e-32	PF00022	PTHR11937,PTHR11937:SF255			K10355
comp62881_c0_seq1	comp62881_c0	44.3095	36.5475	36.3901	98.7494	141.584	158.884	2.63042	1.92976	2.07158	25.5962	28.7716	21.6102	39.0824	133.073	2.21059	25.326	Pattern12	0	gi|636588419|ref|XP_008025548.1|	glycoside hydrolase family 7 protein [Setosphaeria turcica Et28A]	0	NA	NA	NA	No_hit	No_hit	No_hit	NA	NA	NA	NA	NA	NA
comp62962_c0_seq1	comp62962_c0	97.059	99.8966	83.1773	60.7689	69.5499	62.9246	234.107	210.344	244.447	131.821	135.802	111.653	93.3776	64.4144	229.632	126.425	Pattern12	0	gi|720025192|ref|XP_010263868.1|	PREDICTED: endophilin-A2-like isoform X2 [Nelumbo nucifera]	4e-163	26993081	Potri.004G161300.2	3e-153	AT4G34660	SH3 domain-containing protein	1e-109	PF14604	PTHR10663,PTHR10663:SF163	KOG1118			GO:GO:0005515
comp62970_c0_seq1	comp62970_c0	284.847	271.272	274.485	203.196	220.183	233.607	450.09	414.898	457.82	296.916	344.108	276.131	276.868	218.996	440.936	305.718	Pattern12	0	gi|359476745|ref|XP_002276349.2|	PREDICTED: uncharacterized protein LOC100242725 [Vitis vinifera]	2e-143	27044423	Potri.001G097800.1	3e-121	AT4G23620	Ribosomal protein L25/Gln-tRNA synthetase, anti-codon-binding domain	2e-101	PF01386,PF14693	PTHR33284,PTHR33284:SF1			K02897	GO:GO:0008097,GO:GO:0006412,GO:GO:0005840,GO:GO:0003735
comp63047_c1_seq1	comp63047_c1	163.523	155.124	165.315	7.59611	19.0434	18.8774	93.8182	94.5583	69.398	122.862	133.5	116.455	161.321	15.1723	85.9248	124.272	Pattern12	0	gi|729443528|ref|XP_010521771.1|	PREDICTED: LOW QUALITY PROTEIN: beta-galactosidase 8 [Tarenaya hassleriana]	3e-07	26987970	Potri.009G012400.3	7e-07	AT2G28470	beta-galactosidase 8	2e-06	PF02140,PF01301	PTHR23421,PTHR23421:SF58		3.2.1.23		GO:GO:0030246,GO:GO:0005975,GO:GO:0004553
comp63070_c0_seq2	comp63070_c0	189.898	185.174	202.745	125.336	149.864	139.213	1215.23	1262.3	1606.74	264.921	253.19	240.114	192.606	138.137	1361.43	252.742	Pattern12	0	gi|720056220|ref|XP_010273616.1|	PREDICTED: lamin-like protein [Nelumbo nucifera]	4e-11	27000112	Potri.003G183300.1	5e-12	No_hit	No_hit	No_hit	NA	NA	NA	NA	NA	NA
comp63084_c0_seq1	comp63084_c0	25.3197	20.3042	40.5489	27.7543	42.2267	37.7547	11.3985	10.6137	18.6442	23.2286	18.4253	25.2119	28.7243	35.9119	13.5521	22.2886	Pattern12	9.57e-05	NA	NA	NA	NA	NA	NA	No_hit	No_hit	No_hit	NA	NA	NA	NA	NA	NA
[truncated: 15,135 more rows]

## Sheet: para vs endo
Supplemental material 2. Dormancy status identification of axillary buds in tea plant
[truncated: 10,306 more rows]

## Sheet: endo vs eco
Supplemental material 2. Dormancy status identification of axillary buds in tea plant
[truncated: 9,783 more rows]

## Sheet: eco vs flush
Supplemental material 2. Dormancy status identification of axillary buds in tea plant
[truncated: 13,980 more rows]

[truncated: 2 more sheets: expression pattern, variable descriptions]
