# Supplementary material for: Comprehensive Transcriptome Analyses Reveal Differential Gene Expression Profiles of Camellia sinensis Axillary Buds at Para-, Endo-, Ecodormancy, and Bud Flush Stages
Source: Front Plant Sci. 2017 Apr 18;8:553. doi: 10.3389/fpls.2017.00553 (PMC5394108; doi:10.3389/fpls.2017.00553)
Supplement: Supplementary file 5 [file Data_Sheet_5.XLSX]

## Sheet: chromatin-associated genes
Supplemental material 5. Information summary of the chromatin-associated genes
Group	Subgroup	Contigs	Genes	Para.Ave	Endo.Ave	Eco.Ave	Flush.Ave	Para	Endo	Eco	Flush	MAP_gene	PPEE_gene	GeneBank_ID	GeneBank_annotation	E.value_GB	Populus_Phytozome_ID	Populus_Pytozome_name	E.value_Populus	TAIR10_ID	TAIR10_function_description	Chromatin
A	A1	comp93534_c0_seq7	comp93534_c0	204.526	237.064	155.257	122.797	7.67614	7.88913	7.27852	6.94013	Pattern12	0	gi|225437573|ref|XP_002270605.1|	PREDICTED: histone-lysine N-methyltransferase EZA1 isoform X1 [Vitis vinifera]	0	27034738	Potri.014G120100.3	2e-99	AT4G02020	SET domain-containing protein	Histone-associated gene
A	A1	comp95799_c0_seq1	comp95799_c0	210.544	329.29	150.717	167.773	7.71798	8.36322	7.2357	7.39036	Pattern15	0	gi|147775767|emb|CAN64799.1|	hypothetical protein VITISV_017318 [Vitis vinifera]	0	27030794	Potri.005G005300.1	0	AT4G10710	global transcription factor C	GTC1
A	A1	comp87767_c0_seq1	comp87767_c0	96.7721	171.737	81.8868	91.4225	6.59652	7.42406	6.35556	6.51448	Pattern8	0	gi|731393211|ref|XP_010651378.1|	PREDICTED: pheophytinase, chloroplastic isoform X1 [Vitis vinifera]	0	26997733	Potri.003G219700.1	2e-178	AT5G19850	alpha/beta-Hydrolases superfamily protein	ABHF9
A	A2	comp98829_c0_seq9	comp98829_c0	1545.8	2030.64	1147.76	2041.12	10.5941	10.9877	10.1646	10.9951	Pattern10	0	gi|731412036|ref|XP_010658217.1|	PREDICTED: SNF2 domain-containing protein CLASSY 1-like isoform X1 [Vitis vinifera]	2e-158	27036325	Potri.008G073500.3	2e-123	AT5G20420	chromatin remodeling 42	CHR42
A	A2	comp97148_c0_seq4	comp97148_c0	1882.49	1741.74	601.776	1617.82	10.8784	10.7663	9.23308	10.6598	Pattern12	0	gi|641857104|gb|KDO75870.1|	hypothetical protein CISIN_1g0212821mg [Citrus sinensis]	8e-39	27001622	Potri.011G048000.1	3e-37	AT2G26740	soluble epoxide hydrolase	ABHF10
A	A2	comp90836_c0_seq1	comp90836_c0	1281.69	1255.97	541.74	1402.15	10.3238	10.2946	9.08146	10.4534	Pattern12	0	gi|731438147|ref|XP_010646991.1|	PREDICTED: LOW QUALITY PROTEIN: transcription factor GTE7-like [Vitis vinifera]	4e-155	26988213	Potri.009G080000.1	5e-87	AT5G65630	global transcription factor group E7	GTE7
A	A2	comp96542_c3_seq7	comp96542_c3	1221.52	1003.99	624.834	1274.79	10.2545	9.97153	9.28733	10.316	Pattern14	0	gi|731392003|ref|XP_010650956.1|	PREDICTED: chromatin modification-related protein eaf-1 isoform X2 [Vitis vinifera]	0	26986200	Potri.009G040500.1	2e-99	No_hit	No_hit	Chromatin-associated gene
A	A2	comp71745_c0_seq1	comp71745_c0	2800.48	1947.23	906.267	2770.44	11.4515	10.9272	9.82379	11.4359	Pattern14	0	gi|731399561|ref|XP_010653659.1|	PREDICTED: transcription elongation factor SPT6 [Vitis vinifera]	0	27011633	Potri.016G029200.1	0	AT1G65440	global transcription factor group B1	GTB1
A	A2	comp75737_c1_seq1	comp75737_c1	469.78	380.543	207.893	515.173	8.87584	8.57192	7.6997	9.00891	Pattern14	0	gi|359490935|ref|XP_002274270.2|	PREDICTED: histone deacetylase 15 isoform X1 [Vitis vinifera]	0	27049796	Potri.012G060400.1	0	AT3G18520	histone deacetylase 15	HDA15
A	A2	comp94196_c0_seq8	comp94196_c0	287.029	250.762	154.325	301.605	8.16505	7.97017	7.26983	8.23652	Pattern14	0	gi|731425433|ref|XP_010663246.1|	PREDICTED: histone deacetylase 5 isoform X3 [Vitis vinifera]	0	26992183	Potri.004G092900.5	0	AT5G61060	histone deacetylase 5	HDA5
A	A2	comp98068_c0_seq7	comp98068_c0	433.431	378.186	229.652	424.21	8.75966	8.56295	7.84331	8.72863	Pattern14	0	gi|802641014|ref|XP_012079113.1|	PREDICTED: histone-lysine N-methyltransferase SUVR5 [Jatropha curcas]	4e-136	27015556	Potri.007G033000.1	1e-133	AT2G23740	nucleic acid binding;sequence-specific DNA binding transcription factors;zinc ion binding	Histone-associated gene
A	A2	comp95585_c0_seq1	comp95585_c0	349.373	326.748	165.17	379.073	8.44862	8.35203	7.36781	8.56633	Pattern5	0	gi|731435550|ref|XP_010645607.1|	PREDICTED: F-box protein At3g54460 isoform X1 [Vitis vinifera]	0	26998900	Potri.003G197700.1	0	AT3G54460	SNF2 domain-containing protein / helicase domain-containing protein / F-box family protein	CHR39
A	A2	comp99204_c2_seq1	comp99204_c2	372.848	321.757	189.744	387.906	8.54244	8.32983	7.56791	8.59956	Pattern5	0	gi|645232924|ref|XP_008223092.1|	PREDICTED: chromatin structure-remodeling complex protein SYD [Prunus mume]	7e-147	27037236	Potri.008G195900.3	4e-140	AT1G65010	Plant protein of unknown function (DUF827)	Chromatin-associated gene
A	A2	comp96904_c0_seq1	comp96904_c0	77.8573	51.3881	11.957	64.162	6.28276	5.68336	3.57979	6.00365	Pattern5	0	gi|641842117|gb|KDO61025.1|	hypothetical protein CISIN_1g0021411mg, partial [Citrus sinensis]	1e-98	27008440	Potri.006G116000.1	1e-92	AT5G04560	HhH-GPD base excision DNA repair family protein	DNG1
A	A2	comp98878_c0_seq12	comp98878_c0	434.889	446.325	251.471	489.966	8.7645	8.80195	7.97425	8.93654	Pattern5	0	gi|731380618|ref|XP_010663114.1|	PREDICTED: lysine-specific demethylase JMJ706 isoform X1 [Vitis vinifera]	0	27044799	Potri.001G137700.1	0	AT5G46910	Transcription factor jumonji (jmj) family protein / zinc finger (C5HC2 type) family protein	JMJ13
A	A3	comp37668_c0_seq1	comp37668_c0	1184.81	828.502	270.811	686.709	10.2104	9.69436	8.08114	9.42355	Pattern15	0	gi|566150406|ref|XP_006369390.1|	Argonaute 4 family protein [Populus trichocarpa]	2e-129	27043579	Potri.001G219700.1	2e-132	AT2G27040	Argonaute family protein	AGO4
A	A3	comp42629_c0_seq1	comp42629_c0	1816.29	1492.42	857.731	1292.69	10.8268	10.5434	9.74438	10.3362	Pattern15	0	gi|731399675|ref|XP_010653696.1|	PREDICTED: protein argonaute 4A-like [Vitis vinifera]	0	27012777	Potri.016G024200.1	0	AT2G27040	Argonaute family protein	AGO4
A	A3	comp90260_c0_seq3	comp90260_c0	1186.21	786.898	413.583	682.902	10.2121	9.62003	8.69203	9.41553	Pattern15	0	gi|698540971|ref|XP_009765935.1|	PREDICTED: dicer-like protein 4 isoform X2 [Nicotiana sylvestris]	2e-58	27007875	Potri.006G188800.1	4e-55	AT5G20320	dicer-like 4	DCL4
A	A3	comp96754_c0_seq7	comp96754_c0	1572.98	1324.96	735.005	900.548	10.6193	10.3717	9.52161	9.81466	Pattern15	0	gi|225440992|ref|XP_002277401.1|	PREDICTED: transcriptional activator DEMETER-like [Vitis vinifera]	1e-68	27008440	Potri.006G116000.1	4e-68	AT5G04560	HhH-GPD base excision DNA repair family protein	DNG1
A	A3	comp92711_c1_seq1	comp92711_c1	871.699	434.114	548.948	458.398	9.76769	8.76193	9.10053	8.84046	Pattern2	0	gi|595831795|ref|XP_007206343.1|	hypothetical protein PRUPE_ppa017529mg [Prunus persica]	2e-85	27013580	Potri.016G142500.1	7e-80	AT3G23590	REF4-related 1	MED24SUB2
A	A3	comp83250_c1_seq1	comp83250_c1	1754.4	1455.1	696.643	804.586	10.7768	10.5069	9.44428	9.6521	Pattern7	0	gi|189473427|gb|ACD99685.1|	histone H1-like protein [Camellia sinensis]	4e-69	27029608	Potri.005G116600.1	5e-41	AT2G18050	histone H1-3	HON3
A	A3	comp90066_c0_seq1	comp90066_c0	2388.93	1541.22	1492.81	1139.06	11.2221	10.5899	10.5438	10.1536	Pattern9	0	gi|645274977|ref|XP_008242593.1|	PREDICTED: probable strigolactone esterase D14 homolog [Prunus mume]	3e-132	27003668	Potri.006G155500.1	8e-134	AT3G24420	alpha/beta-Hydrolases superfamily protein	ABHF8
B	B1	comp98248_c0_seq9	comp98248_c0	1151.18	874.917	697.408	1179.43	10.1689	9.773	9.44586	10.2039	Pattern14	0	gi|731396179|ref|XP_010652407.1|	PREDICTED: histone-lysine N-methyltransferase SUVR1 isoform X2 [Vitis vinifera]	0	27021098	Potri.002G257400.3	2e-139	AT1G04050	homolog of SU(var)3-9 1	Histone-associated gene
B	B1	comp97758_c0_seq2	comp97758_c0	611.849	492.968	380.84	598.016	9.25703	8.94535	8.57304	9.22404	Pattern14	0	gi|590651833|ref|XP_007032993.1|	High mobility group A isoform 1 [Theobroma cacao]	7e-38	26984538	Potri.017G129400.1	1e-40	AT1G14900	high mobility group A	HMGA3
B	B1	comp88218_c0_seq1	comp88218_c0	98.3776	51.5904	34.165	172.259	6.62026	5.68903	5.09445	7.42844	Pattern15	0	gi|661879251|emb|CDP17111.1|	unnamed protein product [Coffea canephora]	0	27032851	Potri.014G127200.1	4e-160	AT4G02340	alpha/beta-Hydrolases superfamily protein	ABHF3
B	B1	comp63050_c0_seq2	comp63050_c0	403.789	318.693	240.661	541.994	8.65746	8.31602	7.91086	9.08213	Pattern15	0	gi|225450096|ref|XP_002278255.1|	PREDICTED: actin-related protein 7 [Vitis vinifera]	0	26986654	Potri.009G060200.1	0	AT3G60830	actin-related protein 7	ARP7
B	B1	comp97263_c0_seq1	comp97263_c0	600.85	238.871	136.458	902.376	9.23086	7.90009	7.09231	9.81758	Pattern15	0	gi|731400432|ref|XP_010653947.1|	PREDICTED: condensin complex subunit 1 [Vitis vinifera]	0	27005340	Potri.006G041500.1	0	AT3G57060	binding	CPD1
B	B1	comp33657_c0_seq1	comp33657_c0	83.7702	20.9579	8.68307	169.428	6.38836	4.38942	3.11821	7.40452	Pattern15	0	gi|747089874|ref|XP_011092593.1|	PREDICTED: DNA (cytosine-5)-methyltransferase CMT2 [Sesamum indicum]	1e-17	26997027	Potri.003G100000.2	2e-09	AT4G19020	chromomethylase 2	DMT5
B	B1	comp28540_c0_seq1	comp28540_c0	56.3836	19.0856	10.9893	101.651	5.8172	4.25441	3.45803	6.66748	Pattern15	0	gi|697095193|ref|XP_009610155.1|	PREDICTED: A/G-specific adenine DNA glycosylase [Nicotiana tomentosiformis]	9e-143	27032152	Potri.014G198000.1	2e-144	AT4G12740	HhH-GPD base excision DNA repair family protein	DNG6
B	B1	comp98007_c0_seq2	comp98007_c0	1024.95	803.617	562.382	1239.62	10.0013	9.65036	9.13541	10.2757	Pattern15	0	gi|747093246|ref|XP_011094421.1|	PREDICTED: histone deacetylase HDT1 [Sesamum indicum]	5e-87	27006428	Potri.006G116500.4	2e-71	AT3G44750	histone deacetylase 3	HDA3
B	B1	comp40552_c0_seq1	comp40552_c0	3263.68	1091.36	496.791	7057.54	11.6723	10.0919	8.9565	12.785	Pattern15	0	gi|330318550|gb|AEC10948.1|	histone H4 [Camellia sinensis]	9e-65	27037218	Potri.008G047500.1	8e-51	AT5G59970	Histone superfamily protein	HFO8
B	B1	comp72607_c0_seq1	comp72607_c0	15181.6	4030.86	2297.59	28616.9	13.89	11.9769	11.1659	14.8046	Pattern15	0	gi|590629715|ref|XP_007027068.1|	Histone superfamily protein isoform 2, partial [Theobroma cacao]	2e-52	27037218	Potri.008G047500.1	2e-55	AT5G59970	Histone superfamily protein	HFO8
B	B1	comp100215_c0_seq1	comp100215_c0	1685.12	934.349	417.728	2782.93	10.7186	9.86782	8.70642	11.4424	Pattern15	0	gi|795192003|ref|XP_011846676.1|	PREDICTED: histone H4-like [Mandrillus leucophaeus]	2e-15	27009823	Potri.018G092700.1	5e-18	AT5G59970	Histone superfamily protein	Histone-associated gene
B	B1	comp73648_c0_seq1	comp73648_c0	904.769	205.731	118.639	2457.05	9.82141	7.68462	6.89043	11.2627	Pattern15	0	gi|744564859|ref|XP_010978495.1|	PREDICTED: histone H3.1-like [Camelus dromedarius]	4e-28	27009823	Potri.018G092700.1	1e-29	AT5G59970	Histone superfamily protein	Histone-associated gene
B	B1	comp88317_c0_seq2	comp88317_c0	70.9822	3.63301	0.592496	148.689	6.14938	1.86117	-0.755122	7.21615	Pattern15	0	gi|703147994|ref|XP_010109231.1|	Histone-lysine N-methyltransferase [Morus notabilis]	3e-94	27048980	Potri.012G018300.1	5e-94	AT5G24330	ARABIDOPSIS TRITHORAX-RELATED PROTEIN 6	Histone-associated gene
B	B1	comp92091_c0_seq1	comp92091_c0	131.541	73.7142	50.9389	201.917	7.03937	6.20387	5.6707	7.65762	Pattern15	0	gi|802540397|ref|XP_012076246.1|	PREDICTED: histone-lysine N-methyltransferase SETD1B [Jatropha curcas]	6e-35	27040944	Potri.001G373100.1	9e-36	AT3G15095	HCF243 (high chlorophyll fluorescence), a chloroplast-localized protein involved in the D1 protein stability of the photosystem II complex1.	Histone-associated gene
B	B1	comp86271_c0_seq2	comp86271_c0	452.835	242.444	56.4123	1076.33	8.82284	7.92151	5.81794	10.0719	Pattern15	0	gi|225426010|ref|XP_002273198.1|	PREDICTED: high mobility group B protein 6 [Vitis vinifera]	2e-98	27043736	Potri.001G093700.1	7e-91	AT4G23800	HMG (high mobility group) box protein	HMGB13
B	B1	comp79923_c0_seq2	comp79923_c0	309.233	18.3775	11.844	630.618	8.27255	4.19987	3.56609	9.30062	Pattern15	0	gi|697153456|ref|XP_009630975.1|	PREDICTED: high mobility group B protein 7-like [Nicotiana tomentosiformis]	8e-62	27016874	Potri.007G000900.1	5e-57	AT5G23420	high-mobility group box 6	HMGB7
B	B1	comp47573_c0_seq1	comp47573_c0	4238.62	2339.21	982.851	6122.52	12.0494	11.1918	9.94083	12.5799	Pattern15	0	gi|567854000|ref|XP_006420120.1|	hypothetical protein CICLE_v10005932mg [Citrus clementina]	2e-20	26980875	Potri.010G076800.1	8e-19	AT2G30620	winged-helix DNA-binding transcription factor family protein	HON2
B	B1	comp79853_c0_seq1	comp79853_c0	149.88	47.7363	9.00397	305.928	7.22766	5.57702	3.17056	8.25705	Pattern15	0	gi|747065884|ref|XP_011079601.1|	PREDICTED: histone H1-like [Sesamum indicum]	8e-36	27023697	Potri.002G199900.1	6e-30	AT2G18050	histone H1-3	HON2
B	B1	comp46543_c0_seq1	comp46543_c0	5163.85	1858.29	1325.65	8370.72	12.3342	10.8598	10.3725	13.0311	Pattern15	0	gi|566195299|ref|XP_002316965.2|	histone H2A family protein [Populus trichocarpa]	2e-55	27001505	Potri.011G131400.1	2e-58	AT1G51060	histone H2A 10	HTA10
B	B1	comp40389_c0_seq1	comp40389_c0	1024.69	420.194	271.572	1756.1	10.001	8.71491	8.08519	10.7782	Pattern15	0	NA	NA	NA	27006749	Potri.006G082300.1	3e-06	No_hit	No_hit	HTA12
B	B1	comp40506_c0_seq1	comp40506_c0	1578.6	662.84	464.192	2718.24	10.6244	9.37252	8.85858	11.4085	Pattern15	0	gi|357454131|ref|XP_003597346.1|	Histone H2A [Medicago truncatula]	3e-25	27006749	Potri.006G082300.1	3e-27	AT5G02560	histone H2A 12	HTA12
B	B1	comp82858_c0_seq1	comp82858_c0	7417.84	667.839	447.717	14761.9	12.8568	9.38336	8.80644	13.8496	Pattern15	0	gi|746263034|ref|WP_039311042.1|	hypothetical protein [Paenibacillus sp. IHB B 3415]	2e-49	27006749	Potri.006G082300.1	5e-49	AT5G02560	histone H2A 12	HTA12
B	B1	comp84120_c1_seq2	comp84120_c1	3434.14	1173.86	750.397	8865.89	11.7457	10.197	9.55151	13.114	Pattern15	0	gi|566199114|ref|XP_002319038.2|	hypothetical protein POPTR_0013s02990g [Populus trichocarpa]	5e-64	26993966	Potri.013G028900.1	4e-67	AT1G54690	gamma histone variant H2AX	HTA3
B	B1	comp62695_c0_seq1	comp62695_c0	2397.49	470.223	206.423	5000.91	11.2273	8.8772	7.68946	12.288	Pattern15	0	gi|657988833|ref|XP_008386600.1|	PREDICTED: histone H2AX [Malus domestica]	7e-25	26995679	Potri.013G028800.1	3e-26	AT1G08880	Histone superfamily protein	HTA5
B	B1	comp100738_c0_seq1	comp100738_c0	30.5844	2.27431	0.262186	72.7225	4.93473	1.18543	-1.93134	6.18433	Pattern15	0	gi|661876368|emb|CDP19528.1|	unnamed protein product [Coffea canephora]	2e-21	26993757	Potri.013G018200.1	1e-17	AT5G27670	histone H2A 7	HTA7
B	B1	comp77881_c0_seq1	comp77881_c0	2844.39	182.924	237.839	5918.22	11.4739	7.5151	7.89384	12.5309	Pattern15	0	gi|661876368|emb|CDP19528.1|	unnamed protein product [Coffea canephora]	1e-46	26993757	Potri.013G018200.1	4e-46	AT5G27670	histone H2A 7	HTA7
B	B1	comp76417_c0_seq1	comp76417_c0	544.604	120.121	48.4644	1416.69	9.08906	6.90834	5.59885	10.4683	Pattern15	0	gi|460403453|ref|XP_004247205.1|	PREDICTED: probable histone H2A variant 1 [Solanum lycopersicum]	1e-67	27009436	Potri.018G032000.1	9e-66	AT3G54560	histone H2A 11	HTA9
B	B1	comp36209_c0_seq1	comp36209_c0	870.674	336.37	261.304	1821.72	9.76599	8.39391	8.02958	10.8311	Pattern15	0	gi|297810193|ref|XP_002872980.1|	hypothetical protein ARALYDRAFT_912258 [Arabidopsis lyrata subsp. lyrata]	1e-20	26981321	Potri.010G230800.1	8e-23	AT5G59910	Histone superfamily protein	HTB1
B	B1	comp124536_c0_seq1	comp124536_c0	53.2251	27.8474	20.933	123.419	5.73403	4.79947	4.38771	6.94742	Pattern3	0	gi|49659794|gb|AAT68209.1|	putative histone H2B [Cynodon dactylon]	6e-08	26982498	Potri.010G231300.1	1e-10	AT5G59910	Histone superfamily protein	HTB9
B	B1	comp58678_c0_seq1	comp58678_c0	384.322	195.45	181.137	467.929	8.58617	7.61066	7.50094	8.87015	Pattern4	0	gi|356572746|ref|XP_003554527.1|	PREDICTED: bifunctional epoxide hydrolase 2-like [Glycine max]	3e-168	27032851	Potri.014G127200.1	1e-165	AT4G02340	alpha/beta-Hydrolases superfamily protein	ABHF3
B	B1	comp79942_c0_seq1	comp79942_c0	281.485	218.553	174.198	345.729	8.13691	7.77184	7.44458	8.4335	Pattern4	0	gi|645224451|ref|XP_008219115.1|	PREDICTED: protein phosphatase methylesterase 1 [Prunus mume]	0	27025972	Potri.019G072900.1	0	AT4G10050	esterase/lipase/thioesterase family protein	ABHF7
B	B1	comp77662_c0_seq1	comp77662_c0	585.312	503.553	465.599	676.46	9.19306	8.976	8.86294	9.40186	Pattern4	0	gi|356504541|ref|XP_003521054.1|	PREDICTED: actin-related protein 4-like [Glycine max]	0	27050113	Potri.012G061300.1	0	AT1G18450	actin-related protein 4	ARP4
B	B1	comp89254_c0_seq1	comp89254_c0	165.953	118.26	84.6992	202.113	7.37463	6.88581	6.40428	7.65902	Pattern4	0	gi|731399486|ref|XP_010653634.1|	PREDICTED: putative SWI/SNF-related matrix-associated actin-dependent regulator of chromatin subfamily A member 3-like 1 [Vitis vinifera]	0	27006583	Potri.006G035700.1	0	AT5G05130	DNA/RNA helicase protein	CHR22
B	B1	comp62669_c0_seq1	comp62669_c0	32.8665	8.94339	5.07377	34.072	5.03854	3.16082	2.34306	5.09051	Pattern4	0	gi|661884690|emb|CDP11756.1|	unnamed protein product [Coffea canephora]	3e-90	26997026	Potri.003G100000.1	7e-85	AT4G19020	chromomethylase 2	DMT3
B	B1	comp90087_c2_seq1	comp90087_c2	241.627	130.863	104.831	263.98	7.91664	7.03191	6.71192	8.04428	Pattern4	0	gi|225458267|ref|XP_002282344.1|	PREDICTED: probable DNA-3-methyladenine glycosylase 2 [Vitis vinifera]	1e-128	27023536	Potri.002G035300.1	4e-122	AT1G75230	DNA glycosylase superfamily protein	DNG10
B	B1	comp82351_c0_seq2	comp82351_c0	241.329	170.353	124.883	269.411	7.91486	7.41238	6.96444	8.07366	Pattern4	0	gi|359488195|ref|XP_002272597.2|	PREDICTED: double-stranded RNA-binding protein 4 isoform X3 [Vitis vinifera]	3e-36	26984848	Potri.017G126700.1	2e-25	No_hit	No_hit	DRB1
B	B1	comp91379_c0_seq2	comp91379_c0	414.564	296.786	215.336	391.431	8.69545	8.21328	7.75045	8.61261	Pattern4	0	gi|359488195|ref|XP_002272597.2|	PREDICTED: double-stranded RNA-binding protein 4 isoform X3 [Vitis vinifera]	3e-30	26984848	Potri.017G126700.1	2e-23	AT1G09700	dsRNA-binding domain-like superfamily protein	DRB1
B	B1	comp86496_c0_seq1	comp86496_c0	697.122	297.099	296.94	811.538	9.44527	8.2148	8.21403	9.66452	Pattern4	0	gi|731436951|ref|XP_010647125.1|	PREDICTED: chromatin assembly factor 1 subunit FAS1 [Vitis vinifera]	0	27039946	Potri.008G077800.1	0	AT1G65470	chromatin assembly factor-1 (FASCIATA1) (FAS1)	FAS1
B	B1	comp75330_c0_seq1	comp75330_c0	157.595	97.3242	71.5892	211.705	7.30008	6.60473	6.16167	7.72591	Pattern4	0	gi|225424140|ref|XP_002283949.1|	PREDICTED: histone chaperone ASF1B [Vitis vinifera]	2e-112	26983403	Potri.017G121100.3	5e-101	AT5G38110	anti- silencing function 1b	Histone-associated gene
B	B1	comp76809_c0_seq1	comp76809_c0	176.797	67.8073	72.4924	233.686	7.46595	6.08337	6.17976	7.86843	Pattern4	0	gi|702374242|ref|XP_010062218.1|	PREDICTED: histone chaperone ASF1B [Eucalyptus grandis]	5e-105	26983403	Potri.017G121100.3	5e-103	AT1G66740	ASF1 like histone chaperone	Histone-associated gene
B	B1	comp82407_c0_seq1	comp82407_c0	774.9	620.25	609.85	853.186	9.59787	9.27671	9.25231	9.73672	Pattern4	0	gi|225459530|ref|XP_002284460.1|	PREDICTED: glutamic acid-rich protein [Vitis vinifera]	1e-128	27021411	Potri.002G085000.3	3e-128	AT4G08310	FUNCTIONS IN: molecular_function unknown; INVOLVED IN: biological_process unknown; LOCATED IN: cellular_component unknown; EXPRESSED IN: 25 plant structures; EXPRESSED DURING: 13 growth stages; CONTAINS InterPro DOMAIN/s: Histone chaperone domain CHZ (InterPro:IPR019098); BEST Arabidopsis thaliana protein match is: unknown protein (TAIR:AT1G44780.2); Has 53711 Blast hits to 33687 proteins in 1618…	Histone-associated gene
B	B1	comp92584_c0_seq1	comp92584_c0	63.2392	34.1704	15.7422	72.596	5.98275	5.09468	3.97657	6.18182	Pattern4	0	gi|661896198|emb|CDP00776.1|	unnamed protein product [Coffea canephora]	3e-32	27031378	Potri.005G069700.1	3e-13	AT5G08780	winged-helix DNA-binding transcription factor family protein	HMGA4
B	B1	comp80620_c0_seq1	comp80620_c0	12.3483	2.04676	1.17119	27.2746	3.62624	1.03334	0.227971	4.76949	Pattern4	0	gi|661892525|emb|CDP03683.1|	unnamed protein product [Coffea canephora]	1e-06	27020797	Potri.002G046400.4	4e-08	AT3G54560	histone H2A 11	HTA11
B	B1	comp78719_c0_seq1	comp78719_c0	1071.35	227.424	197.167	1838.58	10.0652	7.82924	7.62327	10.8444	Pattern9	0	gi|255561188|ref|XP_002521606.1|	ISWI chromatin remodeling complex ATPase ISW1, putative [Ricinus communis]	0	27015006	Potri.007G026700.1	0	AT5G66750	chromatin remodeling 1	CHR1
B	B1	comp97600_c0_seq4	comp97600_c0	278.303	203.541	186.349	502.275	8.12051	7.66917	7.54186	8.97233	Pattern9	0	gi|641835598|gb|KDO54572.1|	hypothetical protein CISIN_1g001912mg [Citrus sinensis]	2e-108	27051109	Potri.012G067000.1	1e-101	AT5G07810	SNF2 domain-containing protein / helicase domain-containing protein / HNH endonuclease domain-containing protein	CHR14
B	B1	comp93975_c0_seq3	comp93975_c0	303.478	88.2544	68.1221	729.665	8.24545	6.4636	6.09005	9.51109	Pattern9	0	gi|225431683|ref|XP_002264260.1|	PREDICTED: protein CHROMATIN REMODELING 24 [Vitis vinifera]	0	27028814	Potri.005G066600.1	0	AT5G63950	chromatin remodeling 24	CHR24
B	B1	comp92368_c0_seq1	comp92368_c0	237.049	8.22235	4.57611	348.438	7.88904	3.03955	2.19412	8.44476	Pattern9	0	gi|225432997|ref|XP_002280814.1|	PREDICTED: putative SWI/SNF-related matrix-associated actin-dependent regulator of chromatin subfamily A member 3-like 3 [Vitis vinifera]	0	26996673	Potri.003G083400.1	0	AT5G43530	Helicase protein with RING/U-box domain	CHR32
B	B1	comp77433_c0_seq1	comp77433_c0	317.287	16.943	6.46663	447.233	8.30964	4.08261	2.69301	8.80488	Pattern9	0	gi|225425432|ref|XP_002271716.1|	PREDICTED: chromatin accessibility complex protein 1 [Vitis vinifera]	6e-50	27045090	Potri.001G055000.1	2e-45	AT5G43250	nuclear factor Y, subunit C13	Chromatin-associated gene
B	B1	comp97480_c0_seq4	comp97480_c0	1792.79	1049.32	1011.69	2260.88	10.808	10.0352	9.98255	11.1427	Pattern9	0	gi|567852953|ref|XP_006419640.1|	hypothetical protein CICLE_v10004220mg [Citrus clementina]	0	26980531	Potri.010G021400.2	0	AT3G06400	chromatin-remodeling protein 11	CHRP11
B	B1	comp86268_c0_seq2	comp86268_c0	181.495	33.4533	19.7294	358.622	7.50378	5.06408	4.30228	8.48632	Pattern9	0	gi|643706300|gb|KDP22432.1|	hypothetical protein JCGZ_26263 [Jatropha curcas]	5e-153	26998991	Potri.003G108400.1	2e-149	AT5G62410	structural maintenance of chromosomes 2	CPC3
B	B1	comp97033_c2_seq1	comp97033_c2	210.92	27.0778	18.057	397.112	7.72056	4.75904	4.17448	8.6334	Pattern9	0	gi|225466149|ref|XP_002269854.1|	PREDICTED: structural maintenance of chromosomes protein 2-1 [Vitis vinifera]	0	27044143	Potri.001G125000.1	0	AT5G62410	structural maintenance of chromosomes 2	CPC3
B	B1	comp62787_c0_seq1	comp62787_c0	221.128	52.4104	65.0332	483.11	7.78874	5.71178	6.0231	8.91621	Pattern9	0	gi|731409496|ref|XP_010657218.1|	PREDICTED: condensin complex subunit 2 [Vitis vinifera]	0	27033837	Potri.014G155900.1	0	AT2G32590	LOCATED IN: chloroplast; EXPRESSED IN: 17 plant structures; EXPRESSED DURING: 9 growth stages; CONTAINS InterPro DOMAIN/s: Barren (InterPro:IPR008418); Has 467 Blast hits to 447 proteins in 202 species: Archae - 0; Bacteria - 4; Metazoa - 147; Fungi - 168; Plants - 39; Viruses - 1; Other Eukaryotes - 108 (source: NCBI BLink).	CPH1
B	B1	comp92002_c0_seq1	comp92002_c0	420.712	32.5246	27.9259	732.877	8.71669	5.02346	4.80353	9.51743	Pattern9	0	gi|225463167|ref|XP_002267200.1|	PREDICTED: DNA (cytosine-5)-methyltransferase 1-like [Vitis vinifera]	0	27009630	Potri.018G138000.1	0	AT5G49160	methyltransferase 1	DMT1
B	B1	comp96801_c1_seq7	comp96801_c1	487.791	81.1191	68.4569	827.944	8.93012	6.34197	6.09712	9.69339	Pattern9	0	gi|747089223|ref|XP_011092241.1|	PREDICTED: DNA (cytosine-5)-methyltransferase 1B-like [Sesamum indicum]	4e-18	27000318	Potri.T046100.1	2e-18	AT4G14140	DNA methyltransferase 2	DMT1
B	B1	comp93035_c0_seq1	comp93035_c0	847.813	61.2195	39.825	2108.37	9.7276	5.93592	5.3156	11.0419	Pattern9	0	gi|225441510|ref|XP_002275932.1|	PREDICTED: putative DNA (cytosine-5)-methyltransferase CMT1 [Vitis vinifera]	0	27043968	Potri.001G009600.1	0	AT1G69770	chromomethylase 3	DMT3
B	B1	comp95788_c0_seq1	comp95788_c0	3178.49	173.336	123.861	5986.71	11.6341	7.43743	6.95258	12.5475	Pattern9	0	gi|731393107|ref|XP_010651344.1|	PREDICTED: DNA (cytosine-5)-methyltransferase CMT3 [Vitis vinifera]	0	27043968	Potri.001G009600.1	0	AT1G69770	chromomethylase 3	DMT3
B	B1	comp94052_c2_seq13	comp94052_c2	513.981	172.355	113.692	1082.32	9.00557	7.42924	6.82898	10.0799	Pattern9	0	gi|296088422|emb|CBI37413.3|	unnamed protein product [Vitis vinifera]	0	26997026	Potri.003G100000.1	0	AT4G19020	chromomethylase 2	DMT4
B	B1	comp89615_c0_seq1	comp89615_c0	841.305	382.811	380.8	1149.88	9.71648	8.58049	8.57289	10.1673	Pattern9	0	gi|743907258|ref|XP_011047054.1|	PREDICTED: histone acetyltransferase type B catalytic subunit [Populus euphratica]	0	26995365	Potri.013G068200.1	0	AT5G56740	histone acetyltransferase of the GNAT family 2	HAG2
B	B1	comp92491_c1_seq7	comp92491_c1	50.1727	9.38618	8.50631	114.445	5.64883	3.23054	3.08853	6.83851	Pattern9	0	gi|802592430|ref|XP_012071580.1|	PREDICTED: histone-lysine N-methyltransferase ASHR3 isoform X1 [Jatropha curcas]	0	27010631	Potri.018G102100.1	0	AT4G30860	SET domain group 4	Histone-associated gene
B	B1	comp99687_c0_seq1	comp99687_c0	124.57	60.7713	36.0608	331.327	6.96081	5.92532	5.17236	8.37211	Pattern9	0	gi|357512103|ref|XP_003626340.1|	Histone H2A [Medicago truncatula]	3e-36	27027440	Potri.005G040800.1	5e-38	AT1G54690	gamma histone variant H2AX	HTA3
B	B1	comp76911_c0_seq1	comp76911_c0	137.857	4.73086	5.1686	268.074	7.10702	2.2421	2.36977	8.06649	Pattern9	0	gi|743882789|ref|XP_011036853.1|	PREDICTED: probable histone H2A.5 [Populus euphratica]	3e-29	27030250	Potri.005G026500.1	7e-28	AT5G27670	histone H2A 7	HTA7
B	B1	comp100538_c0_seq1	comp100538_c0	286.422	25.7314	21.5611	613.783	8.162	4.68546	4.43036	9.26159	Pattern9	0	gi|731314596|ref|XP_010687486.1|	PREDICTED: histone H2B.9 [Beta vulgaris subsp. vulgaris]	5e-07	26981321	Potri.010G230800.1	2e-09	AT5G59910	Histone superfamily protein	HTB1
B	B1	comp90333_c0_seq11	comp90333_c0	21147.2	6541.01	5466.64	39186	14.3682	12.6753	12.4164	15.258	Pattern9	0	gi|703150714|ref|XP_010109932.1|	Histone H2B.3 [Morus notabilis]	3e-57	27036611	Potri.008G030500.1	6e-60	AT5G59910	Histone superfamily protein	HTB3
B	B1	comp90334_c0_seq9	comp90334_c0	108.471	48.5779	47.7356	205.53	6.76117	5.60223	5.57699	7.68321	Pattern9	0	gi|731421863|ref|XP_010661899.1|	PREDICTED: histone H3-like centromeric protein HTR12 isoform X1 [Vitis vinifera]	8e-52	27034380	Potri.014G096400.1	6e-46	AT1G01370	Histone superfamily protein	HTR12
B	B2	comp33216_c0_seq1	comp33216_c0	3818.1	2628.67	2876.45	3485.33	11.8986	11.3601	11.4901	11.7671	Pattern15	0	gi|225464279|ref|XP_002271225.1|	PREDICTED: protein argonaute 1 [Vitis vinifera]	0	27051146	Potri.012G037100.1	0	AT1G48410	Stabilizer of iron transporter SufD / Polynucleotidyl transferase	AGO1
B	B2	comp76382_c0_seq2	comp76382_c0	730.648	540.87	479.439	592.805	9.51303	9.07914	8.9052	9.21141	Pattern15	0	gi|460396970|ref|XP_004244042.1|	PREDICTED: protein DEK [Solanum lycopersicum]	4e-66	27043357	Potri.001G367400.5	7e-61	AT4G26630	DEK domain-containing chromatin associated protein	DEK
B	B2	comp34975_c0_seq1	comp34975_c0	432.764	289.996	218.18	339.805	8.75744	8.17989	7.76937	8.40856	Pattern15	0	gi|297741479|emb|CBI32611.3|	unnamed protein product [Vitis vinifera]	3e-17	27006749	Potri.006G082300.1	5e-20	AT5G02560	histone H2A 12	HTA12
B	B2	comp98346_c0_seq7	comp98346_c0	1762.64	986.173	963.405	1564.4	10.7835	9.9457	9.912	10.6114	Pattern4	0	gi|565387582|ref|XP_006359574.1|	PREDICTED: uncharacterized protein LOC102582571 [Solanum tuberosum]	8e-13	26989823	Potri.004G223600.1	2e-09	No_hit	No_hit	BRD5
B	B2	comp94356_c0_seq1	comp94356_c0	1007.48	752.407	747.979	882.698	9.97654	9.55537	9.54685	9.78578	Pattern4	0	gi|296089910|emb|CBI39729.3|	unnamed protein product [Vitis vinifera]	2e-25	27043359	Potri.001G367400.6	2e-22	AT4G26630	DEK domain-containing chromatin associated protein	DEK
B	B2	comp91748_c0_seq1	comp91748_c0	273.549	79.8372	91.8341	226.855	8.09566	6.31899	6.52096	7.82562	Pattern4	0	gi|719969110|ref|XP_010267457.1|	PREDICTED: lysine-specific histone demethylase 1 homolog 1 [Nelumbo nucifera]	0	27020449	Potri.002G013100.1	0	AT1G62830	LSD1-like 1	HDMA3
B	B2	comp53477_c0_seq1	comp53477_c0	42.8672	1.32062	1.43337	32.5205	5.4218	0.401216	0.519413	5.02328	Pattern4	0	gi|731392396|ref|XP_010651084.1|	PREDICTED: probable histone-lysine N-methyltransferase set-2 [Vitis vinifera]	6e-53	27041217	Potri.001G233600.1	1e-48	AT5G59990	CCT motif family protein	Histone-associated gene
B	B2	comp96931_c1_seq5	comp96931_c1	225.957	138.134	97.5342	190.069	7.8199	7.10992	6.60784	7.57038	Pattern4	0	gi|802560335|ref|XP_012066265.1|	PREDICTED: histone-lysine N-methyltransferase ATX2-like [Jatropha curcas]	7e-109	27035372	Potri.014G146300.1	6e-47	AT1G05830	trithorax-like protein 2	Histone-associated gene
B	B2	comp95051_c2_seq1	comp95051_c2	5092.75	3424.12	3680.1	4147.06	12.3142	11.7415	11.8455	12.0179	Pattern9	0	gi|590582900|ref|XP_007014751.1|	E3 ubiquitin-protein ligase BRE1-like 2 isoform 1 [Theobroma cacao]	9e-113	27047315	Potri.001G008800.3	1e-106	AT1G55250	histone mono-ubiquitination 2	Histone-associated gene
B	B3	comp63474_c0_seq1	comp63474_c0	138.493	39.3531	79.1517	109.927	7.11367	5.29841	6.30655	6.7804	Pattern14	0	gi|697157474|ref|XP_009587492.1|	PREDICTED: probable esterase D14L [Nicotiana tomentosiformis]	3e-171	27015064	Potri.007G052000.1	5e-169	AT4G37470	alpha/beta-Hydrolases superfamily protein	ABHF2
B	B3	comp79503_c0_seq1	comp79503_c0	236.057	80.3759	109.009	307.47	7.88299	6.32869	6.76831	8.2643	Pattern15	0	gi|225431509|ref|XP_002274967.1|	PREDICTED: chromatin assembly factor 1 subunit FAS2 isoform X2 [Vitis vinifera]	0	27016455	Potri.007G108200.1	0	AT5G64630	Transducin/WD40 repeat-like superfamily protein	Chromatin-associated gene
B	B3	comp98389_c0_seq9	comp98389_c0	2040.43	1440.94	1920.62	2110.14	10.9947	10.4928	10.9074	11.0431	Pattern8	0	gi|225440250|ref|XP_002278728.1|	PREDICTED: histone-lysine N-methyltransferase, H3 lysine-9 specific SUVH1 [Vitis vinifera]	0	27012947	Potri.016G025300.3	0	AT1G73100	SU(VAR)3-9 homolog 3	Histone-associated gene
B	B3	comp88144_c0_seq7	comp88144_c0	180.14	45.5489	85.47	381.245	7.49298	5.50934	6.41735	8.57457	Pattern9	0	gi|747081947|ref|XP_011088272.1|	PREDICTED: protein CHROMATIN REMODELING 25 isoform X2 [Sesamum indicum]	3e-06	26989578	Potri.004G141500.1	1e-06	AT3G19210	homolog of RAD54	CHR25
B	B4	comp95025_c0_seq6	comp95025_c0	319.946	289.163	335.234	486.534	8.32168	8.17574	8.38902	8.9264	Pattern13	0	gi|661888807|emb|CDP07250.1|	unnamed protein product [Coffea canephora]	2e-42	27022491	Potri.002G003700.1	5e-36	AT1G76510	ARID/BRIGHT DNA-binding domain-containing protein	ARID5
B	B4	comp61904_c0_seq1	comp61904_c0	5707.25	4866.22	5738.77	10991.3	12.4786	12.2486	12.4865	13.4241	Pattern13	0	gi|661894792|emb|CDP01791.1|	unnamed protein product [Coffea canephora]	6e-35	27029882	Potri.005G101400.1	3e-34	AT1G20696	high mobility group B3	HMGB3
B	B4	comp87393_c0_seq3	comp87393_c0	2281.22	1335.31	2044.73	5203.7	11.1556	10.383	10.9977	12.3453	Pattern15	0	gi|697116357|ref|XP_009612087.1|	PREDICTED: histone deacetylase HDT1-like [Nicotiana tomentosiformis]	1e-54	26990896	Potri.004G188800.3	2e-36	AT3G44750	histone deacetylase 3	HDA3
B	B4	comp87464_c0_seq5	comp87464_c0	4144.85	3150.52	3643.98	8987.36	12.0171	11.6214	11.8313	13.1337	Pattern15	0	gi|720065679|ref|XP_010276344.1|	PREDICTED: mediator of RNA polymerase II transcription subunit 7a-like isoform X1 [Nelumbo nucifera]	7e-94	27012823	Potri.016G062800.1	6e-91	AT5G03220	Mediator complex, subunit Med7	MED7SUB1
B	B4	comp96569_c3_seq4	comp96569_c3	968.699	1116.3	996.907	1282.31	9.9199	10.1245	9.96132	10.3245	Pattern3	0	gi|703120396|ref|XP_010102092.1|	hypothetical protein L484_001825 [Morus notabilis]	3e-37	26989823	Potri.004G223600.1	1e-08	No_hit	No_hit	BRD5
B	B4	comp80475_c0_seq5	comp80475_c0	133.959	77.5674	94.8211	310.047	7.06565	6.27738	6.56714	8.27634	Pattern3	0	gi|297737359|emb|CBI26560.3|	unnamed protein product [Vitis vinifera]	3e-148	26997026	Potri.003G100000.1	4e-126	AT4G19020	chromomethylase 2	DMT2
B	B4	comp93663_c0_seq2	comp93663_c0	510.639	540.804	606.56	867.51	8.99616	9.07896	9.24451	9.76074	Pattern3	0	gi|697106555|ref|XP_009607108.1|	PREDICTED: histone deacetylase complex subunit SAP18-like [Nicotiana tomentosiformis]	1e-08	26998421	Potri.003G119300.1	6e-08	AT2G45640	SIN3 associated polypeptide P18	HCP1
B	B4	comp98498_c1_seq8	comp98498_c1	538.63	471.195	488.067	681.504	9.07315	8.88018	8.93093	9.41258	Pattern3	0	gi|802642957|ref|XP_012079259.1|	PREDICTED: histone-lysine N-methyltransferase CLF [Jatropha curcas]	6e-133	27029937	Potri.005G140200.1	3e-131	AT2G23380	SET domain-containing protein	Histone-associated gene
B	B4	comp71462_c0_seq1	comp71462_c0	108.858	126.832	115.68	204.935	6.76631	6.98678	6.85399	7.67902	Pattern3	0	gi|698490939|ref|XP_009791913.1|	PREDICTED: F-box protein At5g06550 [Nicotiana sylvestris]	0	27013638	Potri.016G065400.1	0	AT5G06550	HR demethylase that acts as a positive regulator of seed germination in the PHYB-PIL5-SOM pathway.	JMJ22
B	B4	comp91855_c2_seq1	comp91855_c2	428.821	485.298	533.868	736.576	8.74423	8.92273	9.06034	9.52469	Pattern9	0	gi|661883664|emb|CDP12749.1|	unnamed protein product [Coffea canephora]	0	27019307	Potri.015G082500.1	0	AT5G63110	histone deacetylase 6	HDA6
C	C1	comp61866_c0_seq1	comp61866_c0	40.3009	5.8896	93.9498	0.321627	5.33274	2.55817	6.55382	-1.63654	Pattern10	0	gi|444242624|gb|AGD93126.1|	flowering locus T [Camellia sinensis]	8e-115	27039795	Potri.008G077700.1	6e-109	AT1G65480	PEBP (phosphatidylethanolamine-binding protein) family protein	FLT1
C	C1	comp93722_c0_seq7	comp93722_c0	31.0406	37.5163	67.5669	3.91899	4.95608	5.22945	6.07824	1.97048	Pattern12	0	gi|255933175|ref|XP_002558058.1|	Pc12g12440 [Penicillium rubens Wisconsin 54-1255]	1e-47	27037218	Potri.008G047500.1	5e-47	AT5G59970	Histone superfamily protein	HFO8
C	C1	comp98282_c0_seq13	comp98282_c0	777	873.333	1003.9	618.228	9.60177	9.77039	9.9714	9.272	Pattern12	0	gi|731403829|ref|XP_010655213.1|	PREDICTED: histone acetyltransferase HAC1-like [Vitis vinifera]	7e-13	NA	NA	NA	No_hit	No_hit	Histone-associated gene
C	C1	comp93510_c0_seq1	comp93510_c0	27.6484	36.9194	63.837	8.56152	4.78912	5.20631	5.99632	3.09787	Pattern12	0	gi|163915147|ref|NP_001106556.1|	histone cluster 1, H3g protein [Xenopus (Silurana) tropicalis]	1e-89	27043178	Potri.001G016900.1	2e-84	AT5G65360	Histone superfamily protein	HTR9
C	C1	comp99121_c0_seq8	comp99121_c0	485.017	547.273	632.273	391.133	8.92189	9.09612	9.3044	8.61152	Pattern15	0	gi|731392003|ref|XP_010650956.1|	PREDICTED: chromatin modification-related protein eaf-1 isoform X2 [Vitis vinifera]	3e-86	26986200	Potri.009G040500.1	8e-86	No_hit	No_hit	Chromatin-associated gene
C	C1	comp91822_c0_seq1	comp91822_c0	4.03143	15.9663	25.7767	1.22779	2.01129	3.99696	4.688	0.296064	Pattern15	0	gi|396496598|ref|XP_003844782.1|	hypothetical protein LEMA_P000900.1 [Leptosphaeria maculans JN3]	0	27043736	Potri.001G093700.1	6e-06	AT4G11080	HMG (high mobility group) box protein	HMGB13
C	C1	comp97005_c0_seq18	comp97005_c0	3088.9	8396.98	5185.7	2013.45	11.5929	13.0357	12.3403	10.9755	Pattern15	0	gi|731416365|ref|XP_010659873.1|	PREDICTED: mediator of RNA polymerase II transcription subunit 14 [Vitis vinifera]	0	27029175	Potri.005G053700.1	0	AT3G04740	RNA polymerase II transcription mediators	MED14SUB1
C	C1	comp59184_c0_seq1	comp59184_c0	1423.14	1470.31	1308.69	708.925	10.4749	10.5219	10.3539	9.46949	Pattern3	0	gi|590597067|ref|XP_007018509.1|	Alpha/beta-Hydrolases superfamily protein [Theobroma cacao]	2e-167	27021807	Potri.002G118900.1	2e-166	AT3G03990	alpha/beta-Hydrolases superfamily protein	ABHF1
C	C1	comp89962_c0_seq1	comp89962_c0	15.3683	34.6247	47.3631	3.4441	3.94189	5.11373	5.56569	1.78413	Pattern4	0	gi|189205162|ref|XP_001938916.1|	non-histone chromosomal protein 6 [Pyrenophora tritici-repentis Pt-1C-BFP]	5e-36	26985265	Potri.017G078500.1	3e-14	AT3G28730	high mobility group	Histone-associated gene
C	C1	comp80229_c0_seq2	comp80229_c0	421.418	366.403	380.932	247.73	8.71911	8.51729	8.57339	7.95262	Pattern9	0	gi|731379459|ref|XP_002276814.3|	PREDICTED: methyl-CpG-binding domain-containing protein 13 isoform X4 [Vitis vinifera]	2e-22	27051076	Potri.012G138300.1	2e-18	AT5G52230	methyl-CPG-binding domain protein 13	MBD13
C	C2	comp93476_c0_seq1	comp93476_c0	233.888	244.545	493.97	206.56	7.86967	7.93395	8.94828	7.69042	Pattern12	0	gi|661881295|emb|CDP15042.1|	unnamed protein product [Coffea canephora]	0	27017322	Potri.015G090500.1	0	AT5G50320	radical SAM domain-containing protein / GCN5-related N-acetyltransferase (GNAT) family protein	HAG3
C	C2	comp97346_c2_seq3	comp97346_c2	1759.82	2113.28	2623.1	1619.35	10.7812	11.0453	11.3571	10.6612	Pattern14	0	gi|567883619|ref|XP_006434368.1|	hypothetical protein CICLE_v10000121mg [Citrus clementina]	0	26992390	Potri.004G162500.1	0	AT4G08350	global transcription factor group A2	GTA2
C	C2	comp87147_c0_seq1	comp87147_c0	1721.1	2118.71	3060.32	1746.5	10.7491	11.049	11.5795	10.7702	Pattern14	0	gi|296086416|emb|CBI32005.3|	unnamed protein product [Vitis vinifera]	2e-110	26995266	Potri.013G064400.1	1e-107	AT2G02760	ubiquiting-conjugating enzyme 2	HUPB2
C	C2	comp76062_c0_seq1	comp76062_c0	578.434	694.544	1073.18	818.464	9.17601	9.43992	10.0677	9.67678	Pattern15	0	gi|731358818|ref|XP_010690952.1|	PREDICTED: histone deacetylase 19 [Beta vulgaris subsp. vulgaris]	0	26987801	Potri.009G170700.4	0	AT4G38130	histone deacetylase 1	HDA1
C	C2	comp96609_c2_seq2	comp96609_c2	512.7	618.177	1325.46	370.309	9.00197	9.27188	10.3723	8.53259	Pattern15	0	gi|763789583|gb|KJB56579.1|	hypothetical protein B456_009G126200 [Gossypium raimondii]	0	27044081	Potri.001G204900.1	0	AT1G15780	unknown protein; BEST Arabidopsis thaliana protein match is: unknown protein (TAIR:AT2G10440.1); Has 103701 Blast hits to 43153 proteins in 1828 species: Archae - 30; Bacteria - 7385; Metazoa - 38639; Fungi - 11531; Plants - 7727; Viruses - 307; Other Eukaryotes - 38082 (source: NCBI BLink).	MED15SUB1
C	C2	comp91926_c1_seq4	comp91926_c1	537.135	600.558	814.386	566.166	9.06914	9.23016	9.66957	9.14508	Pattern5	0	gi|661897833|emb|CDO97800.1|	unnamed protein product [Coffea canephora]	0	27009832	Potri.018G064500.1	0	AT3G43240	ARID/BRIGHT DNA-binding domain-containing protein	ARID4
C	C2	comp99164_c0_seq7	comp99164_c0	34.954	33.5843	353.057	41.1945	5.12739	5.06972	8.46376	5.36438	Pattern5	0	gi|731419166|ref|XP_010660927.1|	PREDICTED: methyl-CpG-binding domain-containing protein 9 isoform X2 [Vitis vinifera]	5e-83	26985257	Potri.017G072600.1	1e-08	AT3G01460	methyl-CPG-binding domain 9	MBD9

## Sheet: varible description
Supplemental material 5. Information summary of the chromatin-associated genes
variable	description
Group	Group number in expression profile analysis of chromatin-associated genes
Subgroup	Subgroup number in expression profile analysis of chromatin-associated genes
Contigs	contig ID created in RNA-Seq analysis
Genes	gene ID created in RNA-Seq analysis
Para.Ave	mean of the normalized transcripts' counts at paradormant stage
Endo.Ave	mean of the normalized transcripts' counts at endodormant stage
Eco.Ave	mean of the normalized transcripts' counts at ecodormant stage
Flush.Ave	mean of the normalized transcripts' counts at bud flush stage
Para	Log2 values of 'Para.Ave'
Endo	Log2 values of 'Endo.Ave'
Eco	Log2 values of 'Eco.Ave'
Flush	Log2 values of 'Flush.Ave'
MAP_gene	Expression pattern assigned based on EBSeq v1.1.5 analysis
PPEE_gene	The posterior probability that a gene/transcript is equally expressed
GeneBank_ID	Best hit name from the NR database (ftp://ftp.ncbi.nlm.nih.gov/blast/db/)
GeneBank_annotation	Functional description of the best hit from the NR database (ftp://ftp.ncbi.nlm.nih.gov/blast/db/)
E.value_GB	E-value of Blastx to the NR database (ftp://ftp.ncbi.nlm.nih.gov/blast/db/)
Populus_Phytozome_ID	Best Populus hit ID from Phytozome v11.0.8 file 'Ptrichocarpa_210_v3.0.annotation_info.txt' (https://phytozome.jgi.doe.gov/) based on the primary tea plant transcript.
Populus_Pytozome_name	Best Populus hit name from Phytozome v11.0.8 file 'Ptrichocarpa_210_v3.0.annotation_info.txt' (https://phytozome.jgi.doe.gov/) based on the primary tea plant transcript.
E.value_Populus	E-value of Blastx to the Phytozome v11.0.8 file 'Ptrichocarpa_210_v3.0.protein.fa' (https://phytozome.jgi.doe.gov/) based on the primary tea plant transcript.
TAIR10_ID	Best Arabidopsis TAIR10 hit name from the Phytozome v11.0.8 file 'Athaliana_167_TAIR10.annotation_info.txt' (https://phytozome.jgi.doe.gov/) based on the primary tea plant transcript.
TAIR10_function_description	Best Arabidopsis TAIR10 hit name from the Phytozome v11.0.8 file 'Athaliana_167_TAIR10.annotation_info.txt' (https://phytozome.jgi.doe.gov/) based on the primary tea plant transcript.
Chromatin	Chromatin-associated gene identifier. Genes identified as "TAIR10" had “chromatin” or "histone” in the TAIR10 functional annotation (TAIR10_DEFLINE) of the Populus v3.0 annotation file, or in any of the "full name" aliases listed in the TAIR10 gene aliases text file (ftp://ftp.arabidopsis.org/Genes/gene_aliases_20130831.txt). All other identiers came from the Arabidopsis thaliana chromatin databa…
