# Supplementary material for: Comprehensive Transcriptome Analyses Reveal Differential Gene Expression Profiles of Camellia sinensis Axillary Buds at Para-, Endo-, Ecodormancy, and Bud Flush Stages
Source: Front Plant Sci. 2017 Apr 18;8:553. doi: 10.3389/fpls.2017.00553 (PMC5394108; doi:10.3389/fpls.2017.00553)
Supplement: Supplementary file 6 [file Data_Sheet_6.XLSX]

## Sheet: transcription factors
Supplemental material 6. Information summary of the transcription factors
Contigs	Genes	Endo.Ave	Eco.Ave	Flush.Ave	Para.Ave	MAP_gene	PPEE_gene	GeneBank_ID	GeneBank_annotation	E.value_GB	Populus_Phytozome_ID	Populus_Pytozome_name	E.value_Populus	TAIR10_ID	TAIR10_function_description	E.value_TAIR10	TAIR10_Pfam	TAIR10_Panther	TAIR10_KOG	TAIR10_KEGG.EC	TAIR10_KO	TAIR10_GO	CHROM	HORMONE	HORMONE_FUNCTION	TF family
comp97122_c0_seq1	comp97122_c0	79.5694	199.499	154.54	86.9842	Pattern12	0	gi|359492526|ref|XP_002285467.2|	PREDICTED: AP2-like ethylene-responsive transcription factor ANT [Vitis vinifera]	9e-26	27030733	Potri.005G148400.1	1e-27	AT4G37750	Integrase-type DNA-binding superfamily protein	3e-09	PF00847	PTHR32467,PTHR32467:SF11			K09285	GO:GO:0006355,GO:GO:0003700,GO:GO:0007275				AP2
comp94665_c1_seq20	comp94665_c1	1465.41	2283.51	1187.84	1248.95	Pattern14	0	gi|802643404|ref|XP_012079272.1|	PREDICTED: floral homeotic protein APETALA 2 isoform X1 [Jatropha curcas]	6e-94	27029162	Potri.005G140700.3	1e-89	AT4G36920	Integrase-type DNA-binding superfamily protein	1e-05	PF00847	PTHR32467,PTHR32467:SF18			K09284	GO:GO:0006355,GO:GO:0003700,GO:GO:0007275				AP2
comp100192_c0_seq1	comp100192_c0	116.885	219.2	97.9177	61.9728	Pattern15	0	gi|590596772|ref|XP_007018428.1|	Integrase-type DNA-binding superfamily protein [Theobroma cacao]	8e-57	27030734	Potri.005G148400.2	8e-57	AT4G37750	Integrase-type DNA-binding superfamily protein	6e-14	PF00847	PTHR32467,PTHR32467:SF11			K09285	GO:GO:0006355,GO:GO:0003700,GO:GO:0007275				AP2
comp97107_c0_seq8	comp97107_c0	3456.56	4355.46	3791.48	2504.06	Pattern15	0	gi|731435087|ref|XP_010645297.1|	PREDICTED: AP2-like ethylene-responsive transcription factor ANT isoform X1 [Vitis vinifera]	1e-101	27032210	Potri.014G012200.1	1e-93	AT4G37750	Integrase-type DNA-binding superfamily protein	1e-40	PF00847	PTHR32467,PTHR32467:SF11			K09285	GO:GO:0006355,GO:GO:0003700,GO:GO:0007275				AP2
comp86387_c0_seq1	comp86387_c0	83.0803	78.0012	172.108	97.1012	Pattern3	0	gi|590581085|ref|XP_007014251.1|	AP2-like ethylene-responsive transcription factor AIL5, putative [Theobroma cacao]	5e-139	27009065	Potri.018G091600.1	1e-132	AT5G57390	AINTEGUMENTA-like 5	5e-08	PF00847	PTHR32467,PTHR32467:SF23			K09285	GO:GO:0006355,GO:GO:0003700,GO:GO:0007275				AP2
comp86387_c2_seq1	comp86387_c2	21.5827	12.0096	42.9502	24.8135	Pattern3	0.0422572	gi|720030183|ref|XP_010265446.1|	PREDICTED: AP2-like ethylene-responsive transcription factor AIL5 [Nelumbo nucifera]	2e-39	27004856	Potri.006G167700.1	2e-35	AT5G57390	AINTEGUMENTA-like 5	1e-21	PF00847	PTHR32467,PTHR32467:SF23			K09285	GO:GO:0006355,GO:GO:0003700,GO:GO:0007275				AP2
comp91727_c0_seq1	comp91727_c0	60.2103	95.3784	157.757	98.4898	Pattern3	4.4e-14	gi|719975861|ref|XP_010248341.1|	PREDICTED: AP2-like ethylene-responsive transcription factor ANT [Nelumbo nucifera]	2e-100	27015790	Potri.007G007400.1	2e-96	AT4G37750	Integrase-type DNA-binding superfamily protein	4e-11	PF00847	PTHR32467,PTHR32467:SF11			K09285	GO:GO:0006355,GO:GO:0003700,GO:GO:0007275				AP2
comp93737_c0_seq2	comp93737_c0	65.5826	81.5753	122.321	131.036	Pattern4	1.2e-13	gi|225441842|ref|XP_002284093.1|	PREDICTED: AP2-like ethylene-responsive transcription factor At2g41710 [Vitis vinifera]	5e-175	27007466	Potri.006G049700.1	4e-171	AT2G41710	Integrase-type DNA-binding superfamily protein	4e-115	PF00847	PTHR32467,PTHR32467:SF32			K09285	GO:GO:0006355,GO:GO:0003700,GO:GO:0007275				AP2
comp100755_c0_seq1	comp100755_c0	7.6251	7.07203	4.50353	17.0846	Pattern9	0.0120082	gi|472824908|dbj|BAN08521.1|	homeotic APETALA2 protein [Nymphaea hybrid cultivar]	6e-30	27037684	Potri.008G045300.5	2e-31	AT2G28550	related to AP2.7	1e-24	PF00847	PTHR32467,PTHR32467:SF29			K09284	GO:GO:0006355,GO:GO:0003700,GO:GO:0007275				AP2
comp94122_c0_seq9	comp94122_c0	498.868	519.237	284.46	937.221	Pattern9	0	gi|720013386|ref|XP_010260156.1|	PREDICTED: ethylene-responsive transcription factor RAP2-7-like isoform X1 [Nelumbo nucifera]	1e-121	27006172	Potri.006G132400.1	9e-124	AT2G28550	related to AP2.7	4e-78	PF00847	PTHR32467,PTHR32467:SF29			K09284	GO:GO:0006355,GO:GO:0003700,GO:GO:0007275				AP2
comp94835_c0_seq8	comp94835_c0	151.267	95.305	261.506	166.401	Pattern12	0	gi|731395132|ref|XP_010652075.1|	PREDICTED: auxin response factor 23-like isoform X1 [Vitis vinifera]	2e-173	27032062	Potri.014G135300.1	2e-164	AT5G62000	auxin response factor 2	6e-126	PF02309,PF02362,PF06507	PTHR31384,PTHR31384:SF8				GO:GO:0006355,GO:GO:0005634,GO:GO:0003677,GO:GO:0009725		Auxin	Signalling negative	ARF
comp54576_c0_seq1	comp54576_c0	7.21022	18.3908	10.386	22.6908	Pattern13	0.0019171	gi|658061603|ref|XP_008366674.1|	PREDICTED: auxin response factor 18-like isoform X2 [Malus domestica]	4e-125	27006421	Potri.006G127500.1	4e-105	AT2G28350	auxin response factor 10	8e-62	PF02362,PF06507	PTHR31384,PTHR31384:SF27				GO:GO:0003677,GO:GO:0009725,GO:GO:0006355,GO:GO:0005634		Auxin	Signaling positive	ARF
comp97748_c1_seq7	comp97748_c1	771.31	530.277	395.79	586.609	Pattern13	0	gi|469469380|gb|AGH32871.1|	auxin response factor 10 [Camellia sinensis]	0	26983026	Potri.010G223200.1	0	AT2G28350	auxin response factor 10	0	PF02362,PF06507	PTHR31384,PTHR31384:SF27				GO:GO:0003677,GO:GO:0009725,GO:GO:0006355,GO:GO:0005634		Auxin	Signaling positive	ARF
comp97034_c1_seq5	comp97034_c1	3308.94	4315.66	2545.73	4176.37	Pattern13	0	gi|695032484|ref|XP_009403791.1|	PREDICTED: auxin response factor 24-like isoform X2 [Musa acuminata subsp. malaccensis]	2e-08	27017121	Potri.015G105300.1	3e-10	AT5G62000	auxin response factor 2	4e-09	PF02309,PF02362,PF06507	PTHR31384,PTHR31384:SF8				GO:GO:0006355,GO:GO:0005634,GO:GO:0003677,GO:GO:0009725		Auxin	Signalling negative	ARF
comp79926_c0_seq2	comp79926_c0	204.816	67.117	806.091	762.422	Pattern14	0	gi|731429837|ref|XP_003634382.2|	PREDICTED: auxin response factor 5 [Vitis vinifera]	0	27029760	Potri.005G236700.1	0	AT1G19850	Transcriptional factor B3 family protein / auxin-responsive factor AUX/IAA-related	0	PF02309,PF02362,PF06507	PTHR31384,PTHR31384:SF10			K14486	GO:GO:0006355,GO:GO:0005634,GO:GO:0003677,GO:GO:0009725		Auxin	Signaling positive	ARF
comp88128_c0_seq4	comp88128_c0	802.191	2061.14	1339.54	1459.28	Pattern14	0	gi|469469378|gb|AGH32870.1|	auxin response factor 5 [Camellia sinensis]	0	27004016	Potri.006G138500.5	0	AT1G19220	auxin response factor 19	4e-124	PF02309,PF02362,PF06507	PTHR31384,PTHR31384:SF21				GO:GO:0006355,GO:GO:0005634,GO:GO:0003677,GO:GO:0009725		Ethylene	responsive genes	ARF
comp87252_c0_seq2	comp87252_c0	1380.39	1879.57	981.578	664.429	Pattern15	0	gi|225443952|ref|XP_002279808.1|	PREDICTED: auxin response factor 6 [Vitis vinifera]	7e-176	27000651	Potri.011G091900.2	3e-161	AT1G30330	auxin response factor 6	1e-113	PF02309,PF02362,PF06507	PTHR31384,PTHR31384:SF3				GO:GO:0006355,GO:GO:0005634,GO:GO:0003677,GO:GO:0009725		Auxin	ARFs	ARF
comp95257_c0_seq1	comp95257_c0	295.036	525.266	182.07	242.688	Pattern15	0	gi|269986107|gb|ACX68650.3|	auxin response factor [Dimocarpus longan]	7e-12	26990306	Potri.004G228800.1	2e-12	AT1G59750	auxin response factor 1	3e-06	PF02309,PF02362,PF06507	PTHR31384,PTHR31384:SF28			K14486	GO:GO:0006355,GO:GO:0005634,GO:GO:0003677,GO:GO:0009725		Auxin	Signalling negative	ARF
comp97288_c0_seq7	comp97288_c0	1647.31	2346.03	2600.36	1179.82	Pattern15	0	gi|402746980|gb|AFQ94050.1|	auxin response factor 1 [Camellia sinensis]	0	26992966	Potri.004G078200.1	0	AT5G37020	auxin response factor 8	0	PF02362,PF06507	PTHR31384,PTHR31384:SF2				GO:GO:0003677,GO:GO:0009725,GO:GO:0006355,GO:GO:0005634		Auxin	Signaling positive	ARF
comp97488_c0_seq3	comp97488_c0	1854.81	2374.72	1005.54	1285.98	Pattern15	0	gi|731411283|ref|XP_010657917.1|	PREDICTED: auxin response factor 1 isoform X2 [Vitis vinifera]	0	27000076	Potri.003G001000.1	0	AT1G59750	auxin response factor 1	0	PF02309,PF02362,PF06507	PTHR31384,PTHR31384:SF28			K14486	GO:GO:0006355,GO:GO:0005634,GO:GO:0003677,GO:GO:0009725		Auxin	Signalling negative	ARF
comp40772_c0_seq1	comp40772_c0	134.838	181.437	51.1257	128.538	Pattern3	0	gi|588295048|gb|AHK23089.1|	auxin response factor [Dimocarpus longan]	4e-100	27006421	Potri.006G127500.1	1e-85	AT4G30080	auxin response factor 16	1e-40	PF02362,PF06507	PTHR31384,PTHR31384:SF27				GO:GO:0003677,GO:GO:0009725,GO:GO:0006355,GO:GO:0005634		Auxin	Signaling positive	ARF
comp88778_c0_seq1	comp88778_c0	41.093	52.2022	73.4523	38.834	Pattern3	0.000565353	gi|747099858|ref|XP_011097995.1|	PREDICTED: auxin response factor 8-like isoform X1 [Sesamum indicum]	3e-22	26984064	Potri.017G141000.1	6e-21	AT5G37020	auxin response factor 8	3e-20	PF02362,PF06507	PTHR31384,PTHR31384:SF2				GO:GO:0003677,GO:GO:0009725,GO:GO:0006355,GO:GO:0005634		Auxin	Signaling positive	ARF
comp28933_c0_seq1	comp28933_c0	52.6937	68.7137	26.0958	22.654	Pattern4	1.21e-12	gi|645238128|ref|XP_008225531.1|	PREDICTED: auxin response factor 6 [Prunus mume]	5e-29	27044201	Potri.001G358500.2	2e-25	AT1G30330	auxin response factor 6	7e-18	PF02309,PF02362,PF06507	PTHR31384,PTHR31384:SF3				GO:GO:0006355,GO:GO:0005634,GO:GO:0003677,GO:GO:0009725		Auxin	ARFs	ARF
comp37556_c0_seq1	comp37556_c0	76.9602	110.452	43.8534	32.8597	Pattern4	0	gi|802596313|ref|XP_012072178.1|	PREDICTED: auxin response factor 6 isoform X3 [Jatropha curcas]	8e-34	27000648	Potri.011G091900.1	6e-29	AT1G30330	auxin response factor 6	5e-16	PF02309,PF02362,PF06507	PTHR31384,PTHR31384:SF3				GO:GO:0006355,GO:GO:0005634,GO:GO:0003677,GO:GO:0009725		Auxin	Signaling positive	ARF
comp84138_c0_seq2	comp84138_c0	460.189	492.02	820.073	789.484	Pattern4	0	gi|731422018|ref|XP_010661956.1|	PREDICTED: auxin response factor 18 [Vitis vinifera]	0	27024107	Potri.002G172800.1	0	AT4G23980	auxin response factor 9	0	PF02309,PF02362,PF06507	PTHR31384,PTHR31384:SF1				GO:GO:0006355,GO:GO:0005634,GO:GO:0003677,GO:GO:0009725		Auxin	Signaling positive	ARF
comp96271_c0_seq1	comp96271_c0	3680.49	3366.38	1792.9	1756.84	Pattern4	0	gi|297740768|emb|CBI30950.3|	unnamed protein product [Vitis vinifera]	0	27000652	Potri.011G091900.5	0	AT1G30330	auxin response factor 6	0	PF02309,PF02362,PF06507	PTHR31384,PTHR31384:SF3				GO:GO:0006355,GO:GO:0005634,GO:GO:0003677,GO:GO:0009725		Auxin	ARFs	ARF
comp86667_c1_seq3	comp86667_c1	73.4462	96.8447	49.9386	106.636	Pattern6	0.0212871	gi|645277799|ref|XP_008243945.1|	PREDICTED: auxin response factor 18-like isoform X4 [Prunus mume]	0	27006421	Potri.006G127500.1	3e-174	AT4G30080	auxin response factor 16	3e-123	PF02362,PF06507	PTHR31384,PTHR31384:SF27				GO:GO:0003677,GO:GO:0009725,GO:GO:0006355,GO:GO:0005634		Auxin	Signaling positive	ARF
comp99960_c0_seq1	comp99960_c0	30.6804	6.93229	5.49204	8.38694	Pattern8	1.56e-09	gi|469469380|gb|AGH32871.1|	auxin response factor 10 [Camellia sinensis]	2e-72	27006421	Potri.006G127500.1	3e-50	AT4G30080	auxin response factor 16	1e-36	PF02362,PF06507	PTHR31384,PTHR31384:SF27				GO:GO:0003677,GO:GO:0009725,GO:GO:0006355,GO:GO:0005634		Auxin	Signaling positive	ARF
comp98642_c1_seq6	comp98642_c1	206.783	370.239	193.452	246.164	Pattern10	0	gi|225425924|ref|XP_002267616.1|	PREDICTED: two-component response regulator ARR11 [Vitis vinifera]	1e-162	27039442	Potri.008G181000.5	6e-150	AT1G67710	response regulator 11	5e-83	PF00249,PF00072	PTHR26402,PTHR26402:SF610			K14491	GO:GO:0000160				ARR-B
comp105198_c0_seq1	comp105198_c0	7.90336	17.1947	2.58521	2.75162	Pattern14	4.34e-09	gi|225425924|ref|XP_002267616.1|	PREDICTED: two-component response regulator ARR11 [Vitis vinifera]	5e-82	27039448	Potri.008G181000.8	1e-60	AT1G67710	response regulator 11	1e-11	PF00249,PF00072	PTHR26402,PTHR26402:SF610			K14491	GO:GO:0000160				ARR-B
comp86488_c0_seq7	comp86488_c0	1221.78	396.959	139.819	229.247	Pattern15	0	gi|255556280|ref|XP_002519174.1|	sensor histidine kinase, putative [Ricinus communis]	0	27038271	Potri.008G213500.1	0	AT4G16110	response regulator 2	9e-137	PF00249,PF00072	PTHR26402,PTHR26402:SF617	KOG1601		K14491	GO:GO:0000160		Cytokinin	Signaling positive	ARR-B
comp88356_c0_seq7	comp88356_c0	1339.52	2140.84	2551.1	1916.23	Pattern15	0	gi|147794999|emb|CAN71929.1|	hypothetical protein VITISV_001044 [Vitis vinifera]	2e-108	27045705	Potri.001G146200.2	4e-95	AT4G18020	CheY-like two-component responsive regulator family protein	8e-56	PF00249,PF00072	PTHR31312,PTHR31312:SF2				GO:GO:0000160				ARR-B
comp97829_c0_seq1	comp97829_c0	118.727	195.706	108.616	154.331	Pattern6	2.73e-08	gi|225430376|ref|XP_002282928.1|	PREDICTED: two-component response regulator ARR12-like isoform X1 [Vitis vinifera]	4e-74	27005695	Potri.006G262100.2	2e-62	AT2G25180	response regulator 12	3e-09	PF00249,PF00072	PTHR26402,PTHR26402:SF423			K14491	GO:GO:0000160		Cytokinin	signaling positive	ARR-B
comp98037_c0_seq61	comp98037_c0	318.178	530.897	453.571	507.856	Pattern8	0	gi|359484783|ref|XP_002270833.2|	PREDICTED: two-component response regulator ARR12 [Vitis vinifera]	8e-155	27008864	Potri.018G111300.1	1e-35	AT2G25180	response regulator 12	5e-12	PF00249,PF00072	PTHR26402,PTHR26402:SF423			K14491	GO:GO:0000160		Cytokinin	Signaling positive	ARR-B
comp92317_c0_seq1	comp92317_c0	107.726	28.0745	84.0121	113.015	Pattern12	0	gi|698551521|ref|XP_009769341.1|	PREDICTED: B3 domain-containing protein REM20-like isoform X2 [Nicotiana sylvestris]	4e-35	27016049	Potri.007G035500.2	1e-11	AT5G66980	AP2/B3-like transcriptional factor family protein	6e-08	PF02362	PTHR31920,PTHR31920:SF15				GO:GO:0003677				B3
comp94586_c1_seq1	comp94586_c1	29.284	5.33156	193.869	66.2156	Pattern12	0	gi|698562918|ref|XP_009772546.1|	PREDICTED: B3 domain-containing protein At3g19184-like [Nicotiana sylvestris]	6e-114	26987380	Potri.009G103100.1	3e-104	AT3G19184	AP2/B3-like transcriptional factor family protein	5e-74	PF02362	PTHR31391,PTHR31391:SF4				GO:GO:0003677				B3
comp56433_c0_seq1	comp56433_c0	36.5449	2.86674	254.752	90.252	Pattern15	0	gi|661895543|emb|CDP01348.1|	unnamed protein product [Coffea canephora]	2e-93	27032676	Potri.014G031700.1	1e-80	AT3G19184	AP2/B3-like transcriptional factor family protein	1e-51	PF02362	PTHR31391,PTHR31391:SF4				GO:GO:0003677				B3
comp88727_c0_seq6	comp88727_c0	671.112	584.544	249.374	299.759	Pattern15	0	gi|734426225|gb|KHN43730.1|	B3 domain-containing protein [Glycine soja]	0	27013239	Potri.016G136500.2	6e-94	AT4G32010	HSI2-like 1	1e-60	PF07496,PF02362	PTHR23336,PTHR23336:SF10				GO:GO:0008270,GO:GO:0003677				B3
comp93363_c0_seq18	comp93363_c0	384.832	541.416	2064.42	1129.55	Pattern15	0	gi|590591686|ref|XP_007017086.1|	High-level expression of sugar-inducible gene 2, putative isoform 1 [Theobroma cacao]	2e-134	26994222	Potri.013G157500.1	6e-131	AT2G30470	high-level expression of sugar-inducible gene 2	5e-66	PF07496,PF02362	PTHR23336,PTHR23336:SF10				GO:GO:0008270,GO:GO:0003677				B3
comp79964_c0_seq2	comp79964_c0	88.1719	76.6199	105.939	178.735	Pattern2	0	gi|590686482|ref|XP_007042393.1|	AP2/B3-like transcriptional factor family protein, putative isoform 1 [Theobroma cacao]	1e-82	27014555	Potri.007G042500.1	1e-82	AT3G19184	AP2/B3-like transcriptional factor family protein	2e-21	PF02362	PTHR31391,PTHR31391:SF4				GO:GO:0003677				B3
comp85791_c0_seq2	comp85791_c0	56.6081	73.7645	113.053	59.6098	Pattern3	1.6e-05	gi|719997314|ref|XP_010255057.1|	PREDICTED: B3 domain-containing protein At1g16640-like isoform X2 [Nelumbo nucifera]	1e-28	27032265	Potri.014G036800.3	2e-19	AT5G66980	AP2/B3-like transcriptional factor family protein	7e-17	PF02362	PTHR31920,PTHR31920:SF15				GO:GO:0003677				B3
comp88391_c0_seq9	comp88391_c0	113.718	79.8386	179.591	114.745	Pattern3	9.99e-15	gi|731396752|ref|XP_002268915.2|	PREDICTED: cytochrome P450 82C2 [Vitis vinifera]	2e-31	27016049	Potri.007G035500.2	6e-20	AT5G66980	AP2/B3-like transcriptional factor family protein	2e-21	PF02362	PTHR31920,PTHR31920:SF15				GO:GO:0003677				B3
comp74069_c1_seq1	comp74069_c1	51.9799	31.0766	95.1417	99.714	Pattern4	0	gi|297741372|emb|CBI32503.3|	unnamed protein product [Vitis vinifera]	7e-77	26989996	Potri.004G147000.2	6e-71	AT3G18990	AP2/B3-like transcriptional factor family protein	7e-26	PF02362	PTHR31920,PTHR31920:SF18				GO:GO:0003677				B3
comp93428_c7_seq6	comp93428_c7	254.958	235.687	321.586	292.077	Pattern4	3.39e-07	gi|698562922|ref|XP_009772548.1|	PREDICTED: B3 domain-containing protein At5g42700-like isoform X1 [Nicotiana sylvestris]	5e-73	26987618	Potri.009G103300.2	5e-49	AT5G42700	AP2/B3-like transcriptional factor family protein	6e-29	PF02362	PTHR31391,PTHR31391:SF9				GO:GO:0003677				B3
comp63482_c0_seq1	comp63482_c0	30.0459	7.50338	33.9289	40.3217	Pattern5	4.24e-13	gi|731383413|ref|XP_010647775.1|	PREDICTED: B3 domain-containing protein REM20-like, partial [Vitis vinifera]	4e-30	27032265	Potri.014G036800.3	3e-13	AT5G60142	AP2/B3-like transcriptional factor family protein	1e-13	PF02362	PTHR31920,PTHR31920:SF15				GO:GO:0003677				B3
comp79130_c0_seq1	comp79130_c0	160.881	61.6727	167.68	165.615	Pattern5	0	gi|661889154|emb|CDP07597.1|	unnamed protein product [Coffea canephora]	1e-115	27033282	Potri.014G036900.1	7e-114	AT4G33280	AP2/B3-like transcriptional factor family protein	9e-60	PF02362					GO:GO:0003677				B3
comp86256_c0_seq3	comp86256_c0	88.504	61.3631	89.3122	98.9887	Pattern5	0.0007932	gi|731418474|ref|XP_002275489.2|	PREDICTED: B3 domain-containing transcription factor FUS3 [Vitis vinifera]	2e-15	26985326	Potri.017G061200.1	1e-12	AT3G26790	AP2/B3-like transcriptional factor family protein	1e-08	PF02362	PTHR31140,PTHR31140:SF10				GO:GO:0003677				B3
comp100120_c0_seq1	comp100120_c0	25.3953	2.70469	5.40397	18.0273	Pattern7	1.25e-09	gi|674896765|emb|CDY36099.1|	BnaA08g19490D [Brassica napus]	5e-07	26981881	Potri.010G129200.1	3e-07	AT4G01500	AP2/B3-like transcriptional factor family protein	2e-07	PF02362	PTHR31140,PTHR31140:SF4				GO:GO:0003677				B3
comp82599_c0_seq10	comp82599_c0	23.6628	32.2554	194.812	88.2281	Pattern9	0	gi|731391531|ref|XP_010650798.1|	PREDICTED: putative B3 domain-containing protein At5g58280 [Vitis vinifera]	5e-112	26987380	Potri.009G103100.1	3e-44	AT5G58280	AP2/B3-like transcriptional factor family protein	2e-58	PF02362	PTHR31391,PTHR31391:SF3				GO:GO:0003677				B3
comp85562_c0_seq1	comp85562_c0	114.824	123.729	52.5495	35.5583	Pattern9	0	gi|763785346|gb|KJB52417.1|	hypothetical protein B456_008G261100 [Gossypium raimondii]	1e-104	27000962	Potri.011G149700.1	2e-98	AT2G46870	AP2/B3-like transcriptional factor family protein	1e-53	PF02362					GO:GO:0003677				B3
comp84110_c0_seq4	comp84110_c0	1058.3	1355.4	846.909	868.804	Pattern14	0	gi|698485682|ref|XP_009789611.1|	PREDICTED: barley B recombinant-like protein D [Nicotiana sylvestris]	4e-120	27028697	Potri.005G235900.4	5e-93	AT5G42520	basic pentacysteine 6	1e-75	PF06217	PTHR31421,PTHR31421:SF2								BBR-BPC
comp62111_c0_seq1	comp62111_c0	111.917	210.937	302.629	302.487	Pattern14	0	gi|731431893|ref|XP_010644097.1|	PREDICTED: BES1/BZR1 homolog protein 4 [Vitis vinifera]	1e-98	27002516	Potri.011G106800.1	7e-90	AT1G78700	BES1/BZR1 homolog 4	5e-61	PF05687	PTHR31506,PTHR31506:SF8						Brassinosteroid	Signaling positive (but supresses BR synthesis)	BES1
comp95708_c0_seq7	comp95708_c0	1635.25	1274.53	1360.12	1367.05	Pattern14	2.89e-13	gi|225430842|ref|XP_002273547.1|	PREDICTED: BES1/BZR1 homolog protein 2 [Vitis vinifera]	5e-20	27030331	Potri.005G126400.2	7e-22	AT4G36780	BES1/BZR1 homolog 2	4e-18	PF05687	PTHR31506,PTHR31506:SF3								BES1
comp39131_c0_seq1	comp39131_c0	18.2296	2.52353	39.7168	109.924	Pattern10	0	gi|565396755|ref|XP_006363974.1|	PREDICTED: transcription factor bHLH137-like [Solanum tuberosum]	2e-40	27049729	Potri.012G104900.1	1e-40	AT1G68920	basic helix-loop-helix (bHLH) DNA-binding superfamily protein	2e-30	PF00010	PTHR12565,PTHR12565:SF121				GO:GO:0046983				bHLH
comp40940_c0_seq2	comp40940_c0	38.3057	95.0559	42.3355	58.9365	Pattern10	0	gi|731375155|ref|XP_010654214.1|	PREDICTED: transcription factor bHLH49 isoform X3 [Vitis vinifera]	1e-72	26981541	Potri.010G136100.1	1e-69	AT1G68920	basic helix-loop-helix (bHLH) DNA-binding superfamily protein	5e-24	PF00010	PTHR12565,PTHR12565:SF121				GO:GO:0046983				bHLH
comp53482_c0_seq1	comp53482_c0	14.7622	133.256	19.5227	72.4928	Pattern10	0	gi|297734539|emb|CBI16590.3|	unnamed protein product [Vitis vinifera]	6e-29	27024038	Potri.002G143300.1	2e-28	AT4G00050	basic helix-loop-helix (bHLH) DNA-binding superfamily protein	4e-14	PF00010	PTHR12565,PTHR12565:SF173				GO:GO:0046983				bHLH
comp62127_c0_seq1	comp62127_c0	18.0912	11.0575	15.9776	31.5105	Pattern10	0.000363898	gi|731398923|ref|XP_010653434.1|	PREDICTED: transcription factor LAX PANICLE-like [Vitis vinifera]	3e-41	27008058	Potri.006G102600.1	3e-34	AT5G01310	APRATAXIN-like	5e-28	PF00010,PF01661,PF16278,PF13671,PF11969	PTHR12486,PTHR12486:SF4	KOG2134	3.6.2.1	K10863	GO:GO:0046983,GO:GO:0033699,GO:GO:0006281,GO:GO:0003677				bHLH
comp85250_c0_seq1	comp85250_c0	3.72413	12.25	4.47417	50.9103	Pattern10	0	gi|698565705|ref|XP_009773320.1|	PREDICTED: transcription factor ILI5-like [Nicotiana sylvestris]	1e-22	26984680	Potri.017G081300.1	2e-19	AT1G26945	basic helix-loop-helix (bHLH) DNA-binding superfamily protein	2e-16	PF00010	PTHR12565,PTHR12565:SF148				GO:GO:0046983				bHLH
comp87652_c0_seq8	comp87652_c0	2234.51	1290.71	2311.48	4041.26	Pattern10	0	gi|700744463|gb|AIU98516.1|	bHLH transcription factor [Paeonia suffruticosa]	1e-87	27029750	Potri.005G208600.2	4e-86	AT4G09820	basic helix-loop-helix (bHLH) DNA-binding superfamily protein	6e-61	PF00010,PF14215	PTHR11514,PTHR11514:SF28				GO:GO:0046983				bHLH
comp90851_c0_seq2	comp90851_c0	1503.84	981.242	945.097	2017.21	Pattern11	0	gi|565372325|ref|XP_006352746.1|	PREDICTED: transcription factor bHLH3-like isoform X1 [Solanum tuberosum]	4e-119	27021991	Potri.002G042000.2	3e-89	AT4G16430	basic helix-loop-helix (bHLH) DNA-binding superfamily protein	1e-58	PF00010,PF14215	PTHR11514,PTHR11514:SF53				GO:GO:0046983				bHLH
comp91614_c2_seq8	comp91614_c2	173.823	118.765	124.457	63.5727	Pattern11	0	gi|641863721|gb|KDO82407.1|	hypothetical protein CISIN_1g041101mg, partial [Citrus sinensis]	5e-26	26988675	Potri.009G136300.1	9e-14	AT1G10610	basic helix-loop-helix (bHLH) DNA-binding superfamily protein	6e-15	PF00010,PF14215	PTHR31945,PTHR31945:SF14				GO:GO:0046983				bHLH
comp96844_c3_seq1	comp96844_c3	298.215	82.3465	112.983	2.06362	Pattern11	0	gi|359482873|ref|XP_003632856.1|	PREDICTED: transcription factor bHLH87 [Vitis vinifera]	6e-108	27046951	Potri.001G191800.1	3e-95	AT3G21330	basic helix-loop-helix (bHLH) DNA-binding superfamily protein	4e-55	PF00010	PTHR12565,PTHR12565:SF174				GO:GO:0046983				bHLH
comp63197_c0_seq1	comp63197_c0	226.998	165.57	127.215	198.541	Pattern12	4.17e-05	gi|225427201|ref|XP_002280253.1|	PREDICTED: transcription factor MYC2-like [Vitis vinifera]	2e-153	26998313	Potri.003G092200.1	7e-134	AT1G32640	Basic helix-loop-helix (bHLH) DNA-binding family protein	4e-68	PF00010,PF14215	PTHR11514,PTHR11514:SF50	KOG3119,KOG4395,KOG4029		K13422	GO:GO:0046983				bHLH
comp76745_c1_seq1	comp76745_c1	232.683	655.723	145.2	257.611	Pattern12	0	gi|731336386|ref|XP_010679225.1|	PREDICTED: transcription factor EMB1444 [Beta vulgaris subsp. vulgaris]	3e-15	27004138	Potri.006G090000.3	1e-12	AT2G31280	conserved peptide upstream open reading frame 7	7e-13	PF14215	PTHR13902,PTHR13902:SF55								bHLH
comp85354_c0_seq6	comp85354_c0	792.735	1748.87	973.309	827.06	Pattern12	0	gi|147828349|emb|CAN66481.1|	hypothetical protein VITISV_030617 [Vitis vinifera]	6e-39	27028145	Potri.005G039800.1	1e-39	AT1G22490	basic helix-loop-helix (bHLH) DNA-binding superfamily protein	4e-24	PF00010	PTHR11969,PTHR11969:SF22				GO:GO:0046983				bHLH
comp86914_c0_seq1	comp86914_c0	270.924	329.535	207.078	288.438	Pattern12	4.21e-09	gi|359485584|ref|XP_002274829.2|	PREDICTED: transcription factor ILR3-like isoform X2 [Vitis vinifera]	7e-105	27000666	Potri.011G031000.1	3e-80	AT5G54680	basic helix-loop-helix (bHLH) DNA-binding superfamily protein	4e-63	PF00010	PTHR23042,PTHR23042:SF67				GO:GO:0046983		Auxin	Catabolism	bHLH
comp88815_c0_seq4	comp88815_c0	28.9781	11.8751	63.025	28.1175	Pattern12	1.76e-10	gi|743935438|ref|XP_011012088.1|	PREDICTED: transcription factor bHLH123-like isoform X2 [Populus euphratica]	2e-154	27041893	Potri.001G410600.1	5e-153	AT3G20640	basic helix-loop-helix (bHLH) DNA-binding superfamily protein	3e-60		PTHR16223,PTHR16223:SF46								bHLH
comp96518_c2_seq1	comp96518_c2	368.768	601.52	442.367	329.68	Pattern12	0	gi|225445180|ref|XP_002284145.1|	PREDICTED: transcription factor bHLH68 [Vitis vinifera]	5e-39	27010177	Potri.018G083700.3	9e-22	AT4G29100	basic helix-loop-helix (bHLH) DNA-binding superfamily protein	3e-08		PTHR16223,PTHR16223:SF53								bHLH
comp72638_c0_seq1	comp72638_c0	69.1054	34.133	143.804	36.8152	Pattern13	0	gi|645219680|ref|XP_008236876.1|	PREDICTED: transcription factor bHLH18-like [Prunus mume]	3e-38	27045000	Potri.001G287200.1	7e-27	AT2G22750	basic helix-loop-helix (bHLH) DNA-binding superfamily protein	2e-21	PF00010	PTHR23042,PTHR23042:SF61				GO:GO:0046983				bHLH
comp76262_c2_seq1	comp76262_c2	107.823	205.348	497.782	160.953	Pattern13	0	gi|731400480|ref|XP_010653965.1|	PREDICTED: transcription factor ORG2 [Vitis vinifera]	4e-66	27011626	Potri.016G037300.1	1e-53	AT3G56970	basic helix-loop-helix (bHLH) DNA-binding superfamily protein	7e-38	PF00010	PTHR13935,PTHR13935:SF41				GO:GO:0046983,GO:GO:0003677				bHLH
comp88212_c1_seq1	comp88212_c1	489.284	416.827	372.144	404.459	Pattern13	2.65e-06	gi|356572238|ref|XP_003554277.1|	PREDICTED: transcription factor UNE12-like isoform X1 [Glycine max]	1e-115	27023713	Potri.002G045400.1	1e-112	AT4G02590	basic helix-loop-helix (bHLH) DNA-binding superfamily protein	8e-82	PF00010	PTHR16223,PTHR16223:SF15				GO:GO:0046983				bHLH
comp88585_c1_seq3	comp88585_c1	197.553	254.36	230.677	272.72	Pattern13	0.000546899	gi|641849624|gb|KDO68498.1|	hypothetical protein CISIN_1g010728mg [Citrus sinensis]	9e-81	27030529	Potri.005G221100.3	9e-76	AT4G16430	basic helix-loop-helix (bHLH) DNA-binding superfamily protein	2e-54	PF00010,PF14215	PTHR11514,PTHR11514:SF53				GO:GO:0046983				bHLH
comp91267_c3_seq1	comp91267_c3	276.623	210.14	38.749	187.473	Pattern13	0	gi|731384030|ref|XP_002268443.3|	PREDICTED: transcription factor bHLH18 [Vitis vinifera]	5e-138	26987737	Potri.009G081400.1	2e-125	AT4G37850	basic helix-loop-helix (bHLH) DNA-binding superfamily protein	2e-47	PF00010	PTHR23042,PTHR23042:SF61				GO:GO:0046983				bHLH
comp51117_c0_seq1	comp51117_c0	112.292	55.7217	15.2935	34.8437	Pattern13	0	gi|568840024|ref|XP_006473971.1|	PREDICTED: transcription factor bHLH66-like [Citrus sinensis]	2e-51	27009893	Potri.018G109500.1	1e-49	AT2G24260	LJRHL1-like 1	5e-30	PF00010	PTHR16223,PTHR16223:SF28				GO:GO:0046983				bHLH
comp73563_c0_seq1	comp73563_c0	3.48099	12.083	24.5679	22.5314	Pattern14	2.48e-09	gi|225438732|ref|XP_002277850.1|	PREDICTED: transcription factor HEC2 [Vitis vinifera]	3e-47	27034884	Potri.014G027300.1	2e-42	AT3G50330	basic helix-loop-helix (bHLH) DNA-binding superfamily protein	1e-35	PF00010	PTHR12565,PTHR12565:SF74				GO:GO:0046983				bHLH
comp91605_c0_seq4	comp91605_c0	2541.18	849.785	300.425	357.98	Pattern14	0	gi|224106043|ref|XP_002314023.1|	basic helix-loop-helix family protein [Populus trichocarpa]	2e-115	26987944	Potri.009G064700.2	2e-118	AT2G42280	basic helix-loop-helix (bHLH) DNA-binding superfamily protein	1e-48	PF00010					GO:GO:0046983				bHLH
comp98750_c1_seq1	comp98750_c1	112.16	150.921	61.4509	59.7665	Pattern14	0	gi|802570413|ref|XP_012068165.1|	PREDICTED: transcription factor bHLH74 isoform X2 [Jatropha curcas]	6e-34	27028547	Potri.005G146500.3	1e-33	AT1G10120	basic helix-loop-helix (bHLH) DNA-binding superfamily protein	1e-18	PF00010	PTHR12565,PTHR12565:SF129	KOG1319			GO:GO:0046983				bHLH
comp43807_c0_seq1	comp43807_c0	270.275	192.736	567.069	420.235	Pattern15	0	gi|720062552|ref|XP_010275502.1|	PREDICTED: transcription factor bHLH93-like [Nelumbo nucifera]	3e-150	27021140	Potri.002G108400.1	3e-129	AT5G65640	beta HLH protein 93	6e-69	PF00010	PTHR31945,PTHR31945:SF6				GO:GO:0046983				bHLH
comp64516_c0_seq1	comp64516_c0	7.4	1.13067	16.0586	27.9518	Pattern15	0	gi|763815757|gb|KJB82609.1|	hypothetical protein B456_013G204300 [Gossypium raimondii]	2e-07	27021980	Potri.002G101900.1	6e-09	AT1G72210	basic helix-loop-helix (bHLH) DNA-binding superfamily protein	3e-07	PF00010	PTHR11969,PTHR11969:SF22				GO:GO:0046983				bHLH
comp73229_c0_seq2	comp73229_c0	15.3364	7.60496	69.5682	22.7265	Pattern15	0	gi|147822237|emb|CAN61967.1|	hypothetical protein VITISV_010916 [Vitis vinifera]	1e-66	27002003	Potri.011G053400.1	2e-68	AT4G20970	basic helix-loop-helix (bHLH) DNA-binding superfamily protein	4e-27	PF00010	PTHR13935,PTHR13935:SF46				GO:GO:0046983,GO:GO:0003677				bHLH
comp74142_c0_seq1	comp74142_c0	1298.37	373.113	67.7844	6.06864	Pattern15	0	gi|255555757|ref|XP_002518914.1|	DNA binding protein, putative [Ricinus communis]	4e-132	27045056	Potri.001G083500.1	5e-135	AT4G17880	Basic helix-loop-helix (bHLH) DNA-binding family protein	7e-62	PF00010,PF14215	PTHR11514,PTHR11514:SF43				GO:GO:0046983				bHLH
comp77035_c0_seq2	comp77035_c0	145.371	11.374	7.33373	25.3592	Pattern15	0	gi|225457062|ref|XP_002279841.1|	PREDICTED: uncharacterized protein LOC100253569 [Vitis vinifera]	4e-76	27050027	Potri.012G079100.1	1e-74	AT4G20970	basic helix-loop-helix (bHLH) DNA-binding superfamily protein	1e-21	PF00010	PTHR13935,PTHR13935:SF46				GO:GO:0046983,GO:GO:0003677				bHLH
comp91354_c0_seq9	comp91354_c0	268.178	586.322	170.31	439.95	Pattern15	0	gi|731425552|ref|XP_010663294.1|	PREDICTED: transcription factor PIF7 isoform X2 [Vitis vinifera]	6e-87	27024038	Potri.002G143300.1	3e-21	AT5G61270	phytochrome-interacting factor7	4e-43	PF00010	PTHR12565,PTHR12565:SF165				GO:GO:0046983				bHLH
comp93755_c0_seq8	comp93755_c0	305.468	509.003	379.265	242.802	Pattern15	0	gi|297744122|emb|CBI37092.3|	unnamed protein product [Vitis vinifera]	0	27031621	Potri.005G222500.2	2e-171	AT2G31280	conserved peptide upstream open reading frame 7	5e-111	PF14215	PTHR13902,PTHR13902:SF55								bHLH
comp45978_c0_seq1	comp45978_c0	3.25854	2.55024	9.16397	52.7923	Pattern2	0	gi|225459000|ref|XP_002285595.1|	PREDICTED: transcription factor bHLH93 [Vitis vinifera]	1e-56	27021140	Potri.002G108400.1	3e-44	AT5G65640	beta HLH protein 93	1e-19	PF00010	PTHR31945,PTHR31945:SF6				GO:GO:0046983				bHLH
comp51271_c0_seq1	comp51271_c0	50.8065	39.5352	66.8933	178.434	Pattern2	0	gi|747045498|ref|XP_011094312.1|	PREDICTED: transcription factor MYC2 [Sesamum indicum]	8e-23	27032396	Potri.014G103700.3	1e-23	AT4G00870	basic helix-loop-helix (bHLH) DNA-binding superfamily protein	2e-12	PF00010,PF14215	PTHR11514,PTHR11514:SF40				GO:GO:0046983				bHLH
comp87988_c1_seq1	comp87988_c1	55.7289	39.3733	49.5367	107.529	Pattern2	3.78e-13	gi|590603789|ref|XP_007020097.1|	Basic helix-loop-helix DNA-binding superfamily protein isoform 2 [Theobroma cacao]	5e-79	26995323	Potri.013G107500.1	5e-67	AT1G35460	basic helix-loop-helix (bHLH) DNA-binding superfamily protein	1e-55	PF00010	PTHR16223,PTHR16223:SF36				GO:GO:0046983				bHLH
comp91923_c0_seq1	comp91923_c0	8.36896	24.0045	29.0556	126.548	Pattern2	0	gi|590670597|ref|XP_007038100.1|	Basic helix-loop-helix DNA-binding superfamily protein, putative isoform 1 [Theobroma cacao]	3e-98	27049729	Potri.012G104900.1	3e-80	AT5G50915	basic helix-loop-helix (bHLH) DNA-binding superfamily protein	3e-41	PF00010	PTHR12565,PTHR12565:SF90				GO:GO:0046983				bHLH
comp96438_c0_seq2	comp96438_c0	201.778	165.927	216.956	371.025	Pattern2	0	gi|590706230|ref|XP_007047665.1|	Basic helix-loop-helix DNA-binding superfamily protein, putative [Theobroma cacao]	2e-79	26987737	Potri.009G081400.1	1e-57	AT2G22750	basic helix-loop-helix (bHLH) DNA-binding superfamily protein	1e-43	PF00010	PTHR23042,PTHR23042:SF61				GO:GO:0046983				bHLH
comp28746_c0_seq1	comp28746_c0	43.9194	21.5629	98.4619	20.2597	Pattern3	0	gi|645219680|ref|XP_008236876.1|	PREDICTED: transcription factor bHLH18-like [Prunus mume]	4e-42	27016831	Potri.007G009400.1	2e-32	AT2G22760	basic helix-loop-helix (bHLH) DNA-binding superfamily protein	8e-22	PF00010	PTHR23042,PTHR23042:SF61				GO:GO:0046983				bHLH
comp37470_c0_seq1	comp37470_c0	77.0766	84.3659	133.81	69.0929	Pattern3	1.73e-07	gi|399145795|gb|AFP25102.1|	ICE1 [Camellia sinensis]	3e-76	27017149	Potri.015G105200.4	5e-56	AT3G26744	basic helix-loop-helix (bHLH) DNA-binding superfamily protein	5e-15	PF00010	PTHR31945,PTHR31945:SF13				GO:GO:0046983				bHLH
comp70766_c0_seq1	comp70766_c0	9.67939	10.0407	72.601	10.8839	Pattern3	0	gi|645234570|ref|XP_008223870.1|	PREDICTED: transcription factor bHLH35 [Prunus mume]	9e-135	27010145	Potri.018G141800.1	9e-126	AT5G57150	basic helix-loop-helix (bHLH) DNA-binding superfamily protein	3e-69	PF00010	PTHR31945,PTHR31945:SF9				GO:GO:0046983				bHLH
comp75202_c0_seq1	comp75202_c0	6.28952	9.97579	59.6999	6.12147	Pattern3	0	gi|296089016|emb|CBI38719.3|	unnamed protein product [Vitis vinifera]	1e-18	27034351	Potri.014G106300.5	5e-16	AT2G46810	basic helix-loop-helix (bHLH) DNA-binding superfamily protein	1e-12	PF00010	PTHR11969,PTHR11969:SF29				GO:GO:0046983				bHLH
comp76489_c0_seq1	comp76489_c0	33.2381	29.7315	67.0551	37.9137	Pattern3	0.00175945	gi|359473634|ref|XP_002266685.2|	PREDICTED: transcription factor BIM2 [Vitis vinifera]	2e-64	27019028	Potri.015G048000.2	9e-62	AT1G69010	BES1-interacting Myc-like protein 2	1e-37	PF00010	PTHR12565,PTHR12565:SF123				GO:GO:0046983				bHLH
comp78857_c0_seq1	comp78857_c0	3.93132	5.21002	16.5808	2.76147	Pattern3	4.65e-06	gi|225458639|ref|XP_002282817.1|	PREDICTED: transcription factor HEC1 [Vitis vinifera]	6e-85	27034884	Potri.014G027300.1	8e-68	AT3G50330	basic helix-loop-helix (bHLH) DNA-binding superfamily protein	3e-44	PF00010	PTHR12565,PTHR12565:SF74				GO:GO:0046983				bHLH
comp81520_c0_seq1	comp81520_c0	596.571	527.472	1031.63	618.522	Pattern3	0	gi|747060447|ref|XP_011076653.1|	PREDICTED: transcription factor UNE12-like [Sesamum indicum]	4e-80	27028540	Potri.005G053500.1	1e-51	AT4G02590	basic helix-loop-helix (bHLH) DNA-binding superfamily protein	3e-37	PF00010	PTHR16223,PTHR16223:SF15				GO:GO:0046983				bHLH
comp85798_c0_seq1	comp85798_c0	31.4675	30.6946	65.605	28.673	Pattern3	0.000214793	gi|596131725|ref|XP_007222174.1|	hypothetical protein PRUPE_ppa007762mg [Prunus persica]	4e-62	27024578	Potri.002G114700.1	4e-56	AT1G68920	basic helix-loop-helix (bHLH) DNA-binding superfamily protein	3e-10	PF00010	PTHR12565,PTHR12565:SF121				GO:GO:0046983				bHLH
comp87521_c1_seq8	comp87521_c1	58.8621	55.8168	27.5506	44.6864	Pattern3	1.42e-06	gi|590713433|ref|XP_007049642.1|	Basic helix-loop-helix DNA-binding superfamily protein, putative [Theobroma cacao]	2e-41	27022625	Potri.002G248500.1	3e-44	AT3G07340	basic helix-loop-helix (bHLH) DNA-binding superfamily protein	3e-20	PF00010	PTHR12565,PTHR12565:SF154				GO:GO:0046983				bHLH
comp88234_c1_seq4	comp88234_c1	149.754	175.935	231.754	169.19	Pattern3	0.0124141	gi|590581760|ref|XP_007014436.1|	Basic helix-loop-helix DNA-binding superfamily protein isoform 2 [Theobroma cacao]	8e-26	27010148	Potri.018G141800.2	1e-21	AT5G57150	basic helix-loop-helix (bHLH) DNA-binding superfamily protein	4e-08	PF00010	PTHR31945,PTHR31945:SF9				GO:GO:0046983				bHLH
comp89571_c0_seq4	comp89571_c0	72.7708	129.432	187.467	106.629	Pattern3	0	gi|225452777|ref|XP_002283284.1|	PREDICTED: transcription factor bHLH47-like [Vitis vinifera]	5e-34	27000110	Potri.003G074400.3	2e-25	AT3G47640	basic helix-loop-helix (bHLH) DNA-binding superfamily protein	4e-19		PTHR23042,PTHR23042:SF51								bHLH
comp89928_c0_seq1	comp89928_c0	63.3741	63.8263	120.278	72.546	Pattern3	3.7e-14	gi|359492693|ref|XP_002281118.2|	PREDICTED: transcription factor bHLH110 isoform X2 [Vitis vinifera]	4e-151	27022368	Potri.002G032400.1	1e-105	AT1G27660	basic helix-loop-helix (bHLH) DNA-binding superfamily protein	3e-57		PTHR16223,PTHR16223:SF11								bHLH
comp92816_c0_seq1	comp92816_c0	410.377	364.587	682.689	461.078	Pattern3	0	gi|399145795|gb|AFP25102.1|	ICE1 [Camellia sinensis]	0	27017147	Potri.015G105200.1	0	AT3G26744	basic helix-loop-helix (bHLH) DNA-binding superfamily protein	5e-111	PF00010	PTHR31945,PTHR31945:SF13				GO:GO:0046983				bHLH
comp100094_c0_seq1	comp100094_c0	9.88445	9.19363	67.3461	42.3086	Pattern4	0	gi|590720902|ref|XP_007051457.1|	Basic helix-loop-helix DNA-binding family protein [Theobroma cacao]	7e-40	27021006	Potri.002G176900.1	3e-39	AT4G17880	Basic helix-loop-helix (bHLH) DNA-binding family protein	1e-20	PF00010,PF14215	PTHR11514,PTHR11514:SF43				GO:GO:0046983				bHLH
comp100222_c0_seq1	comp100222_c0	119.443	112.71	78.9926	86.7501	Pattern4	0.000458789	gi|571557825|ref|XP_006604479.1|	PREDICTED: transcription factor UNE12-like isoform X2 [Glycine max]	8e-36	27023713	Potri.002G045400.1	5e-33	AT4G02590	basic helix-loop-helix (bHLH) DNA-binding superfamily protein	6e-19	PF00010	PTHR16223,PTHR16223:SF15				GO:GO:0046983				bHLH
comp100437_c0_seq1	comp100437_c0	1.58116	6.24496	41.5569	67.2675	Pattern4	0	gi|356531780|ref|XP_003534454.1|	PREDICTED: transcription factor bHLH135 [Glycine max]	4e-21	26984680	Potri.017G081300.1	3e-19	AT1G26945	basic helix-loop-helix (bHLH) DNA-binding superfamily protein	4e-16	PF00010	PTHR12565,PTHR12565:SF148				GO:GO:0046983				bHLH
comp42561_c0_seq1	comp42561_c0	34.526	33.4518	208.193	149.474	Pattern4	0	gi|802694259|ref|XP_012083125.1|	PREDICTED: transcription factor MYC2 [Jatropha curcas]	3e-127	27021006	Potri.002G176900.1	5e-127	AT1G32640	Basic helix-loop-helix (bHLH) DNA-binding family protein	8e-51	PF00010,PF14215	PTHR11514,PTHR11514:SF50	KOG3119,KOG4395,KOG4029		K13422	GO:GO:0046983				bHLH
comp61766_c0_seq1	comp61766_c0	54.128	47.8141	111.899	136.208	Pattern4	0	gi|38490131|gb|AAR21675.1|	myc-like anthocyanin regulatory protein [Cornus eydeana]	5e-133	26997606	Potri.003G128000.5	1e-120	AT5G41315	basic helix-loop-helix (bHLH) DNA-binding superfamily protein	3e-63	PF00010,PF14215	PTHR11514,PTHR11514:SF37	KOG4447			GO:GO:0046983				bHLH
comp61960_c0_seq1	comp61960_c0	1.25863	2.89436	98.0404	65.7097	Pattern4	0	gi|460375126|ref|XP_004233358.1|	PREDICTED: transcription factor PRE6 isoform X2 [Solanum lycopersicum]	5e-38	26984680	Potri.017G081300.1	2e-38	AT1G26945	basic helix-loop-helix (bHLH) DNA-binding superfamily protein	2e-27	PF00010	PTHR12565,PTHR12565:SF148				GO:GO:0046983				bHLH
comp62421_c0_seq1	comp62421_c0	29.5775	23.1445	60.9643	40.2382	Pattern4	0.0034211	gi|731426140|ref|XP_010663504.1|	PREDICTED: transcription factor BIM1 isoform X2 [Vitis vinifera]	2e-39	27049517	Potri.012G065000.1	1e-38	AT5G08130	basic helix-loop-helix (bHLH) DNA-binding superfamily protein	2e-19	PF00010	PTHR12565,PTHR12565:SF153				GO:GO:0046983				bHLH
comp62492_c0_seq1	comp62492_c0	34.6094	59.3416	86.2705	131.982	Pattern4	0	gi|359492901|ref|XP_002285733.2|	PREDICTED: transcription factor bHLH96 [Vitis vinifera]	1e-51	27021980	Potri.002G101900.1	6e-48	AT1G72210	basic helix-loop-helix (bHLH) DNA-binding superfamily protein	5e-28	PF00010	PTHR11969,PTHR11969:SF22				GO:GO:0046983				bHLH
comp86333_c0_seq1	comp86333_c0	904.106	896.98	1110.16	1171.57	Pattern4	3.92e-12	gi|338173763|gb|AEI83428.1|	bHLH transcription factor 1 [Camellia sinensis]	1e-127	27002474	Potri.011G132400.1	5e-91	AT5G54680	basic helix-loop-helix (bHLH) DNA-binding superfamily protein	8e-83	PF00010	PTHR23042,PTHR23042:SF67				GO:GO:0046983		Auxin	Catabolism	bHLH
comp87025_c0_seq2	comp87025_c0	44.9337	62.2713	128.687	159.107	Pattern4	0	gi|731397220|ref|XP_010652804.1|	PREDICTED: transcription factor SPATULA [Vitis vinifera]	5e-92	27029064	Potri.005G139700.1	6e-63	AT4G36930	basic helix-loop-helix (bHLH) DNA-binding superfamily protein	2e-45	PF00010	PTHR12565,PTHR12565:SF92				GO:GO:0046983				bHLH
comp87802_c0_seq1	comp87802_c0	2.85892	3.07552	35.7497	23.9017	Pattern4	0	gi|641398228|gb|AIA58703.1|	inducer of CBF expression 4 [Vitis riparia]	8e-39	27021140	Potri.002G108400.1	6e-18	AT5G65640	beta HLH protein 93	3e-09	PF00010	PTHR31945,PTHR31945:SF6				GO:GO:0046983				bHLH
comp87802_c1_seq1	comp87802_c1	0.703326	0	23.6553	17.1974	Pattern4	0	gi|296090696|emb|CBI41098.3|	unnamed protein product [Vitis vinifera]	2e-66	27021140	Potri.002G108400.1	2e-59	AT5G65640	beta HLH protein 93	2e-48	PF00010	PTHR31945,PTHR31945:SF6				GO:GO:0046983				bHLH
comp91727_c1_seq8	comp91727_c1	270.834	304.155	362.378	371.731	Pattern4	1.43e-10	gi|697133034|ref|XP_009620568.1|	PREDICTED: transcription factor bHLH48-like isoform X2 [Nicotiana tomentosiformis]	1e-18	27005709	Potri.006G057200.1	2e-18	AT3G57800	basic helix-loop-helix (bHLH) DNA-binding superfamily protein	8e-16	PF00010	PTHR12565,PTHR12565:SF112				GO:GO:0046983				bHLH
comp93428_c1_seq1	comp93428_c1	14.3347	13.7879	37.5576	45.5163	Pattern4	1.29e-08	gi|46254753|gb|AAS86309.1|	myc-like anthocyanin regulatory protein [Cornus suecica]	3e-88	27041984	Potri.001G103600.2	8e-85	AT5G41315	basic helix-loop-helix (bHLH) DNA-binding superfamily protein	4e-57	PF00010,PF14215	PTHR11514,PTHR11514:SF37	KOG4447			GO:GO:0046983				bHLH
comp45904_c0_seq2	comp45904_c0	60.7209	164.873	61.7452	71.9293	Pattern5	0	gi|297738215|emb|CBI27416.3|	unnamed protein product [Vitis vinifera]	8e-62	26981541	Potri.010G136100.1	2e-53	AT1G68920	basic helix-loop-helix (bHLH) DNA-binding superfamily protein	1e-24	PF00010	PTHR12565,PTHR12565:SF121				GO:GO:0046983				bHLH
comp77382_c0_seq1	comp77382_c0	159.014	57.1412	114.019	103.742	Pattern5	0	gi|720050621|ref|XP_010271836.1|	PREDICTED: transcription factor bHLH106-like [Nelumbo nucifera]	3e-81	27007285	Potri.006G037100.1	3e-73	AT2G41130	basic helix-loop-helix (bHLH) DNA-binding superfamily protein	1e-50	PF00010	PTHR12565,PTHR12565:SF158				GO:GO:0046983				bHLH
comp79662_c0_seq1	comp79662_c0	85.6557	203.705	83.8134	66.1977	Pattern5	0	gi|566202886|ref|XP_002320711.2|	hypothetical protein POPTR_0014s06190g [Populus trichocarpa]	8e-82	27033767	Potri.014G066500.2	6e-85	AT4G00050	basic helix-loop-helix (bHLH) DNA-binding superfamily protein	4e-48	PF00010	PTHR12565,PTHR12565:SF173				GO:GO:0046983				bHLH
comp83834_c0_seq1	comp83834_c0	74.3295	123.097	57.284	55.008	Pattern5	1.44e-13	gi|661888696|emb|CDP07732.1|	unnamed protein product [Coffea canephora]	3e-59	26987944	Potri.009G064700.2	4e-49	AT2G42280	basic helix-loop-helix (bHLH) DNA-binding superfamily protein	3e-24	PF00010					GO:GO:0046983				bHLH
comp86294_c2_seq1	comp86294_c2	66.7321	29.165	95.4267	111.771	Pattern5	0	gi|743784148|ref|XP_011021594.1|	PREDICTED: transcription factor bHLH30-like [Populus euphratica]	2e-114	27037967	Potri.008G116000.1	3e-116	AT1G68810	basic helix-loop-helix (bHLH) DNA-binding superfamily protein	1e-66	PF00010	PTHR12565,PTHR12565:SF77				GO:GO:0046983				bHLH
comp92508_c1_seq8	comp92508_c1	88.1053	30.967	65.034	86.8522	Pattern5	9.6e-14	gi|38490127|gb|AAR21673.1|	myc-like anthocyanin regulatory protein [Cornus chinensis]	1e-166	27041984	Potri.001G103600.2	1e-134	AT5G41315	basic helix-loop-helix (bHLH) DNA-binding superfamily protein	2e-80	PF00010,PF14215	PTHR11514,PTHR11514:SF37	KOG4447			GO:GO:0046983				bHLH
comp97265_c0_seq1	comp97265_c0	32.125	54.665	33.0019	28.1341	Pattern5	0.000120598	gi|719994006|ref|XP_010254048.1|	PREDICTED: transcription factor bHLH68-like [Nelumbo nucifera]	4e-14	27010179	Potri.018G083700.5	1e-09	AT4G29100	basic helix-loop-helix (bHLH) DNA-binding superfamily protein	3e-06		PTHR16223,PTHR16223:SF53								bHLH
comp51713_c0_seq2	comp51713_c0	66.0591	32.2797	65.9092	18.5927	Pattern6	5.56e-13	gi|225427181|ref|XP_002278824.1|	PREDICTED: transcription factor bHLH71 [Vitis vinifera]	3e-40	27043731	Potri.001G141100.1	3e-36	AT5G46690	beta HLH protein 71	4e-14	PF00010	PTHR11969,PTHR11969:SF22				GO:GO:0046983				bHLH
comp80384_c0_seq2	comp80384_c0	124.296	69.5858	181.317	66.4273	Pattern6	0	gi|802634178|ref|XP_012077877.1|	PREDICTED: transcription factor bHLH71 [Jatropha curcas]	5e-121	26998444	Potri.003G093200.1	6e-116	AT5G46690	beta HLH protein 71	3e-55	PF00010	PTHR11969,PTHR11969:SF22				GO:GO:0046983				bHLH
comp78672_c0_seq1	comp78672_c0	66.1654	197.236	179.95	55.4973	Pattern7	0	gi|595792231|ref|XP_007199864.1|	hypothetical protein PRUPE_ppa005829mg [Prunus persica]	2e-151	26986944	Potri.009G117300.2	1e-132	AT4G34530	cryptochrome-interacting basic-helix-loop-helix 1	5e-50	PF00010	PTHR12565,PTHR12565:SF152				GO:GO:0046983				bHLH
comp100275_c0_seq1	comp100275_c0	5.34338	16.0716	13.8974	17.1508	Pattern8	0.00552232	gi|703107233|ref|XP_010098698.1|	hypothetical protein L484_026077 [Morus notabilis]	2e-12	26994494	Potri.013G025900.1	4e-12	AT1G72210	basic helix-loop-helix (bHLH) DNA-binding superfamily protein	1e-08	PF00010	PTHR11969,PTHR11969:SF22				GO:GO:0046983				bHLH
comp85549_c0_seq3	comp85549_c0	421.852	310.156	286.884	284.742	Pattern8	0	gi|702432168|ref|XP_010069141.1|	PREDICTED: transcription factor bHLH104-like [Eucalyptus grandis]	6e-24	26978734	Potri.010G072900.3	1e-23	AT4G14410	basic helix-loop-helix (bHLH) DNA-binding superfamily protein	2e-18	PF00010	PTHR23042,PTHR23042:SF72				GO:GO:0046983				bHLH
comp86490_c0_seq1	comp86490_c0	1362.74	546.452	527.256	577.586	Pattern8	0	gi|526118259|ref|NP_001267974.1|	Myc2 bHLH protein [Vitis vinifera]	0	27034947	Potri.014G099700.1	0	AT1G01260	basic helix-loop-helix (bHLH) DNA-binding superfamily protein	2e-157	PF00010,PF14215	PTHR11514,PTHR11514:SF47				GO:GO:0046983				bHLH
comp87610_c0_seq2	comp87610_c0	246.992	79.3013	65.3735	99.4227	Pattern8	0	gi|359496230|ref|XP_003635184.1|	PREDICTED: transcription factor bHLH112 isoform X1 [Vitis vinifera]	1e-168	26991719	Potri.004G029100.6	5e-141	AT1G61660	basic helix-loop-helix (bHLH) DNA-binding superfamily protein	2e-59		PTHR16223,PTHR16223:SF21								bHLH
comp88694_c0_seq2	comp88694_c0	174.866	85.4192	84.2375	103.362	Pattern8	0	gi|596197643|ref|XP_007223604.1|	hypothetical protein PRUPE_ppa012528mg [Prunus persica]	1e-22	26994479	Potri.013G126800.3	1e-22	AT1G05710	basic helix-loop-helix (bHLH) DNA-binding superfamily protein	1e-14		PTHR16223,PTHR16223:SF41						Ethylene	responsive genes	bHLH
comp94098_c0_seq4	comp94098_c0	33.2537	6.28547	5.62532	3.88592	Pattern8	0	gi|297739719|emb|CBI29901.3|	unnamed protein product [Vitis vinifera]	2e-47	27004035	Potri.006G057600.2	9e-42	AT2G42280	basic helix-loop-helix (bHLH) DNA-binding superfamily protein	4e-28	PF00010					GO:GO:0046983				bHLH
comp75038_c0_seq1	comp75038_c0	181.649	200.314	267.106	319.605	Pattern9	0	gi|590684731|ref|XP_007041927.1|	Basic helix-loop-helix DNA-binding superfamily protein [Theobroma cacao]	5e-126	26993121	Potri.004G168100.1	1e-113	AT3G19860	basic helix-loop-helix (bHLH) DNA-binding superfamily protein	2e-72	PF00010	PTHR23042,PTHR23042:SF70				GO:GO:0046983				bHLH
comp86771_c0_seq1	comp86771_c0	17.7857	8.71508	363.48	200.738	Pattern9	0	gi|595792719|ref|XP_007200108.1|	hypothetical protein PRUPE_ppa019021mg, partial [Prunus persica]	0	27043466	Potri.001G415800.1	4e-20	AT4G38070	basic helix-loop-helix (bHLH) DNA-binding superfamily protein	5e-08	PF00010	PTHR18937,PTHR18937:SF222	KOG4643			GO:GO:0046983				bHLH
comp91844_c0_seq1	comp91844_c0	2.0998	7.5791	25.4933	137.498	Pattern9	0	gi|763776876|gb|KJB43999.1|	hypothetical protein B456_007G229000 [Gossypium raimondii]	9e-51	27045000	Potri.001G287200.1	3e-43	AT4G37850	basic helix-loop-helix (bHLH) DNA-binding superfamily protein	7e-36	PF00010	PTHR23042,PTHR23042:SF61				GO:GO:0046983				bHLH
comp96896_c1_seq1	comp96896_c1	5.90996	5.60755	27.2155	83.3206	Pattern9	0	gi|641834912|gb|KDO53897.1|	hypothetical protein CISIN_1g027547mg [Citrus sinensis]	2e-42	27025678	Potri.019G099300.1	4e-35	AT4G20970	basic helix-loop-helix (bHLH) DNA-binding superfamily protein	6e-14	PF00010	PTHR13935,PTHR13935:SF46				GO:GO:0046983,GO:GO:0003677				bHLH
comp98918_c4_seq1	comp98918_c4	0.968958	1.07635	91.4583	43.4589	Pattern9	0	gi|359487778|ref|XP_002281083.2|	PREDICTED: transcription factor bHLH94 [Vitis vinifera]	1e-94	27028145	Potri.005G039800.1	2e-95	AT1G22490	basic helix-loop-helix (bHLH) DNA-binding superfamily protein	7e-54	PF00010	PTHR11969,PTHR11969:SF22				GO:GO:0046983				bHLH
comp99919_c0_seq1	comp99919_c0	411.757	313.735	28.4731	122.245	Pattern9	0	gi|225429299|ref|XP_002269988.1|	PREDICTED: transcription factor bHLH113 isoform X3 [Vitis vinifera]	3e-91	27047706	Potri.001G299300.1	6e-56	AT3G19500	basic helix-loop-helix (bHLH) DNA-binding superfamily protein	2e-34		PTHR16223,PTHR16223:SF17								bHLH
comp95493_c0_seq5	comp95493_c0	652.694	460.54	610.759	863.63	Pattern10	0	gi|359489695|ref|XP_002279966.2|	PREDICTED: common plant regulatory factor 1 [Vitis vinifera]	1e-73	27034607	Potri.014G094200.1	7e-65	AT2G46270	G-box binding factor 3	1e-41	PF00170,PF16596,PF07777				K09060	GO:GO:0043565,GO:GO:0006355,GO:GO:0003700				bZIP
comp86927_c0_seq16	comp86927_c0	1188.28	282.504	269.362	523.026	Pattern11	0	gi|731383067|ref|XP_010647556.1|	PREDICTED: serine/threonine-protein kinase pakB isoform X1 [Vitis vinifera]	0	26991872	Potri.004G163800.1	0	AT4G38900	Basic-leucine zipper (bZIP) transcription factor family protein	1e-118	PF00170	PTHR13690,PTHR13690:SF76				GO:GO:0043565,GO:GO:0006355,GO:GO:0003700				bZIP
comp92634_c0_seq2	comp92634_c0	78.3391	16.3684	144.079	88.4695	Pattern12	0	gi|459021235|gb|AGG39691.1|	bZIP transcription factor bZIP7 [Camellia sinensis]	2e-161	27038957	Potri.008G010800.1	6e-113	AT3G56850	ABA-responsive element binding protein 3	7e-79	PF00170	PTHR22952,PTHR22952:SF137			K14432	GO:GO:0043565,GO:GO:0006355,GO:GO:0003700				bZIP
comp96188_c0_seq7	comp96188_c0	111.618	74.9838	23.4576	118.991	Pattern12	0	gi|566175733|ref|XP_006381298.1|	bZIP transcription factor family protein [Populus trichocarpa]	5e-68	27007554	Potri.006G114600.2	7e-71	AT1G19490	Basic-leucine zipper (bZIP) transcription factor family protein	8e-42	PF00170	PTHR22952,PTHR22952:SF208				GO:GO:0043565,GO:GO:0006355,GO:GO:0003700				bZIP
comp83827_c0_seq6	comp83827_c0	776.631	373.724	227.316	416.785	Pattern13	0	gi|459021879|gb|AGG39700.1|	bZIP transcription factor bZIP8 [Camellia sinensis]	4e-18	27021124	Potri.002G125400.1	3e-18	AT1G45249	abscisic acid responsive elements-binding factor 2	5e-10		PTHR22952,PTHR22952:SF194	KOG4196		K14432			Abscisic acid	Signaling positive	bZIP
comp100121_c0_seq1	comp100121_c0	399.445	219.137	181.389	254.696	Pattern13	0	gi|9650826|emb|CAC00657.1|	common plant regulatory factor 6 [Petroselinum crispum]	8e-59	27020565	Potri.002G196200.1	2e-52	AT3G62420	basic region/leucine zipper motif 53	8e-44	PF00170	PTHR22952,PTHR22952:SF146				GO:GO:0043565,GO:GO:0006355,GO:GO:0003700				bZIP
comp49875_c0_seq1	comp49875_c0	48.7716	30.9742	19.9948	38.9746	Pattern13	0.000141441	gi|720034856|ref|XP_010266851.1|	PREDICTED: protein FD-like isoform X2 [Nelumbo nucifera]	2e-29	27028077	Potri.005G243400.1	5e-24	AT4G35900	Basic-leucine zipper (bZIP) transcription factor family protein	1e-24	PF00170	PTHR22952,PTHR22952:SF95				GO:GO:0043565,GO:GO:0006355,GO:GO:0003700				bZIP
comp94695_c2_seq4	comp94695_c2	493.61	636.653	829.902	602.831	Pattern13	0	gi|802591888|ref|XP_012071280.1|	PREDICTED: uncharacterized protein At4g06598-like [Jatropha curcas]	2e-169	26990438	Potri.004G219100.1	2e-150	AT1G58110	Basic-leucine zipper (bZIP) transcription factor family protein	1e-81		PTHR13301,PTHR13301:SF25								bZIP
comp39079_c0_seq1	comp39079_c0	203.399	136.87	8.26353	11.2872	Pattern14	0	gi|9650826|emb|CAC00657.1|	common plant regulatory factor 6 [Petroselinum crispum]	8e-11	27020565	Potri.002G196200.1	3e-12	AT3G62420	basic region/leucine zipper motif 53	3e-08	PF00170	PTHR22952,PTHR22952:SF146				GO:GO:0043565,GO:GO:0006355,GO:GO:0003700				bZIP
comp89669_c0_seq1	comp89669_c0	89.5343	261.516	26.0656	46.2737	Pattern14	0	gi|590707698|ref|XP_007048077.1|	BZIP transcription factor family protein isoform 1 [Theobroma cacao]	0	27016796	Potri.007G085700.2	1e-167	AT5G65210	bZIP transcription factor family protein	5e-126	PF00170,PF14144	PTHR22952,PTHR22952:SF180			K14431	GO:GO:0043565,GO:GO:0006355,GO:GO:0003700,GO:GO:0006351				bZIP
comp97966_c1_seq98	comp97966_c1	161.878	233.126	105.255	117.933	Pattern14	0	gi|729355160|ref|XP_010544786.1|	PREDICTED: G-box-binding factor 3 isoform X2 [Tarenaya hassleriana]	8e-20	27021441	Potri.002G167100.1	1e-19	AT2G46270	G-box binding factor 3	1e-19	PF00170,PF16596,PF07777				K09060	GO:GO:0043565,GO:GO:0006355,GO:GO:0003700				bZIP
comp79305_c0_seq1	comp79305_c0	709.005	1144.05	478.559	572.029	Pattern15	0	gi|590593632|ref|XP_007017624.1|	Basic leucine-zipper 44 [Theobroma cacao]	4e-57	27027792	Potri.005G231300.1	3e-56	AT4G34590	G-box binding factor 6	8e-38	PF00170	PTHR22952,PTHR22952:SF162				GO:GO:0043565,GO:GO:0006355,GO:GO:0003700				bZIP
comp99999_c0_seq1	comp99999_c0	22.5897	5.32125	15.6445	128.247	Pattern15	0	gi|486138869|gb|AGK89941.1|	FD protein [Actinidia chinensis]	6e-46	27028077	Potri.005G243400.1	4e-22	AT4G35900	Basic-leucine zipper (bZIP) transcription factor family protein	8e-24	PF00170	PTHR22952,PTHR22952:SF95				GO:GO:0043565,GO:GO:0006355,GO:GO:0003700				bZIP
comp70664_c0_seq1	comp70664_c0	8.10332	0.316505	8.98341	106.059	Pattern2	0	gi|486138869|gb|AGK89941.1|	FD protein [Actinidia chinensis]	2e-49	27028077	Potri.005G243400.1	6e-32	AT4G35900	Basic-leucine zipper (bZIP) transcription factor family protein	5e-30	PF00170	PTHR22952,PTHR22952:SF95				GO:GO:0043565,GO:GO:0006355,GO:GO:0003700				bZIP
comp74337_c0_seq1	comp74337_c0	6.07938	0.814169	1.46134	26.6819	Pattern2	3e-15	gi|590586940|ref|XP_007015839.1|	Basic-leucine zipper transcription factor family protein, putative [Theobroma cacao]	2e-89	26985870	Potri.009G164500.1	3e-80	AT3G44460	Basic-leucine zipper (bZIP) transcription factor family protein	1e-57	PF00170	PTHR22952,PTHR22952:SF119			K14432	GO:GO:0043565,GO:GO:0006355,GO:GO:0003700				bZIP
comp81301_c0_seq1	comp81301_c0	1.93282	1.97155	36.938	3.65766	Pattern3	0	gi|661880368|emb|CDP15899.1|	unnamed protein product [Coffea canephora]	3e-135	27025537	Potri.019G091900.1	2e-103	AT3G58120	Basic-leucine zipper (bZIP) transcription factor family protein	2e-86	PF00170	PTHR13301,PTHR13301:SF69				GO:GO:0043565,GO:GO:0006355,GO:GO:0003700				bZIP
comp82923_c0_seq1	comp82923_c0	92.4809	103.745	39.8064	68.0379	Pattern3	8.74e-10	gi|297735830|emb|CBI18550.3|	unnamed protein product [Vitis vinifera]	1e-20	27020341	Potri.002G069500.1	3e-22	AT1G43700	VIRE2-interacting protein 1	3e-08	PF00170	PTHR13690,PTHR13690:SF86				GO:GO:0043565,GO:GO:0006355,GO:GO:0003700				bZIP
comp86841_c0_seq1	comp86841_c0	1.40665	1.15738	25.3127	7.1698	Pattern3	0	gi|590609798|ref|XP_007021637.1|	Basic-leucine zipper transcription factor family protein [Theobroma cacao]	1e-91	27040208	Potri.001G374200.4	6e-83	AT2G42380	Basic-leucine zipper (bZIP) transcription factor family protein	5e-62	PF00170	PTHR13301,PTHR13301:SF69				GO:GO:0043565,GO:GO:0006355,GO:GO:0003700				bZIP
comp88385_c0_seq1	comp88385_c0	345.722	374.364	238.322	404.089	Pattern3	0	gi|802595008|ref|XP_012071923.1|	PREDICTED: ocs element-binding factor 1-like [Jatropha curcas]	1e-59	27027792	Potri.005G231300.1	1e-59	AT1G75390	basic leucine-zipper 44	6e-32	PF00170	PTHR22952,PTHR22952:SF162				GO:GO:0043565,GO:GO:0006355,GO:GO:0003700				bZIP
comp92435_c0_seq1	comp92435_c0	115.448	158.645	41.1937	114.964	Pattern3	0	gi|359487239|ref|XP_003633543.1|	PREDICTED: uncharacterized protein LOC100255414 [Vitis vinifera]	3e-75	27040853	Potri.001G020200.1	3e-67	AT4G35040	Basic-leucine zipper (bZIP) transcription factor family protein	3e-18	PF07716	PTHR23334,PTHR23334:SF25				GO:GO:0043565,GO:GO:0006355,GO:GO:0003700,GO:GO:0006351				bZIP
comp96749_c2_seq13	comp96749_c2	1404.22	1418.46	1049.47	1494.56	Pattern3	0	gi|595846821|ref|XP_007209202.1|	hypothetical protein PRUPE_ppa006484mg [Prunus persica]	2e-157	27047965	Potri.001G136000.2	1e-155	AT2G35530	basic region/leucine zipper transcription factor 16	5e-94	PF00170,PF07777,PF16596	PTHR22952,PTHR22952:SF47			K09060	GO:GO:0043565,GO:GO:0006355,GO:GO:0003700				bZIP
comp52352_c0_seq1	comp52352_c0	134.846	133.79	73.4263	73.4849	Pattern4	6.99e-15	gi|225458350|ref|XP_002283244.1|	PREDICTED: G-box-binding factor 1 [Vitis vinifera]	2e-63	27031473	Potri.005G126000.3	1e-62	AT4G36730	G-box binding factor 1	5e-34	PF00170,PF07777	PTHR22952,PTHR22952:SF123	KOG3119		K09060	GO:GO:0043565,GO:GO:0006355,GO:GO:0003700				bZIP
comp92861_c0_seq3	comp92861_c0	66.6668	73.4389	283.92	232.102	Pattern4	0	gi|297737848|emb|CBI27049.3|	unnamed protein product [Vitis vinifera]	3e-104	27036913	Potri.008G118300.1	4e-98	AT1G68640	bZIP transcription factor family protein	7e-62	PF00170,PF14144	PTHR22952,PTHR22952:SF209			K14431	GO:GO:0043565,GO:GO:0006355,GO:GO:0003700,GO:GO:0006351				bZIP
comp99889_c0_seq1	comp99889_c0	90.1413	91.6489	45.4673	34.3213	Pattern4	0	gi|719997759|ref|XP_010255201.1|	PREDICTED: G-box-binding factor 1 [Nelumbo nucifera]	4e-16	27031471	Potri.005G126000.1	9e-14	AT4G36730	G-box binding factor 1	8e-09	PF00170,PF07777	PTHR22952,PTHR22952:SF123	KOG3119		K09060	GO:GO:0043565,GO:GO:0006355,GO:GO:0003700				bZIP
comp62990_c0_seq1	comp62990_c0	247.362	1197.83	272.137	230.336	Pattern5	0	gi|661875496|emb|CDP20069.1|	unnamed protein product [Coffea canephora]	3e-24	26988775	Potri.009G119700.1	3e-24	AT4G34590	G-box binding factor 6	5e-16	PF00170	PTHR22952,PTHR22952:SF162				GO:GO:0043565,GO:GO:0006355,GO:GO:0003700				bZIP
comp71314_c0_seq2	comp71314_c0	16.9328	37.1595	7.61455	22.052	Pattern5	0.00584702	gi|225459415|ref|XP_002285820.1|	PREDICTED: transcription factor TGA4 [Vitis vinifera]	0	27030266	Potri.005G170500.1	2e-165	AT5G65210	bZIP transcription factor family protein	2e-115	PF00170,PF14144	PTHR22952,PTHR22952:SF180			K14431	GO:GO:0043565,GO:GO:0006355,GO:GO:0003700,GO:GO:0006351				bZIP
comp76313_c1_seq1	comp76313_c1	19.4829	45.9761	20.8035	7.96033	Pattern5	4.03e-08	gi|661889342|emb|CDP06929.1|	unnamed protein product [Coffea canephora]	0	26988059	Potri.009G164300.1	0	AT1G08320	bZIP transcription factor family protein	1e-131	PF00170,PF14144	PTHR22952,PTHR22952:SF209			K14431	GO:GO:0043565,GO:GO:0006355,GO:GO:0003700,GO:GO:0006351				bZIP
comp79027_c0_seq1	comp79027_c0	76.8011	29.137	70.6699	65.0915	Pattern5	9.22e-10	gi|566203801|ref|XP_006375437.1|	hypothetical protein POPTR_0014s11590g [Populus trichocarpa]	5e-32	27032001	Potri.014G120800.1	6e-35	AT3G62420	basic region/leucine zipper motif 53	4e-23	PF00170	PTHR22952,PTHR22952:SF146				GO:GO:0043565,GO:GO:0006355,GO:GO:0003700				bZIP
comp52108_c0_seq1	comp52108_c0	10.9578	0.262186	1.89468	17.4682	Pattern7	1.6e-08	gi|702425199|ref|XP_010067613.1|	PREDICTED: transcription factor RF2b-like isoform X2 [Eucalyptus grandis]	2e-14	26994799	Potri.013G156900.3	9e-13	AT2G40620	Basic-leucine zipper (bZIP) transcription factor family protein	2e-12	PF00170	PTHR13690,PTHR13690:SF82				GO:GO:0043565,GO:GO:0006355,GO:GO:0003700				bZIP
comp80206_c0_seq1	comp80206_c0	0.703326	32.5158	41.9042	8.44649	Pattern7	0	gi|225425023|ref|XP_002269495.1|	PREDICTED: basic leucine zipper 43 [Vitis vinifera]	1e-73	26978813	Potri.010G135200.1	1e-75	AT3G30530	basic leucine-zipper 42	1e-33	PF00170	PTHR22952,PTHR22952:SF201				GO:GO:0043565,GO:GO:0006355,GO:GO:0003700				bZIP
comp63414_c0_seq1	comp63414_c0	76.7479	17.7439	3.18766	8.03645	Pattern8	0	gi|568824069|ref|XP_006466428.1|	PREDICTED: ocs element-binding factor 1-like [Citrus sinensis]	1e-54	27032088	Potri.014G007100.1	3e-48	AT4G37730	basic leucine-zipper 7	6e-27	PF00170	PTHR22952,PTHR22952:SF212				GO:GO:0043565,GO:GO:0006355,GO:GO:0003700				bZIP
comp72188_c0_seq1	comp72188_c0	87.1861	4.8521	5.48632	3.18807	Pattern8	0	gi|302142717|emb|CBI19920.3|	unnamed protein product [Vitis vinifera]	3e-11	27028077	Potri.005G243400.1	2e-11	AT4G35900	Basic-leucine zipper (bZIP) transcription factor family protein	8e-09	PF00170	PTHR22952,PTHR22952:SF95				GO:GO:0043565,GO:GO:0006355,GO:GO:0003700				bZIP
comp76604_c0_seq1	comp76604_c0	308.685	268.767	156.352	356.934	Pattern9	0	gi|731430400|ref|XP_010665015.1|	PREDICTED: transcription factor VIP1 isoform X2 [Vitis vinifera]	5e-118	27020341	Potri.002G069500.1	2e-112	AT1G43700	VIRE2-interacting protein 1	4e-65	PF00170	PTHR13690,PTHR13690:SF86				GO:GO:0043565,GO:GO:0006355,GO:GO:0003700				bZIP
comp84290_c0_seq2	comp84290_c0	13.1277	12.1458	33.4662	252.597	Pattern9	0	gi|590651617|ref|XP_007032940.1|	Basic leucine-zipper 42 [Theobroma cacao]	1e-72	26991185	Potri.004G111100.1	6e-75	AT3G30530	basic leucine-zipper 42	1e-37	PF00170	PTHR22952,PTHR22952:SF201				GO:GO:0043565,GO:GO:0006355,GO:GO:0003700				bZIP
comp84975_c0_seq1	comp84975_c0	378.853	420.262	332.635	160.992	Pattern9	0	gi|170773912|gb|ACB32232.1|	bZIP transcription factor protein [Solanum chacoense]	3e-37	27030623	Potri.005G257900.2	3e-36	AT1G42990	basic region/leucine zipper motif 60	9e-18	PF07716	PTHR22952,PTHR22952:SF117				GO:GO:0043565,GO:GO:0006355,GO:GO:0003700				bZIP
comp93810_c0_seq7	comp93810_c0	1016.82	936.569	635.413	1189.47	Pattern9	0	gi|512772655|gb|AGO05993.1|	bZIP transcription factor family protein 9 [Camellia sinensis]	0	27013229	Potri.016G032400.1	7e-163	AT2G40950	Basic-leucine zipper (bZIP) transcription factor family protein	3e-126	PF00170	PTHR22952,PTHR22952:SF139				GO:GO:0043565,GO:GO:0006355,GO:GO:0003700				bZIP
comp95595_c1_seq32	comp95595_c1	1949.18	1939.65	1799.39	2231.77	Pattern9	2.6e-10	gi|747098406|ref|XP_011097214.1|	PREDICTED: G-box-binding factor 1-like isoform X1 [Sesamum indicum]	2e-152	27031473	Potri.005G126000.3	2e-134	AT4G36730	G-box binding factor 1	1e-79	PF00170,PF07777	PTHR22952,PTHR22952:SF123	KOG3119		K09060	GO:GO:0043565,GO:GO:0006355,GO:GO:0003700				bZIP
comp100639_c0_seq1	comp100639_c0	10.1654	19.4076	56.2335	10.2321	Pattern12	0	gi|661886253|emb|CDP10175.1|	unnamed protein product [Coffea canephora]	4e-18	27012820	Potri.016G060600.1	1e-20	AT2G41940	zinc finger protein 8	2e-06	PF13912									C2H2
comp60400_c0_seq1	comp60400_c0	0.698235	4.82539	40.468	1.22698	Pattern12	0	gi|661883365|emb|CDP13009.1|	unnamed protein product [Coffea canephora]	2e-62	27040707	Potri.001G142900.1	8e-60	AT4G17810	C2H2 and C2HC zinc fingers superfamily protein	3e-29	PF13912	PTHR26374,PTHR26374:SF167								C2H2
comp89827_c0_seq1	comp89827_c0	34.9688	16.2471	98.4189	54.4553	Pattern12	0	gi|449445138|ref|XP_004140330.1|	PREDICTED: uncharacterized protein LOC101220433 [Cucumis sativus]	7e-63	27031261	Potri.005G173400.1	9e-58	AT1G75710	C2H2-like zinc finger protein	5e-33		PTHR31681,PTHR31681:SF1								C2H2
comp94187_c0_seq28	comp94187_c0	1414.96	1780.02	902.326	1534.19	Pattern12	0	gi|297735188|emb|CBI17550.3|	unnamed protein product [Vitis vinifera]	6e-171	27030653	Potri.005G125600.1	3e-163	AT5G66730	C2H2-like zinc finger protein	3e-107	PF12171	PTHR10593,PTHR10593:SF31								C2H2
comp41251_c0_seq1	comp41251_c0	99.8488	34.0862	7.63819	11.6775	Pattern14	0	gi|170522968|gb|ACB20696.1|	putative cold-inducible protein [Camellia sinensis]	3e-116	26979267	Potri.010G209400.1	9e-55	AT2G28710	C2H2-type zinc finger family protein	1e-33	PF13912	PTHR26374,PTHR26374:SF207								C2H2
comp71608_c0_seq2	comp71608_c0	149.202	32.3875	5.1117	7.64611	Pattern14	0	gi|719970793|ref|XP_010272343.1|	PREDICTED: zinc finger protein ZAT10 [Nelumbo nucifera]	4e-28	27032790	Potri.014G017300.2	6e-20	AT5G04340	zinc finger of Arabidopsis thaliana 6	4e-17	PF13912	PTHR26374,PTHR26374:SF208								C2H2
comp85213_c0_seq1	comp85213_c0	672.611	1170.89	390.532	425.356	Pattern14	0	gi|225460694|ref|XP_002270196.1|	PREDICTED: protein SENSITIVE TO PROTON RHIZOTOXICITY 1 [Vitis vinifera]	3e-138	26995084	Potri.013G114600.1	4e-106	AT1G34370	C2H2 and C2HC zinc fingers superfamily protein	1e-63		PTHR10593,PTHR10593:SF27								C2H2
comp99457_c0_seq1	comp99457_c0	145.506	52.5202	4.45053	4.46788	Pattern14	0	gi|719970793|ref|XP_010272343.1|	PREDICTED: zinc finger protein ZAT10 [Nelumbo nucifera]	3e-38	27032789	Potri.014G017300.1	3e-32	AT3G49930	C2H2 and C2HC zinc fingers superfamily protein	4e-23	PF13912	PTHR26374,PTHR26374:SF208								C2H2
comp63083_c0_seq1	comp63083_c0	655.015	417.726	540.417	770.206	Pattern15	0	gi|747099047|ref|XP_011097563.1|	PREDICTED: protein SENSITIVE TO PROTON RHIZOTOXICITY 1-like [Sesamum indicum]	3e-133	27016982	Potri.007G094100.1	1e-128	AT1G34370	C2H2 and C2HC zinc fingers superfamily protein	1e-65		PTHR10593,PTHR10593:SF27								C2H2
comp87393_c0_seq3	comp87393_c0	1335.31	2044.73	5203.7	2281.22	Pattern15	0	gi|697116357|ref|XP_009612087.1|	PREDICTED: histone deacetylase HDT1-like [Nicotiana tomentosiformis]	1e-54	26990896	Potri.004G188800.3	2e-36	AT3G44750	histone deacetylase 3	2e-07	PF03066	PTHR31802,PTHR31802:SF5		3.5.1.98						C2H2
comp96784_c0_seq1	comp96784_c0	196.061	152.32	281.774	234.049	Pattern15	0	gi|731424886|ref|XP_010663055.1|	PREDICTED: lysine-specific demethylase REF6 [Vitis vinifera]	8e-92	27019012	Potri.015G089000.1	7e-84	AT3G48430	relative of early flowering 6	2e-63	PF02375,PF02373	PTHR10694,PTHR10694:SF38		1.14.11.27						C2H2
comp98007_c0_seq2	comp98007_c0	803.617	562.382	1239.62	1024.95	Pattern15	0	gi|747093246|ref|XP_011094421.1|	PREDICTED: histone deacetylase HDT1 [Sesamum indicum]	5e-87	27006428	Potri.006G116500.4	2e-71	AT3G44750	histone deacetylase 3	2e-37	PF03066	PTHR31802,PTHR31802:SF5		3.5.1.98						C2H2
comp101226_c0_seq1	comp101226_c0	2.28958	2.95307	1.81233	30.7567	Pattern2	0	gi|590705393|ref|XP_007047425.1|	Zinc finger protein 7, putative [Theobroma cacao]	2e-67	27043906	Potri.001G298700.1	1e-60	AT1G66140	zinc finger protein 4	7e-17										C2H2
comp55437_c0_seq1	comp55437_c0	11.6173	16.194	3.22274	69.8879	Pattern2	0	gi|590583742|ref|XP_007014983.1|	C2H2-type zinc finger family protein [Theobroma cacao]	2e-25	27041736	Potri.001G018900.1	3e-19	AT3G57670	C2H2-type zinc finger family protein	1e-11		PTHR10593,PTHR10593:SF41								C2H2
comp63421_c1_seq1	comp63421_c1	98.1637	116.895	120.299	75.5878	Pattern2	0.00180078	gi|225451465|ref|XP_002270554.1|	PREDICTED: zinc finger protein 511 [Vitis vinifera]	5e-133	27048404	Potri.001G329300.2	5e-123	AT5G14140	zinc ion binding;nucleic acid binding;zinc ion binding	2e-87		PTHR21354,PTHR21354:SF0	KOG4173							C2H2
comp69506_c0_seq1	comp69506_c0	5.53284	7.30751	4.16398	36.2663	Pattern2	0	gi|731325616|ref|XP_010673606.1|	PREDICTED: zinc finger protein WIP2 [Beta vulgaris subsp. vulgaris]	6e-16	27011791	Potri.016G052700.1	2e-15	AT3G57670	C2H2-type zinc finger family protein	5e-14		PTHR10593,PTHR10593:SF41								C2H2
comp72783_c0_seq1	comp72783_c0	6.59801	5.62576	8.80933	19.145	Pattern2	0.000173942	gi|225436448|ref|XP_002274374.1|	PREDICTED: zinc finger protein ZAT5 [Vitis vinifera]	4e-69	26988319	Potri.009G004800.1	1e-58	AT2G28200	C2H2-type zinc finger family protein	2e-39	PF13912	PTHR26374,PTHR26374:SF182								C2H2
comp73864_c0_seq5	comp73864_c0	8.21217	3.92929	13.2929	34.0339	Pattern2	6.7e-08	gi|720081293|ref|XP_010242235.1|	PREDICTED: zinc finger protein NUTCRACKER-like isoform X2 [Nelumbo nucifera]	3e-49	27006284	Potri.006G129300.1	4e-51	AT3G13810	indeterminate(ID)-domain 11	2e-42	PF12171	PTHR10593,PTHR10593:SF31								C2H2
comp85832_c0_seq1	comp85832_c0	21.9775	25.9501	20.956	44.1636	Pattern2	0.000675266	gi|731383964|ref|XP_002270534.2|	PREDICTED: zinc finger protein KNUCKLES-like [Vitis vinifera]	2e-71	27043906	Potri.001G298700.1	2e-70	AT1G66140	zinc finger protein 4	3e-17										C2H2
comp97408_c1_seq5	comp97408_c1	146.752	182.845	175.071	78.7133	Pattern2	0	gi|698548241|ref|XP_009768278.1|	PREDICTED: zinc finger protein 4-like [Nicotiana sylvestris]	3e-90	27038569	Potri.008G138000.2	4e-81	AT1G66140	zinc finger protein 4	1e-39										C2H2
comp103190_c0_seq1	comp103190_c0	0.346572	1.72317	12.1238	0	Pattern3	1.02e-06	gi|661883365|emb|CDP13009.1|	unnamed protein product [Coffea canephora]	1e-55	27040707	Potri.001G142900.1	1e-58	AT4G17810	C2H2 and C2HC zinc fingers superfamily protein	9e-28	PF13912	PTHR26374,PTHR26374:SF167								C2H2
comp29720_c0_seq1	comp29720_c0	5.46208	1.97155	35.8843	10.1296	Pattern3	0	gi|590605938|ref|XP_007020619.1|	Nucleic acid binding protein, putative [Theobroma cacao]	1e-79	27001760	Potri.011G131300.1	4e-28	AT4G27240	zinc finger (C2H2 type) family protein	1e-23		PTHR31681,PTHR31681:SF10								C2H2
comp80376_c0_seq1	comp80376_c0	85.7063	94.7397	251.702	85.8535	Pattern3	0	gi|763752002|gb|KJB19390.1|	hypothetical protein B456_003G099900 [Gossypium raimondii]	3e-160	27032463	Potri.014G025100.1	3e-152	AT5G52010	C2H2-like zinc finger protein	1e-112		PTHR35744,PTHR35744:SF1								C2H2
comp80394_c1_seq1	comp80394_c1	23.035	52.9074	144.126	29.1359	Pattern3	0	gi|359482158|ref|XP_003632719.1|	PREDICTED: zinc finger protein 8 [Vitis vinifera]	2e-60	27004980	Potri.006G195100.1	1e-55	AT2G41940	zinc finger protein 8	2e-25	PF13912									C2H2
comp91635_c0_seq1	comp91635_c0	165.235	190.994	45.1591	119.788	Pattern3	0	gi|720081293|ref|XP_010242235.1|	PREDICTED: zinc finger protein NUTCRACKER-like isoform X2 [Nelumbo nucifera]	1e-34	26999297	Potri.003G036900.3	9e-32	AT1G55110	indeterminate(ID)-domain 7	6e-14	PF12171	PTHR10593,PTHR10593:SF24	KOG3576							C2H2
comp40080_c0_seq1	comp40080_c0	43.0671	26.4088	6.15321	14.8889	Pattern4	1.38e-09	gi|698531373|ref|XP_009762518.1|	PREDICTED: zinc finger protein ZAT11-like [Nicotiana sylvestris]	3e-54	26979267	Potri.010G209400.1	1e-51	AT2G28710	C2H2-type zinc finger family protein	4e-28	PF13912	PTHR26374,PTHR26374:SF207								C2H2
comp82140_c2_seq1	comp82140_c2	14.7191	27.9156	61.9751	44.7222	Pattern4	5.66e-11	gi|802647234|ref|XP_012079793.1|	PREDICTED: protein SHOOT GRAVITROPISM 5-like [Jatropha curcas]	7e-22	27035843	Potri.008G140400.2	7e-17	AT2G01940	C2H2-like zinc finger protein	4e-15		PTHR34946,PTHR34946:SF2								C2H2
comp88112_c0_seq2	comp88112_c0	382.968	382.404	338.901	319.922	Pattern4	0.0214076	gi|225424490|ref|XP_002285189.1|	PREDICTED: protein SHOOT GRAVITROPISM 5 [Vitis vinifera]	0	27035842	Potri.008G140400.1	0	AT2G01940	C2H2-like zinc finger protein	9e-124		PTHR34946,PTHR34946:SF2								C2H2
comp94573_c1_seq2	comp94573_c1	17.5933	25.0697	9.94829	8.41023	Pattern4	9.56e-06	gi|720081293|ref|XP_010242235.1|	PREDICTED: zinc finger protein NUTCRACKER-like isoform X2 [Nelumbo nucifera]	2e-26	26999296	Potri.003G036900.5	9e-23	AT1G03840	C2H2 and C2HC zinc fingers superfamily protein	8e-16		PTHR10593,PTHR10593:SF26								C2H2
comp97415_c1_seq1	comp97415_c1	49.0376	35.7381	1.62605	3.58826	Pattern4	0	gi|566151871|ref|XP_002298757.2|	hypothetical protein POPTR_0001s30590g [Populus trichocarpa]	1e-54	27043906	Potri.001G298700.1	2e-57	AT1G66140	zinc finger protein 4	4e-18										C2H2
comp71701_c0_seq1	comp71701_c0	102.452	237.008	95.4171	89.584	Pattern5	0	gi|225460694|ref|XP_002270196.1|	PREDICTED: protein SENSITIVE TO PROTON RHIZOTOXICITY 1 [Vitis vinifera]	4e-76	26995084	Potri.013G114600.1	7e-66	AT1G34370	C2H2 and C2HC zinc fingers superfamily protein	6e-49		PTHR10593,PTHR10593:SF27								C2H2
comp87375_c0_seq2	comp87375_c0	53.1617	143.744	65.7772	58.0203	Pattern5	0	gi|225458001|ref|XP_002276294.1|	PREDICTED: uncharacterized protein LOC100250572 [Vitis vinifera]	1e-47	27021518	Potri.002G023200.1	5e-47	AT1G75710	C2H2-like zinc finger protein	3e-36		PTHR31681,PTHR31681:SF1								C2H2
comp90271_c0_seq2	comp90271_c0	107.79	339.975	115.293	88.4631	Pattern5	0	gi|566210904|ref|XP_006372528.1|	hypothetical protein POPTR_0017s02490g [Populus trichocarpa]	3e-90	26984122	Potri.017G134800.1	4e-93	AT1G66140	zinc finger protein 4	6e-41										C2H2
comp94105_c7_seq2	comp94105_c7	176.887	90.5801	143.07	186.627	Pattern5	5e-15	gi|802700176|ref|XP_012083630.1|	PREDICTED: zinc finger protein ZAT4-like [Jatropha curcas]	2e-84	27032894	Potri.014G066100.1	4e-81	AT3G60580	C2H2-like zinc finger protein	5e-49	PF13912	PTHR26374,PTHR26374:SF175								C2H2
comp96581_c0_seq4	comp96581_c0	20.6141	40.7757	7.22774	46.7231	Pattern6	1.47e-11	gi|628073325|ref|XP_007701316.1|	hypothetical protein COCSADRAFT_161582 [Bipolaris sorokiniana ND90Pr]	0	26990483	Potri.004G221700.2	1e-07	AT4G06634	zinc finger (C2H2 type) family protein	2e-07		PTHR14003								C2H2
comp92697_c0_seq2	comp92697_c0	474.589	604.912	605.171	480.554	Pattern7	7.47e-11	gi|595882880|ref|XP_007212684.1|	hypothetical protein PRUPE_ppa018474mg, partial [Prunus persica]	2e-124	26996591	Potri.003G074200.3	2e-115	AT1G30970	zinc finger (C2H2 type) family protein	1e-83		PTHR23215	KOG2893							C2H2
comp32742_c0_seq1	comp32742_c0	21.5351	78.0118	82.3287	105.153	Pattern8	0	gi|731388268|ref|XP_010649539.1|	PREDICTED: zinc finger protein 6-like [Vitis vinifera]	3e-28	26979475	Potri.010G140700.1	7e-22	AT2G41940	zinc finger protein 8	6e-13	PF13912									C2H2
comp36399_c0_seq1	comp36399_c0	124.632	63.5519	39.021	77.1406	Pattern8	0	gi|720027882|ref|XP_010264716.1|	PREDICTED: zinc finger protein JACKDAW [Nelumbo nucifera]	2e-66	27006285	Potri.006G129300.2	3e-61	AT5G03150	C2H2-like zinc finger protein	1e-38	PF12171	PTHR10593,PTHR10593:SF42								C2H2
comp75867_c0_seq1	comp75867_c0	27.3638	2.57785	6.26286	9.25671	Pattern8	5.55e-09	gi|590631094|ref|XP_007027469.1|	Nucleic acid binding protein, putative [Theobroma cacao]	1e-90	27012670	Potri.016G098100.1	9e-71	AT2G28200	C2H2-type zinc finger family protein	4e-45	PF13912	PTHR26374,PTHR26374:SF182								C2H2
comp85197_c0_seq1	comp85197_c0	407.211	508.412	548.187	505.695	Pattern8	1.25e-10	gi|743910132|ref|XP_011048567.1|	PREDICTED: zinc finger protein JACKDAW-like [Populus euphratica]	5e-44	27006284	Potri.006G129300.1	1e-45	AT5G03150	C2H2-like zinc finger protein	3e-36	PF12171	PTHR10593,PTHR10593:SF42								C2H2
comp72985_c0_seq1	comp72985_c0	5.76071	5.29545	11.7427	35.7205	Pattern9	7.1e-07	gi|566149010|ref|XP_002297800.2|	hypothetical protein POPTR_0001s14780g [Populus trichocarpa]	1e-50	27046270	Potri.001G047500.1	1e-53	AT1G80730	zinc-finger protein 1	1e-33										C2H2
comp94573_c0_seq9	comp94573_c0	2110.42	2121.36	1246.6	1354.93	Pattern9	0	gi|460382338|ref|XP_004236896.1|	PREDICTED: zinc finger protein JACKDAW-like isoform X1 [Solanum lycopersicum]	1e-75	26981242	Potri.010G099100.1	6e-78	AT2G02080	indeterminate(ID)-domain 4	4e-64	PF13912	PTHR10593,PTHR10593:SF38	KOG2462							C2H2
comp96942_c1_seq12	comp96942_c1	1357.57	1702.82	1594.45	1903.75	Pattern11	0	gi|567861630|ref|XP_006423469.1|	hypothetical protein CICLE_v100276731mg, partial [Citrus clementina]	3e-70	26986629	Potri.009G123800.1	7e-70	AT2G16485	nucleic acid binding;zinc ion binding;DNA binding	6e-51	PF00642,PF02201,PF02213,PF03126		KOG1862			GO:GO:0046872,GO:GO:0005515,GO:GO:0003677				C3H
comp62559_c0_seq1	comp62559_c0	188.637	381.724	169.44	214.677	Pattern12	0	gi|731386921|ref|XP_010649078.1|	PREDICTED: zinc finger CCCH domain-containing protein 44 [Vitis vinifera]	2e-27	27030011	Potri.005G117300.1	4e-15	AT3G51120	DNA binding;zinc ion binding;nucleic acid binding;nucleic acid binding	3e-06	PF00642,PF02213,PF02201,PF03126	PTHR22884,PTHR22884:SF374	KOG1862			GO:GO:0046872,GO:GO:0005515,GO:GO:0003677				C3H
comp74316_c0_seq1	comp74316_c0	281.172	202.829	404.412	293.998	Pattern12	0	gi|595999916|ref|XP_007218032.1|	hypothetical protein PRUPE_ppa006002mg [Prunus persica]	0	27050205	Potri.012G134800.1	0	AT4G25440	zinc finger WD40 repeat protein 1	0	PF00642,PF00400	PTHR22844,PTHR22844:SF178	KOG0274			GO:GO:0046872,GO:GO:0005515				C3H
comp77718_c0_seq2	comp77718_c0	2629	1493.87	356.896	2303.51	Pattern12	0	gi|698472127|ref|XP_009784195.1|	PREDICTED: zinc finger CCCH domain-containing protein 20-like [Nicotiana sylvestris]	7e-147	27004580	Potri.006G234300.2	5e-127	AT2G19810	CCCH-type zinc finger family protein	9e-99		PTHR14493	KOG1595							C3H
comp95145_c0_seq29	comp95145_c0	349.409	423.157	229.36	377.57	Pattern12	0	gi|359476779|ref|XP_002278934.2|	PREDICTED: zinc finger CCCH domain-containing protein ZFN-like [Vitis vinifera]	6e-57	26993815	Potri.013G086800.1	4e-13	AT3G02830	zinc finger protein 1	3e-06	PF00642	PTHR12506,PTHR12506:SF25	KOG1677			GO:GO:0046872				C3H
comp33836_c0_seq2	comp33836_c0	208.601	152.814	249.754	247.908	Pattern14	5.19e-13	gi|225430539|ref|XP_002285580.1|	PREDICTED: zinc finger CCCH domain-containing protein 18 [Vitis vinifera]	2e-154	27009833	Potri.018G016200.1	2e-137	AT2G24830	zinc finger (CCCH-type) family protein / D111/G-patch domain-containing protein	4e-102	PF00642,PF01585	PTHR23329,PTHR23329:SF2				GO:GO:0046872,GO:GO:0003676				C3H
comp52682_c0_seq1	comp52682_c0	137.233	171.112	198.823	79.0041	Pattern15	0	gi|359478381|ref|XP_003632114.1|	PREDICTED: zinc finger CCCH domain-containing protein 30 [Vitis vinifera]	1e-64	27045840	Potri.001G266700.1	6e-63	AT2G41900	CCCH-type zinc finger protein with ARM repeat domain	3e-40	PF00642,PF12796					GO:GO:0046872				C3H
comp62503_c0_seq1	comp62503_c0	1518.05	2596.18	572.737	939.291	Pattern15	0	gi|590587887|ref|XP_007016084.1|	Zinc finger family protein [Theobroma cacao]	0	26987395	Potri.009G046800.1	0	AT5G58620	zinc finger (CCCH-type) family protein	7e-144	PF00642,PF13637	PTHR14493,PTHR14493:SF54				GO:GO:0046872				C3H
comp63504_c0_seq1	comp63504_c0	662.596	786.442	1509.25	971.762	Pattern15	0	gi|720015520|ref|XP_010260864.1|	PREDICTED: zinc finger CCCH domain-containing protein 37 isoform X1 [Nelumbo nucifera]	0	26979906	Potri.010G176300.1	0	AT3G12680	floral homeotic protein (HUA1)	2e-162	PF00642	PTHR12547,PTHR12547:SF63	KOG1677			GO:GO:0046872				C3H
comp89053_c0_seq1	comp89053_c0	577.843	821.871	886.995	650.642	Pattern15	0	gi|225450321|ref|XP_002273052.1|	PREDICTED: zinc finger CCCH domain-containing protein 14 [Vitis vinifera]	5e-129	27040912	Potri.001G013200.1	2e-114	AT3G12130	KH domain-containing protein / zinc finger (CCCH type) family protein	1e-61	PF00013,PF00642	PTHR10288,PTHR10288:SF5				GO:GO:0003723,GO:GO:0046872				C3H
comp99505_c0_seq1	comp99505_c0	183.919	78.7905	11.247	112.5	Pattern15	0	gi|356520840|ref|XP_003529068.1|	PREDICTED: zinc finger CCCH domain-containing protein 20-like isoform 1 [Glycine max]	2e-15	27009019	Potri.018G058600.3	5e-09	AT2G25900	Zinc finger C-x8-C-x5-C-x3-H type family protein	9e-16	PF00642	PTHR14493				GO:GO:0046872				C3H
comp39409_c0_seq1	comp39409_c0	943.24	948.788	1344.88	872.867	Pattern3	0	gi|747072451|ref|XP_011083138.1|	PREDICTED: zinc finger CCCH domain-containing protein 44-like [Sesamum indicum]	7e-81	27040912	Potri.001G013200.1	3e-72	AT3G12130	KH domain-containing protein / zinc finger (CCCH type) family protein	1e-14	PF00013,PF00642	PTHR10288,PTHR10288:SF5				GO:GO:0003723,GO:GO:0046872				C3H
comp86267_c0_seq1	comp86267_c0	195.028	174.75	297.872	203.277	Pattern3	6e-15	gi|225452232|ref|XP_002268612.1|	PREDICTED: zinc finger CCCH domain-containing protein 67 [Vitis vinifera]	4e-120	27050674	Potri.012G092500.1	9e-88	AT3G48440	Zinc finger C-x8-C-x5-C-x3-H type family protein	6e-78	PF00642	PTHR12506,PTHR12506:SF20	KOG1677			GO:GO:0046872				C3H
comp99913_c0_seq1	comp99913_c0	188.56	208.207	289.846	170.647	Pattern3	7.01e-09	gi|297746399|emb|CBI16455.3|	unnamed protein product [Vitis vinifera]	2e-27	26998017	Potri.003G213200.2	1e-27	AT5G06770	KH domain-containing protein / zinc finger (CCCH type) family protein	4e-18	PF00013,PF00642	PTHR10288,PTHR10288:SF5				GO:GO:0003723,GO:GO:0046872				C3H
comp83020_c0_seq7	comp83020_c0	379.264	459.698	322.586	247.1	Pattern4	0	gi|672163016|ref|XP_008801339.1|	PREDICTED: zinc finger CCCH domain-containing protein 13 isoform X1 [Phoenix dactylifera]	3e-56	27015240	Potri.007G121700.1	3e-46	AT3G21810	Zinc finger C-x8-C-x5-C-x3-H type family protein	1e-19	PF00642	PTHR38160,PTHR38160:SF1				GO:GO:0046872				C3H
comp91621_c1_seq5	comp91621_c1	371.027	360.149	268.175	263.093	Pattern4	1.16e-11	gi|565351627|ref|XP_006342757.1|	PREDICTED: zinc finger CCCH domain-containing protein 58-like [Solanum tuberosum]	7e-128	26979447	Potri.010G022500.1	4e-117	AT3G06410	Zinc finger C-x8-C-x5-C-x3-H type family protein	2e-09	PF00642	PTHR12506,PTHR12506:SF27	KOG1677			GO:GO:0046872				C3H
comp93636_c0_seq3	comp93636_c0	949.431	972.212	459.755	442.58	Pattern4	0	gi|590636295|ref|XP_007028819.1|	C3HL domain class transcription factor isoform 1 [Theobroma cacao]	5e-69	27011682	Potri.016G053700.2	3e-54	AT2G41900	CCCH-type zinc finger protein with ARM repeat domain	1e-40	PF00642,PF12796					GO:GO:0046872				C3H
comp95770_c1_seq3	comp95770_c1	135.389	128.532	59.0233	56.8174	Pattern4	0	gi|720072827|ref|XP_010278504.1|	PREDICTED: zinc finger CCCH domain-containing protein 48-like isoform X1 [Nelumbo nucifera]	7e-162	27050205	Potri.012G134800.1	4e-151	AT5G51980	Transducin/WD40 repeat-like superfamily protein	3e-132	PF00642,PF00400	PTHR22844,PTHR22844:SF178	KOG0274			GO:GO:0046872,GO:GO:0005515				C3H
comp62634_c0_seq1	comp62634_c0	259.109	394.748	296.691	256.594	Pattern5	0	gi|661885579|emb|CDP10759.1|	unnamed protein product [Coffea canephora]	0	27033525	Potri.014G097300.2	7e-172	AT1G01350	Zinc finger (CCCH-type/C3HC4-type RING finger) family protein	5e-136	PF13920,PF00642	PTHR12930	KOG1813		K13127	GO:GO:0046872				C3H
comp99552_c0_seq1	comp99552_c0	324.489	511.819	268.781	328.148	Pattern5	0	gi|747085907|ref|XP_011090429.1|	PREDICTED: zinc finger CCCH domain-containing protein 44-like isoform X4 [Sesamum indicum]	4e-73	27015007	Potri.007G016000.1	4e-21	AT3G51120	DNA binding;zinc ion binding;nucleic acid binding;nucleic acid binding	3e-26	PF00642,PF02213,PF02201,PF03126	PTHR22884,PTHR22884:SF374	KOG1862			GO:GO:0046872,GO:GO:0005515,GO:GO:0003677				C3H
comp79066_c0_seq1	comp79066_c0	60.3516	95.4848	125.582	59.9683	Pattern7	2.11e-09	gi|567917948|ref|XP_006450980.1|	hypothetical protein CICLE_v10008851mg [Citrus clementina]	4e-113	26987899	Potri.009G130600.1	2e-108	AT3G19360	Zinc finger (CCCH-type) family protein	7e-73	PF00642	PTHR12547,PTHR12547:SF70				GO:GO:0046872				C3H
comp84286_c0_seq1	comp84286_c0	322.249	387.672	424.191	241.997	Pattern7	0	gi|698422398|ref|XP_009780696.1|	PREDICTED: zinc finger CCCH domain-containing protein 14-like [Nicotiana sylvestris]	2e-149	27011919	Potri.016G046600.1	1e-129	AT5G06770	KH domain-containing protein / zinc finger (CCCH type) family protein	5e-53	PF00013,PF00642	PTHR10288,PTHR10288:SF5				GO:GO:0003723,GO:GO:0046872				C3H
comp91291_c1_seq2	comp91291_c1	153.152	72.2516	44.8885	111.248	Pattern7	0	gi|595790429|ref|XP_007198967.1|	hypothetical protein PRUPE_ppa015121mg [Prunus persica]	6e-63	26985561	Potri.017G013400.1	8e-57	AT1G03790	Zinc finger C-x8-C-x5-C-x3-H type family protein	6e-45	PF00642	PTHR14493,PTHR14493:SF53	KOG1595			GO:GO:0046872				C3H
comp100036_c0_seq1	comp100036_c0	276.749	304.822	82.4484	104.942	Pattern4	0	gi|731376533|ref|XP_010656077.1|	PREDICTED: calmodulin-binding transcription activator 4 isoform X5 [Vitis vinifera]	2e-141	27040822	Potri.001G057800.2	8e-140	AT1G67310	Calmodulin-binding transcription activator protein with CG-1 and Ankyrin domains	1e-88	PF13637,PF01833,PF00612,PF03859	PTHR23335,PTHR23335:SF1				GO:GO:0005515,GO:GO:0005634,GO:GO:0003677				CAMTA
comp74336_c0_seq1	comp74336_c0	33.9447	42.5761	18.1474	23.9008	Pattern4	0.000103574	gi|565349871|ref|XP_006341902.1|	PREDICTED: calmodulin-binding transcription activator 4-like isoform X2 [Solanum tuberosum]	9e-34	27040821	Potri.001G057800.1	4e-32	AT1G67310	Calmodulin-binding transcription activator protein with CG-1 and Ankyrin domains	2e-23	PF13637,PF01833,PF00612,PF03859	PTHR23335,PTHR23335:SF1				GO:GO:0005515,GO:GO:0005634,GO:GO:0003677				CAMTA
comp93695_c0_seq1	comp93695_c0	789.54	668.192	635.812	911.816	Pattern7	0	gi|356558139|ref|XP_003547365.1|	PREDICTED: calmodulin-binding transcription activator 5-like [Glycine max]	6e-70	27036919	Potri.008G107900.1	1e-63	AT3G16940	calmodulin binding;transcription regulators	5e-62	PF00612,PF01833,PF12796,PF03859	PTHR23335,PTHR23335:SF3				GO:GO:0005515,GO:GO:0005634,GO:GO:0003677				CAMTA
comp92393_c0_seq8	comp92393_c0	908.411	948.986	375.877	614.841	Pattern9	0	gi|565371151|ref|XP_006352173.1|	PREDICTED: calmodulin-binding transcription activator 4-like isoform X2 [Solanum tuberosum]	0	26996554	Potri.003G170600.2	3e-83	AT1G67310	Calmodulin-binding transcription activator protein with CG-1 and Ankyrin domains	5e-63	PF13637,PF01833,PF00612,PF03859	PTHR23335,PTHR23335:SF1				GO:GO:0005515,GO:GO:0005634,GO:GO:0003677				CAMTA
comp89291_c0_seq1	comp89291_c0	1290.48	1739.13	1178.95	2306.28	Pattern10	0	gi|698523767|ref|XP_009758697.1|	PREDICTED: zinc finger protein CONSTANS-LIKE 4-like [Nicotiana sylvestris]	6e-138	27004001	Potri.006G267700.1	3e-105	AT5G24930	CONSTANS-like 4	2e-87	PF00643,PF06203	PTHR31319,PTHR31319:SF4	KOG1601			GO:GO:0008270,GO:GO:0005622,GO:GO:0005515				CO-like
comp97504_c0_seq1	comp97504_c0	158.902	93.5355	237.405	67.4331	Pattern13	0	gi|356575548|ref|XP_003555902.1|	PREDICTED: zinc finger protein CONSTANS-LIKE 6-like [Glycine max]	2e-22	27036153	Potri.008G120400.2	4e-19	AT1G25440	B-box type zinc finger protein with CCT domain	1e-12	PF00643,PF06203	PTHR31874,PTHR31874:SF1	KOG1601			GO:GO:0008270,GO:GO:0005622,GO:GO:0005515				CO-like
comp71033_c0_seq1	comp71033_c0	117.531	68.028	20.843	21.7165	Pattern14	0	gi|658025701|ref|XP_008348263.1|	PREDICTED: zinc finger protein CONSTANS-LIKE 2-like [Malus domestica]	4e-09	26984014	Potri.017G107500.2	7e-10	AT3G02380	CONSTANS-like 2	2e-06	PF00643,PF06203	PTHR31319,PTHR31319:SF10	KOG1601			GO:GO:0008270,GO:GO:0005622,GO:GO:0005515				CO-like
comp95705_c3_seq4	comp95705_c3	333.085	543.637	287.728	151.074	Pattern15	0	gi|296088727|emb|CBI38177.3|	unnamed protein product [Vitis vinifera]	1e-86	27047415	Potri.001G061800.1	7e-77	AT1G28050	B-box type zinc finger protein with CCT domain	3e-31	PF06203	PTHR31717,PTHR31717:SF3				GO:GO:0005515				CO-like
comp97384_c1_seq9	comp97384_c1	1598.68	843.241	648.932	201.777	Pattern15	0	gi|747038805|gb|AJD87513.1|	CONSTANS-LIKE 9-1 [Dimocarpus longan]	2e-157	27033553	Potri.014G170600.2	1e-145	AT3G07650	CONSTANS-like 9	3e-84	PF00643,PF06203	PTHR31717,PTHR31717:SF8				GO:GO:0008270,GO:GO:0005622,GO:GO:0005515				CO-like
comp72681_c0_seq1	comp72681_c0	379.666	383.353	126.837	129.375	Pattern4	0	gi|747047789|ref|XP_011069877.1|	PREDICTED: zinc finger protein CONSTANS-LIKE 5-like [Sesamum indicum]	2e-37	27003424	Potri.T094400.1	9e-40	AT5G24930	CONSTANS-like 4	6e-27	PF00643,PF06203	PTHR31319,PTHR31319:SF4	KOG1601			GO:GO:0008270,GO:GO:0005622,GO:GO:0005515				CO-like
comp80272_c0_seq1	comp80272_c0	567.027	622.802	429.328	494.842	Pattern4	9.99e-15	gi|225436783|ref|XP_002268490.1|	PREDICTED: zinc finger protein CONSTANS-LIKE 13 [Vitis vinifera]	1e-142	27020182	Potri.002G208100.3	1e-119	AT2G47890	B-box type zinc finger protein with CCT domain	7e-75	PF00643	PTHR31717,PTHR31717:SF16				GO:GO:0008270,GO:GO:0005622				CO-like
comp55387_c0_seq1	comp55387_c0	213.023	76.7904	47.0403	40.9889	Pattern8	0	gi|720029204|ref|XP_010265147.1|	PREDICTED: zinc finger protein CONSTANS-LIKE 16-like [Nelumbo nucifera]	9e-125	27017391	Potri.015G054600.1	2e-112	AT1G25440	B-box type zinc finger protein with CCT domain	7e-66	PF00643,PF06203	PTHR31874,PTHR31874:SF1	KOG1601			GO:GO:0008270,GO:GO:0005622,GO:GO:0005515				CO-like
comp95395_c0_seq2	comp95395_c0	95.7478	93.8288	162.814	113.73	Pattern3	1.06e-06	gi|502138551|ref|XP_004503448.1|	PREDICTED: protein tesmin/TSO1-like CXC 5-like [Cicer arietinum]	1e-141	27008833	Potri.018G083000.1	1e-88	AT4G29000	Tesmin/TSO1-like CXC domain-containing protein	5e-72	PF03638	PTHR12446,PTHR12446:SF14	KOG1171							CPP
comp85035_c0_seq2	comp85035_c0	185.498	123.646	553.279	615.157	Pattern4	0	gi|731389332|ref|XP_010649949.1|	PREDICTED: protein tesmin/TSO1-like CXC 2 isoform X1 [Vitis vinifera]	0	27038958	Potri.008G156100.1	0	AT3G22780	Tesmin/TSO1-like CXC domain-containing protein	2e-138	PF03638	PTHR12446,PTHR12446:SF21	KOG1171							CPP
comp43504_c0_seq1	comp43504_c0	35.9225	16.0164	61.3605	49.3163	Pattern5	4.06e-08	gi|731389334|ref|XP_010649950.1|	PREDICTED: protein tesmin/TSO1-like CXC 2 isoform X2 [Vitis vinifera]	7e-99	27038959	Potri.008G156100.2	3e-93	AT3G22780	Tesmin/TSO1-like CXC domain-containing protein	6e-33	PF03638	PTHR12446,PTHR12446:SF21	KOG1171							CPP
comp88528_c1_seq3	comp88528_c1	4.09236	3.77574	99.2514	21.6554	Pattern9	0	gi|359476108|ref|XP_002282493.2|	PREDICTED: CRC domain-containing protein TSO1-like [Vitis vinifera]	7e-107	27004228	Potri.006G251200.2	3e-50	AT3G22760	Tesmin/TSO1-like CXC domain-containing protein	1e-09	PF03638	PTHR12446,PTHR12446:SF21	KOG1171							CPP
comp97625_c0_seq9	comp97625_c0	89.9513	76.1873	594.836	238.573	Pattern9	0	gi|359476108|ref|XP_002282493.2|	PREDICTED: CRC domain-containing protein TSO1-like [Vitis vinifera]	7e-102	27004228	Potri.006G251200.2	6e-79	AT4G14770	TESMIN/TSO1-like CXC 2	1e-56	PF03638	PTHR12446,PTHR12446:SF21	KOG1171							CPP
comp70719_c0_seq1	comp70719_c0	29.9037	40.5137	14.2048	24.4267	Pattern12	0.000342927	gi|565363209|ref|XP_006348330.1|	PREDICTED: probable salt tolerance-like protein At1g78600-like [Solanum tuberosum]	1e-66	27002434	Potri.011G105400.1	3e-62	AT1G78600	light-regulated zinc finger protein 1	3e-33	PF00643	PTHR31832,PTHR31832:SF4				GO:GO:0008270,GO:GO:0005622				DBB
comp88769_c0_seq1	comp88769_c0	533.67	1043.29	183.584	593.012	Pattern12	0	gi|731386899|ref|XP_010649070.1|	PREDICTED: B-box zinc finger protein 19-like isoform X1 [Vitis vinifera]	3e-87	26987552	Potri.009G124400.1	8e-85	AT4G38960	B-box type zinc finger family protein	1e-59	PF00643	PTHR31832,PTHR31832:SF5				GO:GO:0008270,GO:GO:0005622				DBB
comp80067_c0_seq1	comp80067_c0	804.778	622.761	344.641	300.277	Pattern14	0	gi|661890555|emb|CDP06052.1|	unnamed protein product [Coffea canephora]	2e-152	27002434	Potri.011G105400.1	3e-141	AT1G78600	light-regulated zinc finger protein 1	2e-83	PF00643	PTHR31832,PTHR31832:SF4				GO:GO:0008270,GO:GO:0005622				DBB
comp95201_c4_seq1	comp95201_c4	1865.02	1302.56	493.587	863.136	Pattern15	0	gi|225433924|ref|XP_002268700.1|	PREDICTED: B-box zinc finger protein 25 [Vitis vinifera]	7e-119	26984296	Potri.017G028300.1	1e-119	AT1G06040	B-box zinc finger family protein	3e-79	PF00643	PTHR31832,PTHR31832:SF8				GO:GO:0008270,GO:GO:0005622				DBB
comp83979_c1_seq1	comp83979_c1	25.967	25.2585	25.903	69.9426	Pattern2	3.16e-11	gi|590685164|ref|XP_007042027.1|	B-box type zinc finger family protein [Theobroma cacao]	2e-31	26987552	Potri.009G124400.1	2e-32	AT4G38960	B-box type zinc finger family protein	1e-26	PF00643	PTHR31832,PTHR31832:SF5				GO:GO:0008270,GO:GO:0005622				DBB
comp91945_c0_seq2	comp91945_c0	332.084	260.236	314.872	427.037	Pattern10	0	gi|297733967|emb|CBI15214.3|	unnamed protein product [Vitis vinifera]	8e-21	26985477	Potri.017G084600.2	2e-19	AT5G39660	cycling DOF factor 2	7e-12	PF02701	PTHR31089,PTHR31089:SF4				GO:GO:0006355,GO:GO:0003677				Dof
comp97608_c1_seq1	comp97608_c1	62.4164	27.1989	10.0759	62.7407	Pattern12	0	gi|645237062|ref|XP_008225032.1|	PREDICTED: dof zinc finger protein DOF1.4-like [Prunus mume]	4e-43	26989765	Potri.004G038800.2	2e-43	AT1G28310	Dof-type zinc finger DNA-binding family protein	5e-25	PF02701	PTHR31992,PTHR31992:SF8				GO:GO:0006355,GO:GO:0003677				Dof
comp100007_c0_seq1	comp100007_c0	80.6495	36.9401	3.19338	32.1601	Pattern13	0	gi|566183019|ref|XP_006379668.1|	hypothetical protein POPTR_0008s08740g [Populus trichocarpa]	1e-19	27039396	Potri.008G087800.1	1e-22	AT5G39660	cycling DOF factor 2	8e-10	PF02701	PTHR31089,PTHR31089:SF4				GO:GO:0006355,GO:GO:0003677				Dof
comp93429_c0_seq1	comp93429_c0	174.171	77.6148	35.855	70.4261	Pattern13	0	gi|296082933|emb|CBI22234.3|	unnamed protein product [Vitis vinifera]	3e-22	26985477	Potri.017G084600.2	1e-17	AT5G39660	cycling DOF factor 2	3e-09	PF02701	PTHR31089,PTHR31089:SF4				GO:GO:0006355,GO:GO:0003677				Dof
comp55332_c0_seq2	comp55332_c0	256.451	118.881	14.4913	80.6148	Pattern13	0	gi|743899059|ref|XP_011042819.1|	PREDICTED: dof zinc finger protein DOF1.2-like [Populus euphratica]	6e-64	27020335	Potri.002G070700.1	9e-65	AT3G52440	Dof-type zinc finger DNA-binding family protein	1e-31	PF02701	PTHR31992,PTHR31992:SF8				GO:GO:0006355,GO:GO:0003677				Dof
comp100025_c0_seq1	comp100025_c0	54.4598	34.8024	101.858	99.2244	Pattern14	0	gi|359496061|ref|XP_003635142.1|	PREDICTED: dof zinc finger protein DOF1.1-like [Vitis vinifera]	4e-92	27015478	Potri.007G038100.1	3e-83	AT2G37590	DNA binding with one finger 2.4	2e-17	PF02701	PTHR31992,PTHR31992:SF26				GO:GO:0006355,GO:GO:0003677				Dof
comp62973_c0_seq1	comp62973_c0	175.334	101.834	30.4811	56.4526	Pattern14	0	gi|595930658|ref|XP_007215254.1|	hypothetical protein PRUPE_ppa004451mg [Prunus persica]	1e-20	27039396	Potri.008G087800.1	2e-16	AT3G47500	cycling DOF factor 3	1e-08	PF02701	PTHR31089,PTHR31089:SF4				GO:GO:0006355,GO:GO:0003677				Dof
comp84328_c0_seq2	comp84328_c0	109.895	148.407	202.25	239.936	Pattern14	0	gi|147846631|emb|CAN79495.1|	hypothetical protein VITISV_020749 [Vitis vinifera]	4e-91	26981664	Potri.010G205400.1	5e-71	AT3G55370	OBF-binding protein 3	4e-38	PF02701	PTHR31992,PTHR31992:SF13				GO:GO:0006355,GO:GO:0003677				Dof
comp89742_c0_seq2	comp89742_c0	21.2715	36.497	53.5425	55.855	Pattern14	9.28e-10	gi|297740387|emb|CBI30569.3|	unnamed protein product [Vitis vinifera]	1e-90	27006146	Potri.006G084200.1	7e-83	AT2G37590	DNA binding with one finger 2.4	2e-39	PF02701	PTHR31992,PTHR31992:SF26				GO:GO:0006355,GO:GO:0003677				Dof
comp73263_c0_seq2	comp73263_c0	1313.85	303.104	18.7556	147.976	Pattern15	0	gi|658030941|ref|XP_008350923.1|	PREDICTED: cyclic dof factor 2-like [Malus domestica]	7e-114	26985476	Potri.017G084600.1	5e-106	AT5G39660	cycling DOF factor 2	3e-59	PF02701	PTHR31089,PTHR31089:SF4				GO:GO:0006355,GO:GO:0003677				Dof
comp83361_c0_seq1	comp83361_c0	31.2852	48.9973	99.5498	69.7282	Pattern15	0	gi|225434982|ref|XP_002281144.1|	PREDICTED: dof zinc finger protein DOF3.6 [Vitis vinifera]	3e-19	26978705	Potri.010G204800.1	1e-10	AT3G55370	OBF-binding protein 3	2e-08	PF02701	PTHR31992,PTHR31992:SF13				GO:GO:0006355,GO:GO:0003677				Dof
comp84619_c0_seq3	comp84619_c0	821.355	295.829	56.2165	349.885	Pattern15	0	gi|225452849|ref|XP_002283706.1|	PREDICTED: cyclic dof factor 2 [Vitis vinifera]	0	26985476	Potri.017G084600.1	4e-167	AT5G39660	cycling DOF factor 2	6e-75	PF02701	PTHR31089,PTHR31089:SF4				GO:GO:0006355,GO:GO:0003677				Dof
comp93860_c1_seq1	comp93860_c1	610.343	390.389	24.3344	264.884	Pattern15	0	gi|661884032|emb|CDP12294.1|	unnamed protein product [Coffea canephora]	1e-101	26985476	Potri.017G084600.1	6e-91	AT3G47500	cycling DOF factor 3	1e-47	PF02701	PTHR31089,PTHR31089:SF4				GO:GO:0006355,GO:GO:0003677				Dof
comp98925_c0_seq1	comp98925_c0	501.518	236.302	13.1238	337.858	Pattern15	0	gi|661884032|emb|CDP12294.1|	unnamed protein product [Coffea canephora]	3e-121	26985476	Potri.017G084600.1	7e-95	AT3G47500	cycling DOF factor 3	1e-71	PF02701	PTHR31089,PTHR31089:SF4				GO:GO:0006355,GO:GO:0003677				Dof
comp99607_c0_seq1	comp99607_c0	415.072	66.4804	2.28722	16.7806	Pattern15	0	gi|296082933|emb|CBI22234.3|	unnamed protein product [Vitis vinifera]	5e-28	27039396	Potri.008G087800.1	1e-29	AT5G39660	cycling DOF factor 2	8e-15	PF02701	PTHR31089,PTHR31089:SF4				GO:GO:0006355,GO:GO:0003677				Dof
comp29302_c0_seq1	comp29302_c0	46.293	45.095	53.7875	74.513	Pattern2	0.045327	gi|566203431|ref|XP_006375374.1|	hypothetical protein POPTR_0014s09640g [Populus trichocarpa]	1e-68	27032037	Potri.014G100900.1	1e-71	AT3G61850	Dof-type zinc finger DNA-binding family protein	2e-30	PF02701	PTHR31992,PTHR31992:SF25				GO:GO:0006355,GO:GO:0003677				Dof
comp91945_c1_seq2	comp91945_c1	113.09	102.479	256.88	277.9	Pattern4	0	gi|731392479|ref|XP_002284859.3|	PREDICTED: dof zinc finger protein DOF2.1-like [Vitis vinifera]	5e-59	27028895	Potri.005G188900.1	1e-13	AT2G28510	Dof-type zinc finger DNA-binding family protein	6e-25	PF02701	PTHR31992,PTHR31992:SF8				GO:GO:0006355,GO:GO:0003677				Dof
comp94984_c0_seq2	comp94984_c0	30.2101	22.7065	109.087	95.7882	Pattern4	0	gi|225457042|ref|XP_002279622.1|	PREDICTED: dof zinc finger protein DOF5.6 [Vitis vinifera]	2e-130	27049390	Potri.012G081300.1	3e-125	AT5G62940	Dof-type zinc finger DNA-binding family protein	5e-58	PF02701	PTHR31992,PTHR31992:SF14				GO:GO:0006355,GO:GO:0003677				Dof
comp100664_c0_seq1	comp100664_c0	82.6753	119.174	57.157	101.007	Pattern6	0.000871032	gi|720024906|ref|XP_010263782.1|	PREDICTED: dof zinc finger protein DOF3.4-like [Nelumbo nucifera]	8e-24	27014761	Potri.007G036400.1	1e-16	AT1G47655	Dof-type zinc finger DNA-binding family protein	2e-09	PF02701	PTHR31992				GO:GO:0006355,GO:GO:0003677				Dof
comp86770_c0_seq1	comp86770_c0	135.151	27.9872	93.3247	40.6317	Pattern6	0	gi|567902074|ref|XP_006443525.1|	hypothetical protein CICLE_v10019872mg [Citrus clementina]	2e-161	26995349	Potri.013G066700.1	6e-163	AT3G47500	cycling DOF factor 3	4e-64	PF02701	PTHR31089,PTHR31089:SF4				GO:GO:0006355,GO:GO:0003677				Dof
comp88138_c0_seq9	comp88138_c0	595.452	475.678	475.152	520.246	Pattern8	2.73e-06	gi|763756635|gb|KJB23966.1|	hypothetical protein B456_004G122800 [Gossypium raimondii]	2e-53	27049901	Potri.012G018700.1	1e-50	AT4G24060	Dof-type zinc finger DNA-binding family protein	3e-33	PF02701	PTHR31992,PTHR31992:SF15				GO:GO:0006355,GO:GO:0003677				Dof
comp100213_c0_seq1	comp100213_c0	3.26872	2.22083	3.14611	17.2041	Pattern9	4.27e-06	NA	NA	NA	NA	NA	NA	AT1G28310	Dof-type zinc finger DNA-binding family protein	2e-06	PF02701	PTHR31992,PTHR31992:SF8				GO:GO:0006355,GO:GO:0003677				Dof
comp86166_c0_seq2	comp86166_c0	41.9765	22.2528	128.633	348.543	Pattern9	0	gi|359480417|ref|XP_003632455.1|	PREDICTED: dof zinc finger protein DOF3.4 [Vitis vinifera]	9e-54	27014761	Potri.007G036400.1	1e-43	AT3G50410	OBF binding protein 1	1e-31	PF02701	PTHR31992,PTHR31992:SF12				GO:GO:0006355,GO:GO:0003677				Dof
comp86206_c1_seq1	comp86206_c1	3.87074	3.17035	59.1756	33.713	Pattern4	0	gi|731401037|ref|XP_010654143.1|	PREDICTED: transcription factor E2FA isoform X2 [Vitis vinifera]	0	27006845	Potri.006G205100.2	4e-175	AT2G36010	E2F transcription factor 3	3e-113	PF02319,PF16421	PTHR12081,PTHR12081:SF47	KOG2577			GO:GO:0006355,GO:GO:0005667,GO:GO:0003700				E2F/DP
comp86206_c2_seq1	comp86206_c2	3.60002	7.80608	54.104	30.1336	Pattern4	0	gi|694394384|ref|XP_009372588.1|	PREDICTED: transcription factor E2FA-like, partial [Pyrus x bretschneideri]	1e-50	26989622	Potri.004G200800.1	5e-40	AT2G36010	E2F transcription factor 3	3e-21	PF02319,PF16421	PTHR12081,PTHR12081:SF47	KOG2577			GO:GO:0006355,GO:GO:0005667,GO:GO:0003700				E2F/DP
comp93124_c0_seq2	comp93124_c0	4.41218	5.55763	24.9493	14.1346	Pattern4	0.0012943	gi|297740388|emb|CBI30570.3|	unnamed protein product [Vitis vinifera]	4e-35	27007266	Potri.006G124200.1	3e-15	AT5G03415	Transcription factor DP	6e-13	PF02319,PF08781	PTHR12548	KOG2829			GO:GO:0006355,GO:GO:0005667,GO:GO:0003700,GO:GO:0007049				E2F/DP
comp54943_c0_seq1	comp54943_c0	202.446	157.251	219.183	251.048	Pattern5	0.0169948	gi|728818993|gb|KHG02995.1|	Transcription factor-like protein DPB [Gossypium arboreum]	5e-168	27007266	Potri.006G124200.1	6e-161	AT5G03415	Transcription factor DP	4e-102	PF02319,PF08781	PTHR12548	KOG2829			GO:GO:0006355,GO:GO:0005667,GO:GO:0003700,GO:GO:0007049				E2F/DP
comp87837_c0_seq8	comp87837_c0	11.8122	46.4564	38.0504	22.8192	Pattern7	1.05e-05	gi|731429879|ref|XP_010664799.1|	PREDICTED: transcription factor E2FC isoform X1 [Vitis vinifera]	3e-54	26989622	Potri.004G200800.1	2e-29	AT1G47870	winged-helix DNA-binding transcription factor family protein	3e-34	PF02319,PF16421	PTHR12081,PTHR12081:SF51	KOG2577		K06620	GO:GO:0006355,GO:GO:0005667,GO:GO:0003700				E2F/DP
comp39174_c0_seq1	comp39174_c0	139.143	33.3629	13.5693	68.5209	Pattern11	0	gi|698551419|ref|XP_009769304.1|	PREDICTED: ethylene-responsive transcription factor 4-like [Nicotiana sylvestris]	1e-31	26991249	Potri.004G047600.1	2e-27	AT5G44210	erf domain protein 9	1e-21	PF00847	PTHR31677			K09286	GO:GO:0006355,GO:GO:0003700				ERF
comp62425_c0_seq1	comp62425_c0	52.1114	0.316505	0.292268	24.5159	Pattern11	0	gi|594021561|gb|AHL69786.1|	dehydration-responsive element-binding protein [Camellia sinensis]	3e-162	27049585	Potri.012G134100.1	5e-64	AT5G51990	C-repeat-binding factor 4	9e-44	PF00847	PTHR31839,PTHR31839:SF8				GO:GO:0006355,GO:GO:0003700				ERF
comp93939_c1_seq1	comp93939_c1	561.267	176.02	215.74	365.999	Pattern11	0	gi|661894436|emb|CDP01435.1|	unnamed protein product [Coffea canephora]	1e-88	27029242	Potri.005G077300.1	2e-66	AT1G78080	related to AP2 4	1e-42	PF00847	PTHR31657,PTHR31657:SF9			K09286	GO:GO:0006355,GO:GO:0003700				ERF
comp100574_c0_seq1	comp100574_c0	133.985	92.9839	39.4372	150.529	Pattern12	0	gi|300079020|gb|ADJ67441.1|	ethylene response factor 12 [Actinidia deliciosa]	7e-78	27044041	Potri.001G154100.1	8e-53	AT4G17500	ethylene responsive element binding factor 1	2e-38	PF00847	PTHR31190,PTHR31190:SF30			K09286	GO:GO:0006355,GO:GO:0003700				ERF
comp37360_c0_seq1	comp37360_c0	22.4986	8.8005	140.168	39.5668	Pattern12	0	gi|460392282|ref|XP_004241746.1|	PREDICTED: dehydration-responsive element-binding protein 3-like [Solanum lycopersicum]	1e-55	26997194	Potri.003G050700.1	6e-48	AT5G11590	Integrase-type DNA-binding superfamily protein	3e-38	PF00847	PTHR31985,PTHR31985:SF23			K09286	GO:GO:0006355,GO:GO:0003700				ERF
comp90531_c0_seq2	comp90531_c0	222.403	46.4652	16.3982	44.9309	Pattern13	0	gi|510937909|gb|AGN53198.1|	CBF-like protein [Camellia sinensis]	4e-35	27049585	Potri.012G134100.1	2e-29	AT4G25480	dehydration response element B1A	8e-21	PF00847	PTHR31839,PTHR31839:SF8			K09286	GO:GO:0006355,GO:GO:0003700				ERF
comp63196_c0_seq1	comp63196_c0	1012.91	154.425	89.2332	182.151	Pattern13	0	gi|225461524|ref|XP_002285146.1|	PREDICTED: ethylene-responsive transcription factor 4 [Vitis vinifera]	8e-34	27041318	Potri.001G397200.1	2e-27	AT3G15210	ethylene responsive element binding factor 4	3e-22	PF00847	PTHR31677			K09286	GO:GO:0006355,GO:GO:0003700		Ethylene	Signalling negative	ERF
comp100790_c0_seq1	comp100790_c0	229.674	77.2085	2.44986	10.5562	Pattern14	0	gi|731423551|ref|XP_010662529.1|	PREDICTED: ethylene-responsive transcription factor ERF027 [Vitis vinifera]	1e-35	27050073	Potri.012G134000.1	2e-34	AT5G52020	Integrase-type DNA-binding superfamily protein	5e-29	PF00847	PTHR31985,PTHR31985:SF9				GO:GO:0006355,GO:GO:0003700				ERF
comp50198_c0_seq1	comp50198_c0	408.123	14.6772	0.345264	1.184	Pattern14	0	gi|170522966|gb|ACB20695.1|	CBF-like protein 1 [Camellia sinensis]	7e-36	27019110	Potri.015G136400.1	4e-38	AT5G51990	C-repeat-binding factor 4	2e-26	PF00847	PTHR31839,PTHR31839:SF8				GO:GO:0006355,GO:GO:0003700				ERF
comp84368_c0_seq1	comp84368_c0	283.221	150.797	29.5146	44.3221	Pattern14	0	gi|459021321|gb|AGG39692.1|	ERF transcription factor ERF1 [Camellia sinensis]	0	27036695	Potri.008G073600.2	2e-41	AT2G40340	Integrase-type DNA-binding superfamily protein	2e-33	PF00847	PTHR31241,PTHR31241:SF2				GO:GO:0006355,GO:GO:0003700				ERF
comp85279_c0_seq1	comp85279_c0	140.656	35.7164	2.61457	10.6489	Pattern14	0	gi|731396030|ref|XP_010652366.1|	PREDICTED: ethylene-responsive transcription factor ERF098-like [Vitis vinifera]	5e-23	26981156	Potri.010G072600.1	2e-24	AT3G23230	Integrase-type DNA-binding superfamily protein	3e-18	PF00847	PTHR31190,PTHR31190:SF11				GO:GO:0006355,GO:GO:0003700				ERF
comp94132_c0_seq4	comp94132_c0	7371.98	420.305	184.388	111.553	Pattern14	0	gi|170522966|gb|ACB20695.1|	CBF-like protein 1 [Camellia sinensis]	1e-79	27049585	Potri.012G134100.1	1e-47	AT4G25480	dehydration response element B1A	1e-34	PF00847	PTHR31839,PTHR31839:SF8			K09286	GO:GO:0006355,GO:GO:0003700				ERF
comp100933_c0_seq1	comp100933_c0	39.3833	4.40025	5.45696	9.6569	Pattern15	0	gi|731406252|ref|XP_002277621.2|	PREDICTED: ethylene-responsive transcription factor ERF016 [Vitis vinifera]	8e-29	27009625	Potri.018G038100.1	1e-25	AT5G21960	Integrase-type DNA-binding superfamily protein	4e-19	PF00847	PTHR31985,PTHR31985:SF34				GO:GO:0006355,GO:GO:0003700				ERF
comp30356_c0_seq1	comp30356_c0	187.475	23.18	14.9446	36.8939	Pattern15	0	gi|590573465|ref|XP_007012129.1|	Integrase-type DNA-binding superfamily protein [Theobroma cacao]	6e-40	27010756	Potri.018G043900.1	7e-31	AT5G11590	Integrase-type DNA-binding superfamily protein	4e-23	PF00847	PTHR31985,PTHR31985:SF23			K09286	GO:GO:0006355,GO:GO:0003700				ERF
comp43466_c0_seq1	comp43466_c0	24.3909	8.80991	53.091	71.0012	Pattern15	0	gi|590573465|ref|XP_007012129.1|	Integrase-type DNA-binding superfamily protein [Theobroma cacao]	2e-71	27010756	Potri.018G043900.1	2e-62	AT5G11590	Integrase-type DNA-binding superfamily protein	9e-49	PF00847	PTHR31985,PTHR31985:SF23			K09286	GO:GO:0006355,GO:GO:0003700				ERF
comp61712_c0_seq1	comp61712_c0	1453.77	728.584	155.576	360.846	Pattern15	0	gi|383875198|gb|AFH56411.1|	ethylene response factor 4, partial [Diospyros kaki]	4e-33	26991249	Potri.004G047600.1	9e-22	AT5G44210	erf domain protein 9	3e-18	PF00847	PTHR31677			K09286	GO:GO:0006355,GO:GO:0003700				ERF
comp62065_c0_seq1	comp62065_c0	236.183	149.955	129.121	84.4173	Pattern15	0	gi|595791001|ref|XP_007199249.1|	hypothetical protein PRUPE_ppa022435mg [Prunus persica]	1e-43	27030663	Potri.005G219600.1	5e-41	AT1G50640	ethylene responsive element binding factor 3	5e-18	PF00847	PTHR31677,PTHR31677:SF17			K09286	GO:GO:0006355,GO:GO:0003700		Ethylene	Signalling negative	ERF
comp76609_c0_seq1	comp76609_c0	8.99134	0.551984	0.321627	23.7754	Pattern15	2e-15	gi|156571764|gb|ABU84809.1|	putative dehydration-responsive element binding protein [Broussonetia papyrifera]	2e-61	27003936	Potri.006G138800.1	3e-59	AT1G19210	Integrase-type DNA-binding superfamily protein	9e-37	PF00847	PTHR31985,PTHR31985:SF19				GO:GO:0006355,GO:GO:0003700				ERF
comp76996_c0_seq1	comp76996_c0	711.89	156.886	235.836	498.318	Pattern15	0	gi|225461524|ref|XP_002285146.1|	PREDICTED: ethylene-responsive transcription factor 4 [Vitis vinifera]	2e-31	26991249	Potri.004G047600.1	8e-24	AT1G28370	ERF domain protein 11	8e-21	PF00847	PTHR31677				GO:GO:0006355,GO:GO:0003700				ERF
comp77030_c0_seq1	comp77030_c0	839.954	625.843	367.647	281.91	Pattern15	0	gi|802786336|ref|XP_012091650.1|	PREDICTED: ethylene-responsive transcription factor 12 [Jatropha curcas]	3e-59	26990673	Potri.004G047500.1	1e-54	AT1G28360	ERF domain protein 12	6e-36	PF00847	PTHR31677,PTHR31677:SF25				GO:GO:0006355,GO:GO:0003700				ERF
comp80690_c0_seq2	comp80690_c0	404.068	499.373	44.4466	16.8433	Pattern15	0	gi|359493145|ref|XP_002264797.2|	PREDICTED: ethylene-responsive transcription factor ABR1 [Vitis vinifera]	4e-45	27029848	Potri.005G195000.1	3e-45	AT5G50080	ethylene response factor 110	5e-20	PF00847	PTHR31190				GO:GO:0006355,GO:GO:0003700				ERF
comp81407_c1_seq1	comp81407_c1	32.3629	1.60073	10.1153	4.82509	Pattern15	3.36e-13	gi|225462703|ref|XP_002267400.1|	PREDICTED: ethylene-responsive transcription factor CRF4 [Vitis vinifera]	3e-81	27050682	Potri.012G032900.1	1e-64	AT4G27950	cytokinin response factor 4	1e-39	PF00847	PTHR31194,PTHR31194:SF0				GO:GO:0006355,GO:GO:0003700		Cytokinin	Signaling positive	ERF
comp83660_c0_seq1	comp83660_c0	2926.22	968.497	631.725	1902.59	Pattern15	0	gi|743934297|ref|XP_011011480.1|	PREDICTED: ethylene-responsive transcription factor RAP2-4-like [Populus euphratica]	3e-65	27030760	Potri.005G168700.1	1e-67	AT1G78080	related to AP2 4	3e-44	PF00847	PTHR31657,PTHR31657:SF9			K09286	GO:GO:0006355,GO:GO:0003700				ERF
comp84217_c0_seq1	comp84217_c0	3286.34	1500.73	33.7825	215.57	Pattern15	0	gi|697176375|ref|XP_009597142.1|	PREDICTED: dehydration-responsive element-binding protein 2C-like [Nicotiana tomentosiformis]	4e-39	27003770	Potri.006G104200.1	1e-21	AT5G05410	DRE-binding protein 2A	9e-24	PF00847	PTHR31241,PTHR31241:SF2			K09286	GO:GO:0006355,GO:GO:0003700				ERF
comp89191_c0_seq1	comp89191_c0	174.916	94.625	81.3887	126.323	Pattern15	5.49e-12	gi|645215602|ref|XP_008240070.1|	PREDICTED: pathogenesis-related genes transcriptional activator PTI6-like [Prunus mume]	1e-54	26994522	Potri.013G158500.1	8e-44	AT4G11140	cytokinin response factor 1	5e-32	PF00847	PTHR31190,PTHR31190:SF27				GO:GO:0006355,GO:GO:0003700		Cytokinin	Signaling positive	ERF
comp94279_c0_seq7	comp94279_c0	304.429	537.235	152.704	116.177	Pattern15	0	gi|731426368|ref|XP_010663590.1|	PREDICTED: ethylene-responsive transcription factor ERF118 isoform X1 [Vitis vinifera]	2e-21	27017605	Potri.015G054500.1	6e-16	AT1G68550	Integrase-type DNA-binding superfamily protein	3e-14	PF00847	PTHR31194,PTHR31194:SF8				GO:GO:0006355,GO:GO:0003700				ERF
comp99420_c0_seq1	comp99420_c0	560.709	223.012	63.2335	184.396	Pattern15	0	gi|747091768|ref|XP_011093630.1|	PREDICTED: ethylene-responsive transcription factor TINY-like [Sesamum indicum]	8e-48	27010756	Potri.018G043900.1	6e-42	AT1G77200	Integrase-type DNA-binding superfamily protein	6e-37	PF00847	PTHR31985,PTHR31985:SF23				GO:GO:0006355,GO:GO:0003700				ERF
comp85022_c0_seq1	comp85022_c0	2.55012	4.60372	5.9885	28.425	Pattern2	8.33e-12	gi|529280057|gb|AGS80335.1|	ethylene response factor [Actinidia eriantha]	2e-26	26979607	Potri.010G072300.1	5e-28	AT3G23240	ethylene response factor 1	4e-21	PF00847	PTHR31190,PTHR31190:SF15			K14516	GO:GO:0006355,GO:GO:0003700		Ethylene	Signaling positive	ERF
comp91329_c0_seq1	comp91329_c0	19.2655	22.2804	6.1353	82.2124	Pattern2	0	gi|300079018|gb|ADJ67440.1|	ethylene response factor 11 [Actinidia deliciosa]	1e-74	26998632	Potri.003G150800.1	1e-60	AT5G47230	ethylene responsive element binding factor 5	2e-36	PF00847	PTHR31677,PTHR31677:SF17			K09286	GO:GO:0006355,GO:GO:0003700				ERF
comp61803_c1_seq1	comp61803_c1	7.8605	25.1352	45.64	21.2915	Pattern3	5.05e-05	gi|747045578|ref|XP_011094793.1|	PREDICTED: pathogenesis-related genes transcriptional activator PTI6 [Sesamum indicum]	2e-44	27034168	Potri.014G094500.1	1e-37	AT2G46310	cytokinin response factor 5	2e-20	PF00847	PTHR31194,PTHR31194:SF16				GO:GO:0006355,GO:GO:0003700		Cytokinin	Signaling positive	ERF
comp77771_c0_seq1	comp77771_c0	388.643	347.055	224.166	311.551	Pattern3	0	gi|566159812|ref|XP_006386876.1|	hypothetical protein POPTR_0002s24750g [Populus trichocarpa]	1e-87	27020710	Potri.002G246100.3	1e-90	AT4G13040	Integrase-type DNA-binding superfamily protein	2e-35	PF00847	PTHR32467,PTHR32467:SF4				GO:GO:0006355,GO:GO:0003700,GO:GO:0007275				ERF
comp91282_c0_seq1	comp91282_c0	78.795	64.8517	42.7524	64.2302	Pattern3	0.00645241	gi|749635482|gb|AJF23730.1|	ethylene responsive element binding factor [Camellia sinensis]	7e-71	26998492	Potri.003G162500.1	9e-38	AT5G61890	Integrase-type DNA-binding superfamily protein	2e-33	PF00847	PTHR31190,PTHR31190:SF10				GO:GO:0006355,GO:GO:0003700				ERF
comp96167_c0_seq4	comp96167_c0	1403.14	1392.48	1068.92	1539.83	Pattern3	0	gi|225426038|ref|XP_002271526.1|	PREDICTED: ethylene-responsive transcription factor CRF2 [Vitis vinifera]	2e-21	27019482	Potri.015G023200.1	2e-17	AT4G27950	cytokinin response factor 4	2e-14	PF00847	PTHR31194,PTHR31194:SF0				GO:GO:0006355,GO:GO:0003700		Cytokinin	Signaling positive	ERF
comp58542_c0_seq1	comp58542_c0	9253.98	9345.62	4680.49	4885.22	Pattern4	0	gi|300079006|gb|ADJ67434.1|	ethylene response factor 5 [Actinidia deliciosa]	2e-170	26999876	Potri.003G071700.6	8e-116	AT3G14230	related to AP2 2	4e-69	PF00847	PTHR31190,PTHR31190:SF27			K09286	GO:GO:0006355,GO:GO:0003700				ERF
comp63036_c0_seq1	comp63036_c0	5242.19	5002.91	2209.91	2431.3	Pattern4	0	gi|300079008|gb|ADJ67435.1|	ethylene response factor 6 [Actinidia deliciosa]	5e-71	27037396	Potri.008G210900.1	2e-50	AT3G16770	ethylene-responsive element binding protein	4e-36	PF00847	PTHR31190,PTHR31190:SF18			K09286	GO:GO:0006355,GO:GO:0003700				ERF
comp74785_c0_seq1	comp74785_c0	2.90178	6.80984	22.8865	42.586	Pattern4	0	gi|590676594|ref|XP_007039780.1|	Integrase-type DNA-binding superfamily protein, putative [Theobroma cacao]	1e-27	27043530	Potri.001G155700.1	5e-24	AT2G35700	ERF family protein 38	3e-13	PF00847	PTHR31985,PTHR31985:SF41				GO:GO:0006355,GO:GO:0003700				ERF
comp74785_c1_seq1	comp74785_c1	4.49313	4.21909	18.3752	34.7417	Pattern4	4e-14	gi|695027132|ref|XP_009400894.1|	PREDICTED: ethylene-responsive transcription factor ERF039-like [Musa acuminata subsp. malaccensis]	7e-16	27024592	Potri.002G141200.1	1e-15	AT5G11590	Integrase-type DNA-binding superfamily protein	1e-14	PF00847	PTHR31985,PTHR31985:SF23			K09286	GO:GO:0006355,GO:GO:0003700				ERF
comp77758_c0_seq1	comp77758_c0	7.71358	12.6297	0.66689	0	Pattern4	3.97e-05	gi|657294327|gb|AID51418.1|	ethylene response factor 13 [Diospyros kaki]	1e-42	26993632	Potri.013G100300.1	2e-43	AT1G71520	Integrase-type DNA-binding superfamily protein	8e-27	PF00847	PTHR31985,PTHR31985:SF3				GO:GO:0006355,GO:GO:0003700				ERF
comp82394_c1_seq1	comp82394_c1	62.7296	99.511	29.1967	40.7109	Pattern4	0	gi|300079008|gb|ADJ67435.1|	ethylene response factor 6 [Actinidia deliciosa]	3e-28	27037397	Potri.008G210900.2	9e-18	AT3G16770	ethylene-responsive element binding protein	2e-11	PF00847	PTHR31190,PTHR31190:SF18			K09286	GO:GO:0006355,GO:GO:0003700		Ethylene	Signal transduction	ERF
comp83852_c0_seq1	comp83852_c0	1.85697	3.36441	21.8099	42.2163	Pattern4	0	gi|719981380|ref|XP_010250110.1|	PREDICTED: ethylene-responsive transcription factor WIN1-like [Nelumbo nucifera]	2e-61	27010911	Potri.018G131400.1	5e-61	AT1G15360	Integrase-type DNA-binding superfamily protein	2e-49	PF00847	PTHR31194,PTHR31194:SF12				GO:GO:0006355,GO:GO:0003700				ERF
comp74030_c0_seq1	comp74030_c0	113.583	47.9628	82.3853	86.0455	Pattern5	1.33e-05	gi|225462703|ref|XP_002267400.1|	PREDICTED: ethylene-responsive transcription factor CRF4 [Vitis vinifera]	3e-75	27050682	Potri.012G032900.1	5e-57	AT4G27950	cytokinin response factor 4	4e-35	PF00847	PTHR31194,PTHR31194:SF0				GO:GO:0006355,GO:GO:0003700		Cytokinin	Signaling positive	ERF
comp82394_c0_seq1	comp82394_c0	42.6243	84.8396	23.6121	32.8437	Pattern5	0	gi|590661397|ref|XP_007035662.1|	Ethylene-responsive element binding protein, putative [Theobroma cacao]	3e-39	26978380	Potri.010G006800.3	2e-39	AT3G16770	ethylene-responsive element binding protein	3e-23	PF00847	PTHR31190,PTHR31190:SF18			K09286	GO:GO:0006355,GO:GO:0003700		Ethylene	Signal transduction	ERF
comp88791_c0_seq1	comp88791_c0	19.1591	1.13067	10.2291	33.3393	Pattern5	1.09e-10	gi|590578231|ref|XP_007013450.1|	Integrase-type DNA-binding superfamily protein [Theobroma cacao]	2e-75	27010911	Potri.018G131400.1	9e-74	AT1G15360	Integrase-type DNA-binding superfamily protein	6e-55	PF00847	PTHR31194,PTHR31194:SF12				GO:GO:0006355,GO:GO:0003700				ERF
comp96082_c2_seq2	comp96082_c2	290.229	459.437	319.135	322.768	Pattern5	0	gi|300079004|gb|ADJ67433.1|	ethylene response factor 4 [Actinidia deliciosa]	6e-70	27033206	Potri.014G126100.1	6e-58	AT2G47520	Integrase-type DNA-binding superfamily protein	2e-24	PF00847	PTHR31190,PTHR31190:SF4				GO:GO:0006355,GO:GO:0003700				ERF
comp61817_c0_seq1	comp61817_c0	138.822	32.9815	35.8929	107.158	Pattern7	0	gi|659132832|ref|XP_008466408.1|	PREDICTED: ethylene-responsive transcription factor SHINE 2-like [Cucumis melo]	8e-74	27010911	Potri.018G131400.1	2e-68	AT1G15360	Integrase-type DNA-binding superfamily protein	5e-55	PF00847	PTHR31194,PTHR31194:SF12				GO:GO:0006355,GO:GO:0003700				ERF
comp79152_c0_seq1	comp79152_c0	18.8683	1.64124	0	10.2389	Pattern7	4.29e-11	gi|731423551|ref|XP_010662529.1|	PREDICTED: ethylene-responsive transcription factor ERF027 [Vitis vinifera]	7e-22	27017351	Potri.015G136300.1	2e-22	AT5G52020	Integrase-type DNA-binding superfamily protein	1e-16	PF00847	PTHR31985,PTHR31985:SF9				GO:GO:0006355,GO:GO:0003700				ERF
comp82826_c1_seq2	comp82826_c1	34.169	1.2117	1.22207	58.2123	Pattern7	0	gi|225428806|ref|XP_002282169.1|	PREDICTED: ethylene-responsive transcription factor ERF109 [Vitis vinifera]	3e-56	26986350	Potri.009G101900.1	7e-50	AT4G34410	redox responsive transcription factor 1	8e-28	PF00847	PTHR31677,PTHR31677:SF11				GO:GO:0006355,GO:GO:0003700				ERF
comp100468_c0_seq1	comp100468_c0	16.1308	5.47661	9.77993	4.736	Pattern8	0.00868001	gi|566239697|ref|XP_002325520.2|	AP2 domain-containing transcription factor family protein [Populus trichocarpa]	9e-60	27026959	Potri.019G075600.1	9e-63	AT1G33760	Integrase-type DNA-binding superfamily protein	2e-38	PF00847	PTHR31985,PTHR31985:SF28				GO:GO:0006355,GO:GO:0003700				ERF
comp52834_c0_seq1	comp52834_c0	64.1413	3.29628	3.40902	1.55105	Pattern8	0	gi|763797368|gb|KJB64323.1|	hypothetical protein B456_010G043200 [Gossypium raimondii]	3e-20	27021455	Potri.002G094200.1	1e-20	AT1G22190	Integrase-type DNA-binding superfamily protein	3e-15	PF00847	PTHR31657,PTHR31657:SF9				GO:GO:0006355,GO:GO:0003700				ERF
comp52834_c1_seq1	comp52834_c1	258.074	16.6694	15.8251	14.0916	Pattern8	0	gi|383875192|gb|AFH56408.1|	ethylene response factor 1, partial [Diospyros kaki]	2e-34	27030760	Potri.005G168700.1	7e-31	AT1G78080	related to AP2 4	4e-24	PF00847	PTHR31657,PTHR31657:SF9			K09286	GO:GO:0006355,GO:GO:0003700				ERF
comp63213_c1_seq1	comp63213_c1	42.4117	0.814169	0	0.383621	Pattern8	0	gi|375304251|gb|AFA50332.1|	dehydration-responsive element-binding protein 2 [Manihot esculenta]	4e-39	27019110	Potri.015G136400.1	9e-39	AT5G51990	C-repeat-binding factor 4	5e-30	PF00847	PTHR31839,PTHR31839:SF8				GO:GO:0006355,GO:GO:0003700				ERF
comp75914_c0_seq1	comp75914_c0	14.0235	24.2925	26.1594	31.7882	Pattern8	0.0162995	gi|300079020|gb|ADJ67441.1|	ethylene response factor 12 [Actinidia deliciosa]	2e-62	27043081	Potri.001G079900.1	2e-47	AT4G17500	ethylene responsive element binding factor 1	2e-34	PF00847	PTHR31190,PTHR31190:SF30			K09286	GO:GO:0006355,GO:GO:0003700				ERF
comp78195_c0_seq1	comp78195_c0	32.664	9.58176	2.58521	3.54528	Pattern8	0	gi|698516545|ref|XP_009803153.1|	PREDICTED: uncharacterized protein LOC104248568 [Nicotiana sylvestris]	2e-45	27003770	Potri.006G104200.1	3e-30	AT3G11020	DRE/CRT-binding protein 2B	6e-32	PF00847	PTHR31241,PTHR31241:SF2			K09286	GO:GO:0006355,GO:GO:0003700				ERF
comp79365_c0_seq2	comp79365_c0	5.03966	3.6404	47.8034	134.337	Pattern9	0	gi|225430392|ref|XP_002285373.1|	PREDICTED: protein PPLZ02 [Vitis vinifera]	7e-46	27006725	Potri.006G261200.1	7e-40	AT5G25190	Integrase-type DNA-binding superfamily protein	6e-30	PF00847	PTHR31194,PTHR31194:SF4				GO:GO:0006355,GO:GO:0003700				ERF
comp82064_c0_seq1	comp82064_c0	53.7464	46.2477	15.9132	6.07536	Pattern9	0	gi|300079002|gb|ADJ67432.1|	ethylene response factor 3 [Actinidia deliciosa]	1e-80	26981887	Potri.010G183700.3	4e-39	AT5G05410	DRE-binding protein 2A	3e-39	PF00847	PTHR31241,PTHR31241:SF2			K09286	GO:GO:0006355,GO:GO:0003700				ERF
comp88783_c0_seq1	comp88783_c0	42.3608	34.8376	27.7883	83.1942	Pattern9	9.58e-12	gi|225434321|ref|XP_002265739.1|	PREDICTED: pathogenesis-related genes transcriptional activator PTI6 [Vitis vinifera]	8e-55	27025627	Potri.019G131300.1	2e-40	AT4G11140	cytokinin response factor 1	2e-23	PF00847	PTHR31190,PTHR31190:SF27				GO:GO:0006355,GO:GO:0003700		Cytokinin	Signaling positive	ERF
comp92346_c0_seq1	comp92346_c0	470.06	504.636	310.382	433.887	Pattern9	0	gi|310892564|gb|ADP37424.1|	ethylene-responsive-element-binding factor 9 [Petunia x hybrida]	1e-48	26997802	Potri.003G151000.1	2e-42	AT5G07580	Integrase-type DNA-binding superfamily protein	4e-33	PF00847	PTHR31677,PTHR31677:SF24				GO:GO:0006355,GO:GO:0003700				ERF
comp97048_c0_seq1	comp97048_c0	37.6758	11.0031	74.2156	83.7504	Pattern14	0	gi|595908215|ref|XP_007214218.1|	hypothetical protein PRUPE_ppa023217mg [Prunus persica]	1e-77	26998628	Potri.003G110300.3	2e-36	AT4G15090	FRS (FAR1 Related Sequences) transcription factor family	1e-32	PF04434,PF10551,PF03101	PTHR31669,PTHR31669:SF21				GO:GO:0008270,GO:GO:0006355				FAR1
comp87096_c0_seq2	comp87096_c0	309.528	334.299	225.826	332.223	Pattern3	7.41e-14	gi|225464803|ref|XP_002268503.1|	PREDICTED: protein FAR-RED ELONGATED HYPOCOTYL 3 [Vitis vinifera]	0	27004993	Potri.006G020700.5	0	AT3G22170	far-red elongated hypocotyls 3	0	PF10551,PF03101	PTHR31669,PTHR31669:SF26				GO:GO:0006355				FAR1
comp92102_c0_seq1	comp92102_c0	130.387	108.295	189.744	142.912	Pattern3	5.56e-05	gi|697144600|ref|XP_009626414.1|	PREDICTED: protein FAR1-RELATED SEQUENCE 5 [Nicotiana tomentosiformis]	4e-96	27020946	Potri.002G239400.2	1e-66	AT2G43280	Far-red impaired responsive (FAR1) family protein	5e-52	PF03101	PTHR31669,PTHR31669:SF44				GO:GO:0006355				FAR1
comp97313_c1_seq9	comp97313_c1	87.655	92.1759	52.0253	72.803	Pattern3	5.18e-06	gi|657998180|ref|XP_008391486.1|	PREDICTED: protein FAR1-RELATED SEQUENCE 5-like [Malus domestica]	3e-153	27008373	Potri.006G256300.1	8e-17	AT4G38180	FAR1-related sequence 5	1e-16	PF04434,PF10551,PF03101	PTHR31669,PTHR31669:SF54				GO:GO:0008270,GO:GO:0006355				FAR1
comp71029_c0_seq1	comp71029_c0	90.741	71.8265	126.558	139.998	Pattern4	1.09e-07	gi|590640228|ref|XP_007029896.1|	Far1-related sequence 3 [Theobroma cacao]	4e-106	26994611	Potri.013G068900.1	1e-81	AT2G27110	FAR1-related sequence 3	1e-28	PF03101,PF04434,PF10551	PTHR31669,PTHR31669:SF45				GO:GO:0008270,GO:GO:0006355				FAR1
comp72154_c0_seq1	comp72154_c0	204.063	163.166	367.948	333.985	Pattern4	0	gi|359475699|ref|XP_003631734.1|	PREDICTED: protein FAR-RED IMPAIRED RESPONSE 1 isoform X1 [Vitis vinifera]	0	27006783	Potri.006G020600.2	0	AT4G15090	FRS (FAR1 Related Sequences) transcription factor family	0	PF04434,PF10551,PF03101	PTHR31669,PTHR31669:SF21				GO:GO:0008270,GO:GO:0006355				FAR1
comp78209_c0_seq1	comp78209_c0	90.0299	93.9393	162.482	181.707	Pattern4	0	gi|731411345|ref|XP_010657943.1|	PREDICTED: protein FAR1-RELATED SEQUENCE 11 [Vitis vinifera]	0	26991741	Potri.004G227600.2	0	AT1G10240	FAR1-related sequence 11	0	PF04434,PF10551,PF03101	PTHR31669,PTHR31669:SF34				GO:GO:0008270,GO:GO:0006355				FAR1
comp87750_c0_seq2	comp87750_c0	64.1893	88.131	157.244	123.211	Pattern4	0	gi|731387629|ref|XP_010649323.1|	PREDICTED: protein FAR1-RELATED SEQUENCE 5-like isoform X1 [Vitis vinifera]	0	27001491	Potri.011G145800.1	0	AT4G38180	FAR1-related sequence 5	0	PF04434,PF10551,PF03101	PTHR31669,PTHR31669:SF54				GO:GO:0008270,GO:GO:0006355				FAR1
comp89416_c1_seq1	comp89416_c1	11.5745	17.0411	9.21049	5.52294	Pattern4	0.0308321	gi|721671673|ref|XP_010236847.1|	PREDICTED: protein FAR1-RELATED SEQUENCE 6-like [Brachypodium distachyon]	1e-30	27001491	Potri.011G145800.1	3e-15	AT3G22170	far-red elongated hypocotyls 3	4e-15	PF10551,PF03101	PTHR31669,PTHR31669:SF26				GO:GO:0006355				FAR1
comp91804_c1_seq1	comp91804_c1	47.916	54.0029	86.6683	105.822	Pattern4	5.42e-08	gi|225442898|ref|XP_002263979.1|	PREDICTED: protein FAR1-RELATED SEQUENCE 6-like [Vitis vinifera]	0	26996665	Potri.003G031400.1	0	AT1G52520	FAR1-related sequence 6	0	PF04434,PF03101,PF10551	PTHR31669,PTHR31669:SF10				GO:GO:0008270,GO:GO:0006355				FAR1
comp97525_c0_seq4	comp97525_c0	268.13	312.366	366.453	429.746	Pattern4	1.29e-10	gi|747086639|ref|XP_011090829.1|	PREDICTED: protein FAR1-RELATED SEQUENCE 7-like isoform X1 [Sesamum indicum]	0	27036985	Potri.008G199300.1	0	AT3G06250	FAR1-related sequence 7	0	PF04434,PF10551,PF03101	PTHR31669,PTHR31669:SF38				GO:GO:0008270,GO:GO:0006355				FAR1
comp42541_c0_seq1	comp42541_c0	172.257	104.77	136.617	166.538	Pattern5	0.0140032	gi|359481320|ref|XP_002278883.2|	PREDICTED: protein FAR1-RELATED SEQUENCE 3-like [Vitis vinifera]	0	27035859	Potri.008G011800.6	0	AT2G27110	FAR1-related sequence 3	7e-136	PF03101,PF04434,PF10551	PTHR31669,PTHR31669:SF45				GO:GO:0008270,GO:GO:0006355				FAR1
comp47125_c0_seq1	comp47125_c0	173.49	107.981	203.641	236.894	Pattern5	0	gi|595845307|ref|XP_007208906.1|	hypothetical protein PRUPE_ppa026999mg [Prunus persica]	0	27029444	Potri.005G257600.1	0	AT4G38180	FAR1-related sequence 5	0	PF04434,PF10551,PF03101	PTHR31669,PTHR31669:SF54				GO:GO:0008270,GO:GO:0006355				FAR1
comp86761_c0_seq2	comp86761_c0	95.2421	52.5375	86.5371	91.112	Pattern5	0.0349592	gi|596200171|ref|XP_007223683.1|	hypothetical protein PRUPE_ppa010254mg [Prunus persica]	3e-24	27015376	Potri.007G128800.1	9e-26	AT3G07500	Far-red impaired responsive (FAR1) family protein	1e-08	PF03101	PTHR31669,PTHR31669:SF46				GO:GO:0006355				FAR1
comp97216_c0_seq2	comp97216_c0	101.464	46.1475	119.486	166.082	Pattern5	0	gi|595790671|ref|XP_007199084.1|	hypothetical protein PRUPE_ppa019160mg, partial [Prunus persica]	0	27008373	Potri.006G256300.1	4e-133	AT4G15090	FRS (FAR1 Related Sequences) transcription factor family	3e-107	PF04434,PF10551,PF03101	PTHR31669,PTHR31669:SF21				GO:GO:0008270,GO:GO:0006355				FAR1
comp97928_c1_seq9	comp97928_c1	325.801	459.206	297.476	320.766	Pattern5	0	gi|595790671|ref|XP_007199084.1|	hypothetical protein PRUPE_ppa019160mg, partial [Prunus persica]	0	26996665	Potri.003G031400.1	2e-130	AT4G15090	FRS (FAR1 Related Sequences) transcription factor family	3e-105	PF04434,PF10551,PF03101	PTHR31669,PTHR31669:SF21				GO:GO:0008270,GO:GO:0006355				FAR1
comp88631_c0_seq2	comp88631_c0	373.212	561.951	559.553	358.856	Pattern7	0	gi|731384188|ref|XP_010648031.1|	PREDICTED: protein FAR1-RELATED SEQUENCE 5-like [Vitis vinifera]	4e-85	26998630	Potri.003G110300.5	3e-41	AT4G15090	FRS (FAR1 Related Sequences) transcription factor family	4e-35	PF04434,PF10551,PF03101	PTHR31669,PTHR31669:SF21				GO:GO:0008270,GO:GO:0006355				FAR1
comp97292_c0_seq8	comp97292_c0	712.326	594.448	552.794	755.683	Pattern7	0	gi|731414082|ref|XP_002272915.3|	PREDICTED: protein FAR1-RELATED SEQUENCE 3-like [Vitis vinifera]	0	27035857	Potri.008G011800.4	0	AT2G27110	FAR1-related sequence 3	4e-08	PF03101,PF04434,PF10551	PTHR31669,PTHR31669:SF45				GO:GO:0008270,GO:GO:0006355				FAR1
comp70975_c0_seq1	comp70975_c0	16.4876	12.2183	216.224	135.128	Pattern9	0	gi|658031676|ref|XP_008351321.1|	PREDICTED: protein FAR1-RELATED SEQUENCE 5-like [Malus domestica]	0	27049635	Potri.012G137500.4	1e-133	AT4G38180	FAR1-related sequence 5	9e-91	PF04434,PF10551,PF03101	PTHR31669,PTHR31669:SF54				GO:GO:0008270,GO:GO:0006355				FAR1
comp97497_c0_seq3	comp97497_c0	1002.11	1019.4	2028.68	1736.35	Pattern9	0	gi|590672438|ref|XP_007038612.1|	FAR1-related sequence 5 isoform 2 [Theobroma cacao]	0	27049633	Potri.012G137500.2	0	AT4G38180	FAR1-related sequence 5	7e-94	PF04434,PF10551,PF03101	PTHR31669,PTHR31669:SF54				GO:GO:0008270,GO:GO:0006355				FAR1
comp99077_c0_seq8	comp99077_c0	260.368	264.187	671.881	380.973	Pattern9	0	gi|731419738|ref|XP_010661125.1|	PREDICTED: protein FAR1-RELATED SEQUENCE 5-like [Vitis vinifera]	0	27001491	Potri.011G145800.1	3e-175	AT4G38180	FAR1-related sequence 5	2e-153	PF04434,PF10551,PF03101	PTHR31669,PTHR31669:SF54				GO:GO:0008270,GO:GO:0006355				FAR1
comp91910_c0_seq3	comp91910_c0	448.189	571.349	562.861	708.175	Pattern11	0	gi|702493027|ref|XP_010036386.1|	PREDICTED: transcription factor PCL1-like [Eucalyptus grandis]	2e-108	27004536	Potri.006G034900.2	5e-10	AT3G10760	Homeodomain-like superfamily protein	5e-75	PF00249	PTHR31442,PTHR31442:SF1								G2-like
comp80361_c0_seq2	comp80361_c0	256.358	493.048	309.507	460.137	Pattern13	0	gi|147858322|emb|CAN81424.1|	hypothetical protein VITISV_035944 [Vitis vinifera]	3e-137	26992423	Potri.004G144800.1	8e-112	AT2G03500	Homeodomain-like superfamily protein	2e-52	PF00249	PTHR31003,PTHR31003:SF3								G2-like
comp95417_c0_seq6	comp95417_c0	96.6608	256.578	157.203	205.838	Pattern13	0	gi|297742050|emb|CBI33837.3|	unnamed protein product [Vitis vinifera]	6e-66	26999687	Potri.003G096300.4	3e-56	AT1G32240	Homeodomain-like superfamily protein	3e-25	PF00249	PTHR31496,PTHR31496:SF10								G2-like
comp91590_c1_seq1	comp91590_c1	37.222	124.01	62.1599	62.0644	Pattern14	0	gi|731386584|ref|XP_010648942.1|	PREDICTED: transcription repressor KAN1 isoform X2 [Vitis vinifera]	3e-35	27019775	Potri.T105400.1	3e-28	AT5G16560	Homeodomain-like superfamily protein	7e-08	PF00249	PTHR31496,PTHR31496:SF7								G2-like
comp87855_c0_seq5	comp87855_c0	369.508	465.322	56.296	223.635	Pattern15	0	gi|297739850|emb|CBI30032.3|	unnamed protein product [Vitis vinifera]	3e-34	27006354	Potri.006G191000.1	4e-32	AT5G06800	myb-like HTH transcriptional regulator family protein	4e-29	PF00249,PF14379	PTHR31314,PTHR31314:SF7								G2-like
comp93157_c0_seq5	comp93157_c0	127.615	290.163	181.854	220.976	Pattern15	0	gi|296085143|emb|CBI28638.3|	unnamed protein product [Vitis vinifera]	6e-34	27019775	Potri.T105400.1	2e-28	AT5G16560	Homeodomain-like superfamily protein	8e-11	PF00249	PTHR31496,PTHR31496:SF7								G2-like
comp94966_c1_seq2	comp94966_c1	53.4698	51.327	58.9521	110.065	Pattern2	1.29e-08	gi|590691094|ref|XP_007043688.1|	GBF's pro-rich region-interacting factor 1 [Theobroma cacao]	3e-21	26984621	Potri.017G015800.1	9e-17	AT2G20570	GBF's pro-rich region-interacting factor 1	3e-11	PF00249	PTHR31312,PTHR31312:SF1								G2-like
comp72840_c0_seq1	comp72840_c0	41.1922	40.5297	80.2012	55.5416	Pattern3	0.0224305	gi|731373591|ref|XP_010651953.1|	PREDICTED: uncharacterized protein LOC100255052 [Vitis vinifera]	1e-108	27038786	Potri.008G087600.1	3e-88	AT1G69580	Homeodomain-like superfamily protein	7e-57	PF00249,PF14379	PTHR31499,PTHR31499:SF11								G2-like
comp73530_c0_seq2	comp73530_c0	109.199	58.5943	116.283	86.0004	Pattern5	0.000212564	gi|731434517|ref|XP_002265800.3|	PREDICTED: myb family transcription factor APL isoform X2 [Vitis vinifera]	3e-180	27038901	Potri.008G081800.2	2e-172	AT1G79430	Homeodomain-like superfamily protein	6e-101	PF00249,PF14379	PTHR31499,PTHR31499:SF2								G2-like
comp98696_c0_seq9	comp98696_c0	67.8433	120.731	41.5426	33.9646	Pattern5	0	gi|747057692|ref|XP_011075159.1|	PREDICTED: protein PHR1-LIKE 1 [Sesamum indicum]	2e-31	27006354	Potri.006G191000.1	1e-22	AT5G06800	myb-like HTH transcriptional regulator family protein	1e-13	PF00249,PF14379	PTHR31314,PTHR31314:SF7								G2-like
comp89953_c0_seq5	comp89953_c0	1019.07	639.705	1058.19	643.668	Pattern6	0	gi|225438007|ref|XP_002270511.1|	PREDICTED: protein PHR1-LIKE 1 [Vitis vinifera]	1e-142	27020592	Potri.002G257800.1	2e-131	AT4G28610	phosphate starvation response 1	8e-76	PF00249,PF14379	PTHR31314,PTHR31314:SF12								G2-like
comp78577_c0_seq1	comp78577_c0	134.618	228.511	230.683	101.912	Pattern7	0	gi|731373591|ref|XP_010651953.1|	PREDICTED: uncharacterized protein LOC100255052 [Vitis vinifera]	9e-122	27038786	Potri.008G087600.1	2e-90	AT1G69580	Homeodomain-like superfamily protein	1e-54	PF00249,PF14379	PTHR31499,PTHR31499:SF11								G2-like
comp97224_c0_seq14	comp97224_c0	268.812	232.296	221.341	322.656	Pattern7	0.00249973	gi|763757844|gb|KJB25175.1|	hypothetical protein B456_004G180000 [Gossypium raimondii]	7e-41	26996446	Potri.003G100100.1	2e-42	AT5G45580	Homeodomain-like superfamily protein	1e-31	PF00249,PF14379	PTHR31499,PTHR31499:SF5								G2-like
comp72679_c1_seq1	comp72679_c1	66.5524	44.6281	21.5226	129.382	Pattern9	0	gi|225446455|ref|XP_002275230.1|	PREDICTED: transcription activator GLK1 [Vitis vinifera]	2e-29	26983149	Potri.T098900.1	2e-19	AT2G20570	GBF's pro-rich region-interacting factor 1	1e-07	PF00249	PTHR31312,PTHR31312:SF1								G2-like
comp83835_c0_seq1	comp83835_c0	391.248	353.669	443.701	498.932	Pattern9	2.49e-12	gi|359496884|ref|XP_002272588.2|	PREDICTED: protein PHR1-LIKE 1-like isoform X1 [Vitis vinifera]	4e-169	27013125	Potri.016G001100.1	2e-156	AT2G01060	myb-like HTH transcriptional regulator family protein	2e-88	PF00249,PF14379	PTHR31314,PTHR31314:SF5								G2-like
comp90626_c0_seq2	comp90626_c0	228.43	228.099	119.516	178.678	Pattern9	0	gi|697132944|ref|XP_009620524.1|	PREDICTED: uncharacterized protein LOC104112344 isoform X1 [Nicotiana tomentosiformis]	3e-38	26985380	Potri.017G054800.1	9e-34	AT3G24120	Homeodomain-like superfamily protein	6e-28	PF00249,PF14379	PTHR31499,PTHR31499:SF6								G2-like
comp94834_c1_seq1	comp94834_c1	257.1	178.823	101.238	546.542	Pattern9	0	gi|747104047|ref|XP_011100244.1|	PREDICTED: probable transcription factor GLK1 [Sesamum indicum]	6e-69	27016354	Potri.007G136900.2	1e-62	AT2G20570	GBF's pro-rich region-interacting factor 1	2e-34	PF00249	PTHR31312,PTHR31312:SF1								G2-like
comp93397_c0_seq2	comp93397_c0	604.56	903.893	408.138	602.008	Pattern12	0	gi|147795773|emb|CAN76534.1|	hypothetical protein VITISV_006083 [Vitis vinifera]	1e-171	27041629	Potri.001G151700.3	2e-161	AT4G17570	GATA transcription factor 26	1e-93	PF00320,PF13919	PTHR10071,PTHR10071:SF159				GO:GO:0043565,GO:GO:0008270,GO:GO:0006355,GO:GO:0003700				GATA
comp56291_c1_seq1	comp56291_c1	101.226	41.74	173.617	44.8249	Pattern13	0	gi|661898020|emb|CDO97987.1|	unnamed protein product [Coffea canephora]	1e-85	27010897	Potri.018G044900.1	4e-53	AT4G32890	GATA transcription factor 9	3e-32	PF00320	PTHR10071,PTHR10071:SF197	KOG1601			GO:GO:0043565,GO:GO:0008270,GO:GO:0006355,GO:GO:0003700				GATA
comp92060_c1_seq2	comp92060_c1	59.7441	20.3556	141.889	102.058	Pattern14	0	gi|743906233|ref|XP_011046529.1|	PREDICTED: GATA transcription factor 28 [Populus euphratica]	4e-86	26982804	Potri.010G251600.1	6e-89	AT3G21175	ZIM-like 1	6e-61	PF06200,PF06203,PF00320	PTHR10071,PTHR10071:SF167				GO:GO:0005515,GO:GO:0043565,GO:GO:0008270,GO:GO:0006355,GO:GO:0003700				GATA
comp42820_c0_seq1	comp42820_c0	224.784	437.051	285.935	152.049	Pattern15	0	gi|720019624|ref|XP_010262144.1|	PREDICTED: putative GATA transcription factor 22 [Nelumbo nucifera]	5e-37	27006230	Potri.006G229200.1	9e-31	AT4G26150	cytokinin-responsive gata factor 1	7e-24	PF00320	PTHR10071,PTHR10071:SF191				GO:GO:0043565,GO:GO:0008270,GO:GO:0006355,GO:GO:0003700				GATA
comp54286_c0_seq1	comp54286_c0	338.891	450.093	150.49	112.321	Pattern15	0	gi|225453508|ref|XP_002277959.1|	PREDICTED: GATA transcription factor 4 [Vitis vinifera]	3e-66	27023656	Potri.002G142800.1	2e-57	AT3G60530	GATA transcription factor 4	5e-47	PF00320	PTHR10071,PTHR10071:SF207				GO:GO:0043565,GO:GO:0008270,GO:GO:0006355,GO:GO:0003700				GATA
comp90362_c0_seq1	comp90362_c0	172.209	16.1005	46.1487	22.8524	Pattern15	0	gi|719979656|ref|XP_010249552.1|	PREDICTED: GATA transcription factor 12 [Nelumbo nucifera]	1e-128	27010897	Potri.018G044900.1	1e-96	AT5G25830	GATA transcription factor 12	1e-64	PF00320	PTHR10071,PTHR10071:SF202				GO:GO:0043565,GO:GO:0008270,GO:GO:0006355,GO:GO:0003700				GATA
comp90591_c0_seq17	comp90591_c0	769.376	975.757	846.318	697.391	Pattern15	0	gi|641862545|gb|KDO81232.1|	hypothetical protein CISIN_1g017348mg [Citrus sinensis]	2e-77	27023433	Potri.002G110800.2	5e-70	AT3G21175	ZIM-like 1	4e-22	PF06200,PF06203,PF00320	PTHR10071,PTHR10071:SF167				GO:GO:0005515,GO:GO:0043565,GO:GO:0008270,GO:GO:0006355,GO:GO:0003700				GATA
comp85556_c0_seq1	comp85556_c0	99.5593	152.385	139.157	30.6377	Pattern2	0	gi|225444922|ref|XP_002282173.1|	PREDICTED: GATA transcription factor 21 isoform X2 [Vitis vinifera]	1e-57	27006230	Potri.006G229200.1	8e-29	AT4G26150	cytokinin-responsive gata factor 1	2e-23	PF00320	PTHR10071,PTHR10071:SF191				GO:GO:0043565,GO:GO:0008270,GO:GO:0006355,GO:GO:0003700				GATA
comp29473_c0_seq1	comp29473_c0	171.386	163.625	345.221	212.668	Pattern3	0	gi|225431869|ref|XP_002275498.1|	PREDICTED: GATA transcription factor 16 [Vitis vinifera]	3e-16	26980957	Potri.010G001300.1	3e-11	AT5G49300	GATA transcription factor 16	2e-11	PF00320	PTHR10071,PTHR10071:SF203				GO:GO:0043565,GO:GO:0008270,GO:GO:0006355,GO:GO:0003700				GATA
comp56291_c0_seq1	comp56291_c0	29.2106	16.2528	63.5552	13.5393	Pattern3	0	gi|571464403|ref|XP_003530114.2|	PREDICTED: GATA transcription factor 9-like [Glycine max]	6e-36	27010899	Potri.018G044900.2	1e-32	AT5G25830	GATA transcription factor 12	5e-27	PF00320	PTHR10071,PTHR10071:SF202				GO:GO:0043565,GO:GO:0008270,GO:GO:0006355,GO:GO:0003700				GATA
comp79611_c0_seq2	comp79611_c0	341.689	415.836	219.675	216.006	Pattern4	0	gi|661899003|emb|CDO96997.1|	unnamed protein product [Coffea canephora]	1e-65	26987645	Potri.009G123400.3	7e-63	AT5G66320	GATA transcription factor 5	1e-42	PF00320	PTHR10071,PTHR10071:SF163	KOG1601			GO:GO:0043565,GO:GO:0008270,GO:GO:0006355,GO:GO:0003700				GATA
comp80728_c0_seq1	comp80728_c0	30.298	7.99484	56.0955	48.8235	Pattern5	0	gi|747065878|ref|XP_011079598.1|	PREDICTED: GATA transcription factor 15-like [Sesamum indicum]	3e-31	26980960	Potri.010G001300.4	8e-25	AT5G49300	GATA transcription factor 16	2e-19	PF00320	PTHR10071,PTHR10071:SF203				GO:GO:0043565,GO:GO:0008270,GO:GO:0006355,GO:GO:0003700				GATA
comp91230_c0_seq3	comp91230_c0	613.625	511.428	642.476	604.832	Pattern5	3.63e-08	gi|703159374|ref|XP_010112233.1|	GATA transcription factor 28 [Morus notabilis]	5e-59	27016388	Potri.007G116500.1	6e-45	AT3G21175	ZIM-like 1	2e-28	PF06200,PF06203,PF00320	PTHR10071,PTHR10071:SF167				GO:GO:0005515,GO:GO:0043565,GO:GO:0008270,GO:GO:0006355,GO:GO:0003700				GATA
comp92482_c2_seq7	comp92482_c2	463.585	554.727	405.481	458.45	Pattern5	3.27e-05	gi|731434750|ref|XP_010645175.1|	PREDICTED: GATA transcription factor 24-like isoform X6 [Vitis vinifera]	6e-75	27023433	Potri.002G110800.2	3e-62	AT3G21175	ZIM-like 1	4e-41	PF06200,PF06203,PF00320	PTHR10071,PTHR10071:SF167				GO:GO:0005515,GO:GO:0043565,GO:GO:0008270,GO:GO:0006355,GO:GO:0003700				GATA
comp76885_c0_seq1	comp76885_c0	100.051	8.13548	64.2228	21.7113	Pattern6	0	gi|719979656|ref|XP_010249552.1|	PREDICTED: GATA transcription factor 12 [Nelumbo nucifera]	2e-148	27006403	Potri.006G237700.1	2e-114	AT5G25830	GATA transcription factor 12	4e-70	PF00320	PTHR10071,PTHR10071:SF202				GO:GO:0043565,GO:GO:0008270,GO:GO:0006355,GO:GO:0003700				GATA
comp83800_c0_seq3	comp83800_c0	360.506	324.41	767.993	565.644	Pattern9	0	gi|747087675|ref|XP_011091388.1|	PREDICTED: GATA transcription factor 1 [Sesamum indicum]	6e-56	27043729	Potri.001G053500.1	1e-49	AT3G24050	GATA transcription factor 1	2e-36	PF00320	PTHR10071,PTHR10071:SF212				GO:GO:0043565,GO:GO:0008270,GO:GO:0006355,GO:GO:0003700				GATA
comp99363_c0_seq1	comp99363_c0	262.182	304.816	196.716	237.357	Pattern12	1.2e-05	gi|225451243|ref|XP_002276425.1|	PREDICTED: mediator-associated protein 1 [Vitis vinifera]	9e-63	27044066	Potri.001G261700.1	6e-57	AT3G04930	DNA-binding storekeeper protein-related transcriptional regulator	4e-43	PF04504	PTHR31662,PTHR31662:SF6								GeBP
comp37229_c0_seq1	comp37229_c0	79.1431	57.5952	203.639	172.484	Pattern15	0	gi|225452179|ref|XP_002265120.1|	PREDICTED: uncharacterized protein LOC100267906 [Vitis vinifera]	2e-97	27042194	Potri.001G335100.1	7e-93	AT5G14280	DNA-binding storekeeper protein-related	2e-69	PF03798,PF04504	PTHR31766,PTHR31766:SF2	KOG4474			GO:GO:0016021				GeBP
comp81364_c0_seq2	comp81364_c0	561.902	677.941	385.524	503.305	Pattern15	0	gi|731328143|ref|XP_010674887.1|	PREDICTED: mediator-associated protein 1 isoform X3 [Beta vulgaris subsp. vulgaris]	5e-59	27044066	Potri.001G261700.1	2e-22	AT5G28040	DNA-binding storekeeper protein-related transcriptional regulator	6e-43	PF04504	PTHR31662,PTHR31662:SF6								GeBP
comp82691_c0_seq1	comp82691_c0	1308.62	1376.93	1556.25	1474.96	Pattern4	3.56e-05	gi|567913653|ref|XP_006449140.1|	hypothetical protein CICLE_v10015528mg [Citrus clementina]	2e-58	27043409	Potri.001G293900.1	5e-50	AT4G00390	DNA-binding storekeeper protein-related transcriptional regulator	2e-26	PF04504									GeBP
comp77614_c1_seq3	comp77614_c1	1621.97	733.533	765.726	1125.62	Pattern11	0	gi|698516774|ref|XP_009803270.1|	PREDICTED: scarecrow-like protein 15 [Nicotiana sylvestris]	0	27015497	Potri.007G029200.1	5e-172	AT4G36710	GRAS family transcription factor	1e-118	PF03514	PTHR31636,PTHR31636:SF53								GRAS
comp83306_c2_seq1	comp83306_c2	209.482	53.6254	8.69115	28.4081	Pattern13	0	gi|661890319|emb|CDP05816.1|	unnamed protein product [Coffea canephora]	0	27048674	Potri.001G415200.3	0	AT5G48150	GRAS family transcription factor	1e-120	PF03514	PTHR31636,PTHR31636:SF38								GRAS
comp84866_c1_seq3	comp84866_c1	75.8338	102.723	120.737	94.6703	Pattern13	0.0048766	gi|567864416|ref|XP_006424857.1|	hypothetical protein CICLE_v10027940mg [Citrus clementina]	2e-29	26988805	Potri.009G032700.1	9e-30	AT2G37650	GRAS family transcription factor	8e-23	PF03514	PTHR31636,PTHR31636:SF14								GRAS
comp92290_c0_seq1	comp92290_c0	1655.3	420.331	112.354	322.747	Pattern13	0	gi|595914238|ref|XP_007214671.1|	hypothetical protein PRUPE_ppa003323mg [Prunus persica]	0	27048671	Potri.001G415200.1	0	AT5G48150	GRAS family transcription factor	2e-133	PF03514	PTHR31636,PTHR31636:SF38								GRAS
comp83306_c0_seq1	comp83306_c0	105.766	23.0679	5.28006	21.0301	Pattern13	0	gi|225461168|ref|XP_002282942.1|	PREDICTED: chitin-inducible gibberellin-responsive protein 1-like [Vitis vinifera]	8e-75	27048673	Potri.001G415200.2	2e-63	AT1G50600	scarecrow-like 5	1e-13	PF03514	PTHR31636,PTHR31636:SF38								GRAS
comp72431_c0_seq1	comp72431_c0	1453.89	411.015	373.445	462.662	Pattern13	0	gi|225464549|ref|XP_002272471.1|	PREDICTED: scarecrow-like protein 8 [Vitis vinifera]	0	26985537	Potri.017G142400.1	7e-169	AT5G52510	SCARECROW-like 8	1e-117	PF03514	PTHR31636,PTHR31636:SF4								GRAS
comp61998_c0_seq1	comp61998_c0	170.779	100.586	68.9607	71.2489	Pattern14	0	gi|703129109|ref|XP_010104285.1|	hypothetical protein L484_005388 [Morus notabilis]	1e-32	27021828	Potri.002G073400.3	1e-33	AT1G21450	SCARECROW-like 1	6e-23	PF03514	PTHR31636,PTHR31636:SF10								GRAS
comp87427_c0_seq1	comp87427_c0	122.378	55.2199	81.5249	71.1795	Pattern14	0	gi|255586180|ref|XP_002533749.1|	transcription factor, putative [Ricinus communis]	0	26987814	Potri.009G033300.1	0	AT2G29060	GRAS family transcription factor	2e-145	PF03514	PTHR31636,PTHR31636:SF54								GRAS
comp94310_c0_seq2	comp94310_c0	1912.73	1583.81	2308.14	2497.18	Pattern14	0	gi|566183719|ref|XP_002312450.2|	hypothetical protein POPTR_0008s13090g [Populus trichocarpa]	0	27038936	Potri.008G131700.1	0	AT2G01570	GRAS family transcription factor family protein	0	PF12041,PF03514	PTHR31636,PTHR31636:SF50			K14494			Gibberellin	Signaling negative	GRAS
comp46842_c1_seq1	comp46842_c1	365.719	71.2959	62.177	210.103	Pattern15	0	gi|661892278|emb|CDP04504.1|	unnamed protein product [Coffea canephora]	0	27012891	Potri.016G009700.1	0	AT4G17230	SCARECROW-like 13	4e-170	PF03514	PTHR31636,PTHR31636:SF45								GRAS
comp63437_c0_seq1	comp63437_c0	279.158	350.626	598.879	757.762	Pattern15	0	gi|559774710|gb|AHB17746.1|	GA repressor DELLA [Actinidia deliciosa]	3e-115	26991692	Potri.004G089800.1	1e-89	AT2G01570	GRAS family transcription factor family protein	2e-58	PF12041,PF03514	PTHR31636,PTHR31636:SF50			K14494			Gibberellin	Signaling negative	GRAS
comp77420_c0_seq1	comp77420_c0	436.763	633.443	925.082	1147.44	Pattern15	0	gi|559774710|gb|AHB17746.1|	GA repressor DELLA [Actinidia deliciosa]	0	26983238	Potri.017G125200.2	0	AT1G14920	GRAS family transcription factor family protein	2e-128	PF12041,PF03514	PTHR31636,PTHR31636:SF50			K14494			Gibberrellin	signaling neg	GRAS
comp84864_c0_seq2	comp84864_c0	57.1007	94.6937	394.029	237.548	Pattern15	0	gi|731396933|ref|XP_010652703.1|	PREDICTED: protein SHORT-ROOT isoform X1 [Vitis vinifera]	0	27015008	Potri.007G063300.1	0	AT4G37650	GRAS family transcription factor	4e-146	PF03514	PTHR31636,PTHR31636:SF9				GO:GO:0048366,GO:GO:0043565,GO:GO:0009956,GO:GO:0008356,GO:GO:0005634,GO:GO:0003700				GRAS
comp86730_c0_seq6	comp86730_c0	930.317	497.297	326.895	420.914	Pattern15	0	gi|568837782|ref|XP_006472900.1|	PREDICTED: scarecrow-like protein 1-like [Citrus sinensis]	0	27027526	Potri.005G186500.4	0	AT1G21450	SCARECROW-like 1	7e-143	PF03514	PTHR31636,PTHR31636:SF10								GRAS
comp96751_c1_seq3	comp96751_c1	1346.93	677.316	305.986	475.078	Pattern15	0	gi|225447596|ref|XP_002272334.1|	PREDICTED: scarecrow-like transcription factor PAT1 [Vitis vinifera]	0	27033854	Potri.014G164400.1	0	AT5G48150	GRAS family transcription factor	0	PF03514	PTHR31636,PTHR31636:SF38								GRAS
comp78312_c1_seq1	comp78312_c1	61.7279	45.9053	252.319	85.0929	Pattern3	0	gi|731396933|ref|XP_010652703.1|	PREDICTED: protein SHORT-ROOT isoform X1 [Vitis vinifera]	2e-175	27015008	Potri.007G063300.1	2e-168	AT4G37650	GRAS family transcription factor	5e-113	PF03514	PTHR31636,PTHR31636:SF9				GO:GO:0048366,GO:GO:0043565,GO:GO:0009956,GO:GO:0008356,GO:GO:0005634,GO:GO:0003700				GRAS
comp79230_c0_seq1	comp79230_c0	13.1684	14.4797	101.711	9.87844	Pattern3	0	gi|590705598|ref|XP_007047483.1|	SCL domain class transcription factor [Theobroma cacao]	0	27014389	Potri.007G053500.1	0	AT3G49950	GRAS family transcription factor	2e-141	PF03514	PTHR31636,PTHR31636:SF51								GRAS
comp91885_c0_seq1	comp91885_c0	13.2416	13.938	71.7759	9.57094	Pattern3	0	gi|685431531|gb|AIO08308.1|	GRAS family transcription factor SHR2 [Quercus suber]	0	26984016	Potri.017G025900.1	0	AT4G37650	GRAS family transcription factor	4e-106	PF03514	PTHR31636,PTHR31636:SF9				GO:GO:0048366,GO:GO:0043565,GO:GO:0009956,GO:GO:0008356,GO:GO:0005634,GO:GO:0003700				GRAS
comp101354_c0_seq1	comp101354_c0	25.8585	14.3666	56.0115	49.4583	Pattern4	3.07e-12	gi|565398150|ref|XP_006364643.1|	PREDICTED: DELLA protein GAI-like [Solanum tuberosum]	5e-12	26991693	Potri.004G089800.2	2e-13	AT1G14920	GRAS family transcription factor family protein	8e-12	PF12041,PF03514	PTHR31636,PTHR31636:SF50			K14494			Gibberrellin	signaling neg	GRAS
comp50525_c0_seq1	comp50525_c0	12.4067	8.12168	34.1291	26.0171	Pattern4	7.26e-06	gi|559774706|gb|AHB17744.1|	GA repressor DELLA [Actinidia deliciosa]	6e-40	27038936	Potri.008G131700.1	4e-40	AT1G14920	GRAS family transcription factor family protein	3e-31	PF12041,PF03514	PTHR31636,PTHR31636:SF50			K14494			Gibberellin	Signaling negative	GRAS
comp80412_c0_seq1	comp80412_c0	24.2899	38.6988	107.139	106.657	Pattern4	0	gi|225447596|ref|XP_002272334.1|	PREDICTED: scarecrow-like transcription factor PAT1 [Vitis vinifera]	6e-114	27033854	Potri.014G164400.1	1e-103	AT5G48150	GRAS family transcription factor	9e-54	PF03514	PTHR31636,PTHR31636:SF38								GRAS
comp95550_c0_seq5	comp95550_c0	2263.78	2286.07	1566.33	1688	Pattern4	0	gi|661887294|emb|CDP09074.1|	unnamed protein product [Coffea canephora]	0	26988805	Potri.009G032700.1	0	AT1G07530	SCARECROW-like 14	4e-174	PF03514	PTHR31636,PTHR31636:SF54								GRAS
comp95926_c0_seq6	comp95926_c0	412.579	415.791	600.038	733.612	Pattern4	0	gi|763753500|gb|KJB20888.1|	hypothetical protein B456_003G170700 [Gossypium raimondii]	1e-37	27042184	Potri.001G122800.3	1e-11	AT4G00150	GRAS family transcription factor	7e-24	PF03514	PTHR31636,PTHR31636:SF11								GRAS
comp99140_c0_seq1	comp99140_c0	147.989	133.765	213.76	186.563	Pattern4	8.35e-12	gi|297746054|emb|CBI16110.3|	unnamed protein product [Vitis vinifera]	2e-31	27047137	Potri.001G242100.1	1e-32	AT1G07530	SCARECROW-like 14	1e-19	PF03514	PTHR31636,PTHR31636:SF54								GRAS
comp53638_c0_seq1	comp53638_c0	2.13279	14.1045	0.876805	0	Pattern5	1.58e-08	gi|568871349|ref|XP_006488851.1|	PREDICTED: DELLA protein GAI1-like [Citrus sinensis]	8e-123	26983083	Potri.010G143700.1	3e-08	AT1G66350	RGA-like 1	2e-34	PF12041,PF03514	PTHR31636,PTHR31636:SF47			K14494			Gibberellin	Signaling negative	GRAS
comp94564_c0_seq1	comp94564_c0	66.4051	117.395	73.0456	78.3287	Pattern5	1.8e-07	gi|731421273|ref|XP_010661679.1|	PREDICTED: scarecrow-like protein 27 [Vitis vinifera]	2e-68	27020994	Potri.002G144200.1	3e-29	AT3G60630	GRAS family transcription factor	3e-06	PF03514	PTHR31636,PTHR31636:SF11								GRAS
comp97375_c1_seq1	comp97375_c1	114.454	164.251	74.1862	96.261	Pattern5	2.25e-12	gi|698568143|ref|XP_009773976.1|	PREDICTED: scarecrow-like protein 13 [Nicotiana sylvestris]	3e-169	27012891	Potri.016G009700.1	8e-148	AT4G17230	SCARECROW-like 13	2e-109	PF03514	PTHR31636,PTHR31636:SF45								GRAS
comp95062_c0_seq1	comp95062_c0	64.7687	137.83	137.429	89.6745	Pattern7	1.42e-13	gi|225447398|ref|XP_002275420.1|	PREDICTED: scarecrow-like protein 32 [Vitis vinifera]	0	26984145	Potri.017G041500.1	0	AT3G49950	GRAS family transcription factor	4e-95	PF03514	PTHR31636,PTHR31636:SF51								GRAS
comp84048_c1_seq1	comp84048_c1	273.319	257.89	369.425	482.516	Pattern9	0	gi|802662974|ref|XP_012081040.1|	PREDICTED: scarecrow-like protein 23 [Jatropha curcas]	0	27013109	Potri.016G018900.1	0	AT5G41920	GRAS family transcription factor	1e-126	PF03514	PTHR31636,PTHR31636:SF35								GRAS
comp87320_c0_seq1	comp87320_c0	143.625	129.778	626.079	278.614	Pattern9	0	gi|225439035|ref|XP_002264349.1|	PREDICTED: protein SCARECROW [Vitis vinifera]	0	27003958	Potri.006G114200.1	0	AT3G54220	GRAS family transcription factor	0	PF03514	PTHR31636,PTHR31636:SF12								GRAS
comp89226_c1_seq1	comp89226_c1	306.962	303.726	682.537	379.637	Pattern9	0	gi|802621122|ref|XP_012075848.1|	PREDICTED: scarecrow-like protein 4 [Jatropha curcas]	0	27030194	Potri.005G123800.3	0	AT5G66770	GRAS family transcription factor	2e-173	PF03514	PTHR31636,PTHR31636:SF65								GRAS
comp94096_c0_seq1	comp94096_c0	377.926	310.888	86.078	147.982	Pattern9	0	gi|661887294|emb|CDP09074.1|	unnamed protein product [Coffea canephora]	1e-170	26988805	Potri.009G032700.1	1e-156	AT1G07530	SCARECROW-like 14	3e-116	PF03514	PTHR31636,PTHR31636:SF54								GRAS
comp95939_c0_seq1	comp95939_c0	264.748	231.7	496.097	357.44	Pattern9	0	gi|641845347|gb|KDO64235.1|	hypothetical protein CISIN_1g014896mg [Citrus sinensis]	5e-66	27008808	Potri.T138100.1	6e-64	AT3G54220	GRAS family transcription factor	2e-54	PF03514	PTHR31636,PTHR31636:SF12								GRAS
comp98369_c1_seq1	comp98369_c1	5.5862	9.32048	41.0445	15.4046	Pattern9	9.21e-07	gi|659079685|ref|XP_008440387.1|	PREDICTED: protein SHORT-ROOT [Cucumis melo]	2e-41	27015008	Potri.007G063300.1	1e-38	AT4G37650	GRAS family transcription factor	3e-30	PF03514	PTHR31636,PTHR31636:SF9				GO:GO:0048366,GO:GO:0043565,GO:GO:0009956,GO:GO:0008356,GO:GO:0005634,GO:GO:0003700				GRAS
comp86999_c0_seq1	comp86999_c0	256.375	371.24	228.858	28.0612	Pattern10	0	gi|731378890|ref|XP_002272535.3|	PREDICTED: growth-regulating factor 8 [Vitis vinifera]	3e-84	27045352	Potri.001G082700.1	4e-66	AT4G24150	growth-regulating factor 8	3e-27	PF08880,PF08879	PTHR31602,PTHR31602:SF15				GO:GO:0006355,GO:GO:0005634,GO:GO:0005524,GO:GO:0032502,GO:GO:0006351				GRF
comp90290_c0_seq2	comp90290_c0	743.32	421.016	783.36	374.791	Pattern10	0	gi|147825148|emb|CAN62265.1|	hypothetical protein VITISV_018459 [Vitis vinifera]	1e-124	27033506	Potri.014G007200.1	4e-108	AT2G22840	growth-regulating factor 1	1e-44	PF08880,PF08879	PTHR31602,PTHR31602:SF2				GO:GO:0006355,GO:GO:0005634,GO:GO:0005524,GO:GO:0032502,GO:GO:0006351				GRF
comp54906_c0_seq1	comp54906_c0	106.995	46.5695	194.361	110.839	Pattern12	0	gi|590705996|ref|XP_007047598.1|	Growth-regulating factor 1, putative isoform 2 [Theobroma cacao]	2e-114	27033506	Potri.014G007200.1	7e-103	AT2G22840	growth-regulating factor 1	4e-58	PF08880,PF08879	PTHR31602,PTHR31602:SF2				GO:GO:0006355,GO:GO:0005634,GO:GO:0005524,GO:GO:0032502,GO:GO:0006351				GRF
comp62684_c0_seq2	comp62684_c0	380.343	1005.18	121.635	63.5266	Pattern15	0	gi|590674489|ref|XP_007039182.1|	Growth-regulating factor 7, putative isoform 1 [Theobroma cacao]	9e-38	27017535	Potri.015G006200.1	1e-30	AT5G53660	growth-regulating factor 7	2e-27	PF08880,PF08879	PTHR31602,PTHR31602:SF16				GO:GO:0006355,GO:GO:0005634,GO:GO:0005524,GO:GO:0032502,GO:GO:0006351				GRF
comp75011_c0_seq1	comp75011_c0	179.582	109.722	152.912	37.3873	Pattern15	0	gi|590705996|ref|XP_007047598.1|	Growth-regulating factor 1, putative isoform 2 [Theobroma cacao]	4e-79	27033506	Potri.014G007200.1	2e-72	AT2G22840	growth-regulating factor 1	1e-43	PF08880,PF08879	PTHR31602,PTHR31602:SF2				GO:GO:0006355,GO:GO:0005634,GO:GO:0005524,GO:GO:0032502,GO:GO:0006351				GRF
comp96859_c2_seq5	comp96859_c2	3200.24	2872.39	1306.2	2104.74	Pattern15	0	gi|731400768|ref|XP_002277233.3|	PREDICTED: growth-regulating factor 3 [Vitis vinifera]	2e-133	27008247	Potri.006G115200.1	3e-77	AT2G36400	growth-regulating factor 3	1e-70	PF08880,PF08879					GO:GO:0006355,GO:GO:0005634,GO:GO:0005524				GRF
comp94362_c0_seq1	comp94362_c0	371.24	412.904	101.428	329.308	Pattern3	0	gi|731400768|ref|XP_002277233.3|	PREDICTED: growth-regulating factor 3 [Vitis vinifera]	9e-35	27008247	Potri.006G115200.1	1e-14	AT2G36400	growth-regulating factor 3	1e-21	PF08880,PF08879					GO:GO:0006355,GO:GO:0005634,GO:GO:0005524				GRF
comp71019_c0_seq4	comp71019_c0	84.1657	62.6549	172.943	187.476	Pattern4	0	gi|743851947|ref|XP_011029122.1|	PREDICTED: growth-regulating factor 10-like [Populus euphratica]	4e-21	27044093	Potri.001G114000.1	6e-23	AT2G45480	growth-regulating factor 9	2e-06	PF08880,PF08879	PTHR31602,PTHR31602:SF3				GO:GO:0006355,GO:GO:0005634,GO:GO:0005524,GO:GO:0032502,GO:GO:0006351				GRF
comp96558_c1_seq2	comp96558_c1	167.532	226.985	235.095	110.035	Pattern7	0	gi|645257682|ref|XP_008234521.1|	PREDICTED: growth-regulating factor 4-like [Prunus mume]	1e-112	26995694	Potri.013G077500.1	8e-109	AT3G13960	growth-regulating factor 5	1e-41	PF08880,PF08879	PTHR31602,PTHR31602:SF5				GO:GO:0006355,GO:GO:0005634,GO:GO:0005524,GO:GO:0032502,GO:GO:0006351				GRF
comp96859_c0_seq1	comp96859_c0	11.2809	38.3596	48.0412	15.6427	Pattern7	4.61e-11	gi|593266530|ref|XP_007135443.1|	hypothetical protein PHAVU_010G130000g [Phaseolus vulgaris]	7e-28	27045985	Potri.001G169100.1	3e-28	AT3G13960	growth-regulating factor 5	4e-22	PF08880,PF08879	PTHR31602,PTHR31602:SF5				GO:GO:0006355,GO:GO:0005634,GO:GO:0005524,GO:GO:0032502,GO:GO:0006351				GRF
comp62522_c0_seq1	comp62522_c0	27.7481	39.5023	20.3107	30.4259	Pattern12	0.028485	gi|731404509|ref|XP_010655458.1|	PREDICTED: uncharacterized protein LOC100247033 isoform X4 [Vitis vinifera]	3e-87	26990635	Potri.004G048700.2	1e-87	AT5G44180	Homeodomain-like transcriptional regulator	4e-55	PF15613,PF00046,PF05066,PF02791	PTHR36968,PTHR36968:SF1				GO:GO:0003677,GO:GO:0006355,GO:GO:0006351				HB-other
comp89412_c0_seq1	comp89412_c0	432.439	450.991	303.059	420.03	Pattern3	1.5e-14	gi|359479221|ref|XP_002279963.2|	PREDICTED: uncharacterized protein LOC100265339 [Vitis vinifera]	5e-180	26987205	Potri.009G071700.1	2e-151	AT4G03250	Homeodomain-like superfamily protein	4e-80	PF00046	PTHR24326,PTHR24326:SF218				GO:GO:0003677				HB-other
comp92791_c0_seq4	comp92791_c0	152.572	177.394	258.257	235.382	Pattern4	0	gi|661890471|emb|CDP05968.1|	unnamed protein product [Coffea canephora]	3e-90	27044755	Potri.001G373300.3	1e-84	AT3G18380	sequence-specific DNA binding transcription factors;sequence-specific DNA binding	5e-62	PF16719	PTHR33827,PTHR33827:SF3								HB-other
comp93962_c1_seq7	comp93962_c1	99.6092	92.8006	175.967	187.073	Pattern4	0	gi|661892367|emb|CDP03525.1|	unnamed protein product [Coffea canephora]	2e-83	27027061	Potri.T034400.1	2e-83	AT4G02560	Homeodomain-like superfamily protein	3e-48		PTHR33400,PTHR33400:SF1								HB-other
comp85921_c0_seq1	comp85921_c0	134.646	181.491	102.569	181.222	Pattern6	1.21e-07	gi|731404507|ref|XP_010655457.1|	PREDICTED: uncharacterized protein LOC100247033 isoform X3 [Vitis vinifera]	9e-121	27000902	Potri.011G057700.3	1e-104	AT1G28420	homeobox-1	5e-56	PF15612,PF15613,PF15614,PF05066,PF00046,PF02791	PTHR36968,PTHR36968:SF1	KOG2251			GO:GO:0006355,GO:GO:0006351,GO:GO:0003677				HB-other
comp98556_c0_seq3	comp98556_c0	785.994	592.983	608.377	877.219	Pattern7	3.11e-11	gi|225446457|ref|XP_002275272.1|	PREDICTED: uncharacterized protein LOC100250601 isoform X2 [Vitis vinifera]	0	26983335	Potri.017G016200.1	0	AT5G44180	Homeodomain-like transcriptional regulator	9e-144	PF15613,PF00046,PF05066,PF02791	PTHR36968,PTHR36968:SF1				GO:GO:0003677,GO:GO:0006355,GO:GO:0006351				HB-other
comp98579_c1_seq13	comp98579_c1	658.496	591.786	769.046	683.647	Pattern3	0.00478295	gi|147822101|emb|CAN68079.1|	hypothetical protein VITISV_006312 [Vitis vinifera]	1e-102	26987191	Potri.009G093000.3	7e-27	AT3G19510	Homeodomain-like protein with RING/FYVE/PHD-type zinc finger domain	8e-19	PF00046,PF00628	PTHR12628,PTHR12628:SF13	KOG4299			GO:GO:0003677,GO:GO:0005515				HB-PHD
comp80468_c0_seq2	comp80468_c0	399.533	655.925	501.443	1008.4	Pattern10	0	gi|728834998|gb|KHG14441.1|	Homeobox-leucine zipper HAT4 -like protein [Gossypium arboreum]	7e-91	27041973	Potri.001G155100.1	2e-89	AT4G16780	homeobox protein 2	6e-64	PF02183,PF00046,PF04618	PTHR24326,PTHR24326:SF140	KOG0483		K09338	GO:GO:0043565,GO:GO:0006355,GO:GO:0003700,GO:GO:0003677,GO:GO:0005634				HD-ZIP
comp87801_c0_seq1	comp87801_c0	1054.94	894.206	1001.97	1418.39	Pattern10	0	gi|225442611|ref|XP_002284502.1|	PREDICTED: homeobox-leucine zipper protein GLABRA 2 [Vitis vinifera]	0	26997328	Potri.003G052400.1	0	AT1G79840	HD-ZIP IV family of homeobox-leucine zipper protein with lipid-binding START domain	0	PF00046,PF01852	PTHR24326,PTHR24326:SF272	KOG0484		K09338	GO:GO:0003677,GO:GO:0008289				HD-ZIP
comp61741_c0_seq2	comp61741_c0	51.5575	213.623	20.1288	58.1196	Pattern12	0	gi|719964097|ref|XP_010251668.1|	PREDICTED: homeobox-leucine zipper protein ATHB-12-like isoform X1 [Nelumbo nucifera]	6e-18	27021728	Potri.002G176300.1	5e-13	AT3G61890	homeobox 12	2e-10	PF00046,PF02183	PTHR24326,PTHR24326:SF122			K09338	GO:GO:0003677,GO:GO:0043565,GO:GO:0006355,GO:GO:0003700				HD-ZIP
comp71577_c0_seq1	comp71577_c0	19.994	13.1153	32.0053	20.9311	Pattern12	0.0156428	gi|158252034|gb|ABW24026.1|	class III HD-Zip protein 8 [Eucommia ulmoides]	7e-81	27007341	Potri.006G237500.2	4e-79	AT4G32880	homeobox gene 8	2e-62	PF00046,PF08670,PF01852	PTHR24326,PTHR24326:SF207	KOG0483		K09338	GO:GO:0003677,GO:GO:0008289				HD-ZIP
comp93774_c0_seq1	comp93774_c0	484.052	342.979	637.496	439.732	Pattern12	0	gi|731409755|ref|XP_010657311.1|	PREDICTED: homeobox-leucine zipper protein HDG2 isoform X3 [Vitis vinifera]	0	27034049	Potri.014G152000.2	0	AT1G05230	homeodomain GLABROUS 2	0	PF00046,PF01852	PTHR24326,PTHR24326:SF239	KOG0484,KOG0483			GO:GO:0003677,GO:GO:0008289				HD-ZIP
comp59562_c0_seq1	comp59562_c0	60.4976	16.1821	12.2534	8.0463	Pattern14	0	gi|568879823|ref|XP_006492845.1|	PREDICTED: homeobox-leucine zipper protein HAT14-like [Citrus sinensis]	1e-35	27013418	Potri.016G059000.1	7e-34	AT5G06710	homeobox from Arabidopsis thaliana	1e-21	PF02183,PF00046	PTHR24326,PTHR24326:SF243	KOG0483		K09338	GO:GO:0043565,GO:GO:0006355,GO:GO:0003700,GO:GO:0003677				HD-ZIP
comp82837_c1_seq1	comp82837_c1	457.551	824.348	1473.92	1625.24	Pattern14	0	gi|225425754|ref|XP_002276889.1|	PREDICTED: homeobox-leucine zipper protein ATHB-13 [Vitis vinifera]	9e-167	27038834	Potri.008G148200.2	1e-157	AT1G69780	Homeobox-leucine zipper protein family	2e-94	PF00046,PF02183	PTHR24326,PTHR24326:SF176	KOG0483		K09338	GO:GO:0003677,GO:GO:0043565,GO:GO:0006355,GO:GO:0003700				HD-ZIP
comp86199_c0_seq4	comp86199_c0	219.213	432.494	145.99	153.974	Pattern14	0	gi|661893688|emb|CDP02129.1|	unnamed protein product [Coffea canephora]	2e-95	27019747	Potri.015G065400.1	3e-34	AT3G01470	homeobox 1	5e-57	PF02183,PF00046	PTHR24326,PTHR24326:SF136	KOG0483		K09338	GO:GO:0043565,GO:GO:0006355,GO:GO:0003700,GO:GO:0003677				HD-ZIP
comp57731_c0_seq1	comp57731_c0	554.825	862.812	284.029	640.02	Pattern15	0	gi|567905308|ref|XP_006445142.1|	hypothetical protein CICLE_v10018855mg [Citrus clementina]	9e-64	27034373	Potri.014G075200.3	2e-64	AT4G00730	Homeobox-leucine zipper family protein / lipid-binding START domain-containing protein	3e-49	PF00046,PF01852	PTHR24326,PTHR24326:SF303	KOG0483		K09338	GO:GO:0003677,GO:GO:0008289				HD-ZIP
comp63241_c0_seq1	comp63241_c0	716.573	2087.27	442.314	864.02	Pattern15	0	gi|225456662|ref|XP_002271692.1|	PREDICTED: homeobox-leucine zipper protein HAT5-like [Vitis vinifera]	5e-111	27019750	Potri.015G065400.4	5e-103	AT3G01470	homeobox 1	2e-36	PF02183,PF00046	PTHR24326,PTHR24326:SF136	KOG0483		K09338	GO:GO:0043565,GO:GO:0006355,GO:GO:0003700,GO:GO:0003677				HD-ZIP
comp72034_c1_seq1	comp72034_c1	53.5711	37.7234	10.6037	90.6155	Pattern15	0	gi|224130632|ref|XP_002320889.1|	homeobox leucine zipper family protein [Populus trichocarpa]	1e-65	27034645	Potri.014G103000.1	1e-68	AT3G61890	homeobox 12	9e-46	PF00046,PF02183	PTHR24326,PTHR24326:SF122			K09338	GO:GO:0003677,GO:GO:0043565,GO:GO:0006355,GO:GO:0003700				HD-ZIP
comp79284_c0_seq3	comp79284_c0	210.028	284.366	95.3959	377.514	Pattern15	0	gi|590706123|ref|XP_007047635.1|	Homeodomain-leucine zipper protein HD4 [Theobroma cacao]	5e-99	27014430	Potri.007G008200.1	2e-99	AT2G22800	Homeobox-leucine zipper protein family	2e-73	PF02183,PF00046	PTHR24326,PTHR24326:SF252	KOG0483		K09338	GO:GO:0043565,GO:GO:0006355,GO:GO:0003700,GO:GO:0003677				HD-ZIP
comp94016_c0_seq2	comp94016_c0	653.727	749.029	351.696	812.057	Pattern15	0	gi|11231051|dbj|BAB18164.1|	homeobox-leucine zipper protein [Zinnia elegans]	1e-19	27014849	Potri.007G097100.2	7e-17	AT5G65310	homeobox protein 5	1e-06	PF00046,PF02183	PTHR24326,PTHR24326:SF196	KOG0483			GO:GO:0003677,GO:GO:0043565,GO:GO:0006355,GO:GO:0003700				HD-ZIP
comp94231_c0_seq1	comp94231_c0	1127.41	1433.08	743.759	1726.46	Pattern15	0	gi|590706919|ref|XP_007047858.1|	Alanine--glyoxylate aminotransferase 2 isoform 1 [Theobroma cacao]	2e-105	27014848	Potri.007G097100.1	9e-102	AT2G22430	homeobox protein 6	3e-59	PF00046,PF02183	PTHR24326,PTHR24326:SF196			K09338	GO:GO:0003677,GO:GO:0043565,GO:GO:0006355,GO:GO:0003700				HD-ZIP
comp53234_c1_seq1	comp53234_c1	2.39842	5.25403	1.91832	53.1656	Pattern2	0	gi|702074381|gb|AIW04794.1|	MeGI, partial [Diospyros digyna]	7e-63	27016554	Potri.007G029500.1	2e-54	AT4G36740	homeobox protein 40	7e-39	PF00046	PTHR24326,PTHR24326:SF281	KOG0483		K09338	GO:GO:0003677				HD-ZIP
comp78196_c0_seq2	comp78196_c0	31.6344	49.5898	102.657	38.1257	Pattern3	0	gi|802566327|ref|XP_012067598.1|	PREDICTED: homeobox-leucine zipper protein ATHB-13 [Jatropha curcas]	9e-24	27038834	Potri.008G148200.2	7e-21	AT1G69780	Homeobox-leucine zipper protein family	4e-11	PF00046,PF02183	PTHR24326,PTHR24326:SF176	KOG0483		K09338	GO:GO:0003677,GO:GO:0043565,GO:GO:0006355,GO:GO:0003700				HD-ZIP
comp96012_c0_seq3	comp96012_c0	941.786	969.076	829.606	931.693	Pattern3	0.046252	gi|745991771|dbj|BAQ19376.1|	phabulosa [Sarracenia purpurea]	5e-144	27048592	Potri.001G372300.1	4e-137	AT2G34710	Homeobox-leucine zipper family protein / lipid-binding START domain-containing protein	6e-107	PF00046,PF08670,PF01852	PTHR24326,PTHR24326:SF191	KOG0483		K09338	GO:GO:0003677,GO:GO:0008289				HD-ZIP
comp99520_c0_seq1	comp99520_c0	333.993	403.245	175.031	419.521	Pattern3	0	gi|743789017|ref|XP_011035097.1|	PREDICTED: homeobox-leucine zipper protein ANTHOCYANINLESS 2 [Populus euphratica]	0	27034372	Potri.014G075200.1	0	AT4G00730	Homeobox-leucine zipper family protein / lipid-binding START domain-containing protein	6e-152	PF00046,PF01852	PTHR24326,PTHR24326:SF303	KOG0483		K09338	GO:GO:0003677,GO:GO:0008289				HD-ZIP
comp100246_c0_seq1	comp100246_c0	15.6071	14.3795	2.44986	1.21041	Pattern4	3.28e-06	gi|743900825|ref|XP_011043718.1|	PREDICTED: homeobox-leucine zipper protein ATHB-12-like [Populus euphratica]	3e-20	27050408	Potri.012G023700.1	3e-23	AT2G46680	homeobox 7	6e-18	PF02183,PF00046	PTHR24326,PTHR24326:SF122	KOG0483			GO:GO:0043565,GO:GO:0006355,GO:GO:0003700,GO:GO:0003677				HD-ZIP
comp42885_c0_seq1	comp42885_c0	718.353	777.775	1091.65	945.248	Pattern4	0	gi|359483940|ref|XP_002281868.2|	PREDICTED: homeobox-leucine zipper protein HOX32 [Vitis vinifera]	0	27048592	Potri.001G372300.1	0	AT2G34710	Homeobox-leucine zipper family protein / lipid-binding START domain-containing protein	0	PF00046,PF08670,PF01852	PTHR24326,PTHR24326:SF191	KOG0483		K09338	GO:GO:0003677,GO:GO:0008289				HD-ZIP
comp82837_c0_seq1	comp82837_c0	2.83102	12.3942	25.2039	28.5638	Pattern4	4.42e-05	gi|296082884|emb|CBI22185.3|	unnamed protein product [Vitis vinifera]	2e-50	26984425	Potri.017G081700.1	1e-48	AT1G69780	Homeobox-leucine zipper protein family	6e-22	PF00046,PF02183	PTHR24326,PTHR24326:SF176	KOG0483		K09338	GO:GO:0003677,GO:GO:0043565,GO:GO:0006355,GO:GO:0003700				HD-ZIP
comp93093_c1_seq3	comp93093_c1	20.4066	30.6831	6.81438	10.378	Pattern4	1.14e-10	gi|731409751|ref|XP_010657309.1|	PREDICTED: homeobox-leucine zipper protein HDG2 isoform X1 [Vitis vinifera]	5e-11	27034049	Potri.014G152000.2	2e-06	AT1G05230	homeodomain GLABROUS 2	4e-06	PF00046,PF01852	PTHR24326,PTHR24326:SF239	KOG0484,KOG0483			GO:GO:0003677,GO:GO:0008289				HD-ZIP
comp94396_c0_seq1	comp94396_c0	48.954	53.3714	30.3808	32.357	Pattern4	0.000126848	gi|590619368|ref|XP_007024277.1|	Homeobox-leucine zipper family protein / lipid-binding START domain-containing protein isoform 1 [Theobroma cacao]	4e-22	27040324	Potri.001G188800.1	2e-24	AT1G52150	Homeobox-leucine zipper family protein / lipid-binding START domain-containing protein	6e-18	PF00046,PF01852,PF08670	PTHR24326,PTHR24326:SF217			K09338	GO:GO:0003677,GO:GO:0008289				HD-ZIP
comp98639_c0_seq1	comp98639_c0	14.0967	13.0014	50.2733	44.0216	Pattern4	0	gi|567905812|ref|XP_006445394.1|	hypothetical protein CICLE_v10021501mg [Citrus clementina]	8e-14	26999373	Potri.003G079800.2	2e-13	AT4G16780	homeobox protein 2	2e-10	PF02183,PF00046,PF04618	PTHR24326,PTHR24326:SF140	KOG0483		K09338	GO:GO:0043565,GO:GO:0006355,GO:GO:0003700,GO:GO:0003677,GO:GO:0005634				HD-ZIP
comp61640_c0_seq1	comp61640_c0	9.64709	21.419	2.13395	5.59233	Pattern5	0.0046974	gi|351724781|ref|NP_001238093.1|	uncharacterized protein LOC100499926 [Glycine max]	4e-18	27050408	Potri.012G023700.1	2e-20	AT2G46680	homeobox 7	5e-16	PF02183,PF00046	PTHR24326,PTHR24326:SF122	KOG0483			GO:GO:0043565,GO:GO:0006355,GO:GO:0003700,GO:GO:0003677				HD-ZIP
comp85783_c0_seq1	comp85783_c0	2.91196	13.3041	0.613895	2.48038	Pattern5	0.0013342	gi|627906865|ref|XP_007690730.1|	hypothetical protein COCMIDRAFT_102694 [Bipolaris oryzae ATCC 44560]	2e-133	27041320	Potri.001G083700.1	3e-09	AT1G79840	HD-ZIP IV family of homeobox-leucine zipper protein with lipid-binding START domain	1e-08	PF00046,PF01852	PTHR24326,PTHR24326:SF272	KOG0484		K09338	GO:GO:0003677,GO:GO:0008289				HD-ZIP
comp88213_c0_seq2	comp88213_c0	94.0525	160.752	77.1078	91.0983	Pattern5	0	gi|720081632|ref|XP_010242341.1|	PREDICTED: homeobox-leucine zipper protein HAT5-like [Nelumbo nucifera]	3e-82	27050063	Potri.012G070900.3	9e-77	AT3G01470	homeobox 1	2e-32	PF02183,PF00046	PTHR24326,PTHR24326:SF136	KOG0483		K09338	GO:GO:0043565,GO:GO:0006355,GO:GO:0003700,GO:GO:0003677				HD-ZIP
comp92725_c1_seq1	comp92725_c1	202.107	46.605	237.002	231.098	Pattern5	0	gi|225464265|ref|XP_002271012.1|	PREDICTED: homeobox-leucine zipper protein HDG11-like isoform X2 [Vitis vinifera]	0	27017525	Potri.015G034100.2	0	AT1G73360	homeodomain GLABROUS 11	0	PF00046,PF01852	PTHR24326,PTHR24326:SF236			K09338	GO:GO:0003677,GO:GO:0008289				HD-ZIP
comp85430_c0_seq1	comp85430_c0	57.7172	30.2184	72.5129	37.2019	Pattern6	0.00020769	gi|731400680|ref|XP_002283931.2|	PREDICTED: putative homeobox-leucine zipper protein ATHB-51 isoform X2 [Vitis vinifera]	1e-77	27004793	Potri.006G117700.1	7e-75	AT5G03790	homeobox 51	3e-37	PF00046	PTHR24326,PTHR24326:SF287	KOG0483			GO:GO:0003677				HD-ZIP
comp98262_c0_seq8	comp98262_c0	986.978	1132.7	1214.25	992.113	Pattern7	8.33e-09	gi|60327635|gb|AAX19057.1|	class III HD-Zip protein 8 [Populus trichocarpa]	7e-125	27007340	Potri.006G237500.1	2e-127	AT1G52150	Homeobox-leucine zipper family protein / lipid-binding START domain-containing protein	1e-111	PF00046,PF01852,PF08670	PTHR24326,PTHR24326:SF217			K09338	GO:GO:0003677,GO:GO:0008289				HD-ZIP
comp48263_c0_seq1	comp48263_c0	39.5073	13.8646	7.98917	6.52838	Pattern8	6e-13	gi|763768933|gb|KJB36148.1|	hypothetical protein B456_006G143600 [Gossypium raimondii]	3e-27	27011994	Potri.016G058400.1	5e-29	AT5G06710	homeobox from Arabidopsis thaliana	7e-25	PF02183,PF00046	PTHR24326,PTHR24326:SF243	KOG0483		K09338	GO:GO:0043565,GO:GO:0006355,GO:GO:0003700,GO:GO:0003677				HD-ZIP
comp100038_c0_seq1	comp100038_c0	0	0.262186	9.8272	112.033	Pattern9	0	gi|698510704|ref|XP_009800499.1|	PREDICTED: homeobox-leucine zipper protein ATHB-52-like [Nicotiana sylvestris]	4e-48	27001282	Potri.011G114500.1	2e-32	AT5G15150	homeobox 3	1e-19	PF02183,PF00046	PTHR24326,PTHR24326:SF264	KOG0483		K09338	GO:GO:0043565,GO:GO:0006355,GO:GO:0003700,GO:GO:0003677				HD-ZIP
comp100609_c0_seq1	comp100609_c0	26.9566	49.4664	96.9275	163.819	Pattern9	0	gi|802582231|ref|XP_012070041.1|	PREDICTED: homeobox-leucine zipper protein HAT4-like [Jatropha curcas]	8e-30	26999373	Potri.003G079800.2	2e-31	AT4G16780	homeobox protein 2	2e-15	PF02183,PF00046,PF04618	PTHR24326,PTHR24326:SF140	KOG0483		K09338	GO:GO:0043565,GO:GO:0006355,GO:GO:0003700,GO:GO:0003677,GO:GO:0005634				HD-ZIP
comp79781_c0_seq1	comp79781_c0	532.447	534.22	102.243	286.726	Pattern9	0	gi|590693594|ref|XP_007044377.1|	Homeobox-leucine zipper protein HAT5, putative isoform 2 [Theobroma cacao]	5e-48	27019750	Potri.015G065400.4	1e-43	AT3G01470	homeobox 1	1e-12	PF02183,PF00046	PTHR24326,PTHR24326:SF136	KOG0483		K09338	GO:GO:0043565,GO:GO:0006355,GO:GO:0003700,GO:GO:0003677				HD-ZIP
comp95065_c0_seq1	comp95065_c0	614.114	684.504	797.595	1633.9	Pattern15	0	gi|697169909|ref|XP_009593861.1|	PREDICTED: uncharacterized protein LOC104090466 isoform X3 [Nicotiana tomentosiformis]	6e-137	27006019	Potri.006G150000.3	1e-12	AT5G56780	effector of transcription2	9e-09		PTHR35133,PTHR35133:SF1								HRT-like
comp89901_c0_seq1	comp89901_c0	22.3694	128.479	19.8142	225.193	Pattern10	0	gi|590574097|ref|XP_007012306.1|	Heat shock transcription factor A2 isoform 1 [Theobroma cacao]	1e-153	27008359	Potri.006G226800.2	3e-149	AT2G26150	heat shock transcription factor A2	4e-92	PF00447	PTHR10015,PTHR10015:SF186	KOG0627		K09419	GO:GO:0043565,GO:GO:0006355,GO:GO:0005634,GO:GO:0003700				HSF
comp100220_c0_seq1	comp100220_c0	181.157	31.795	15.1582	1.59404	Pattern11	0	gi|645275044|ref|XP_008242623.1|	PREDICTED: heat stress transcription factor C-1 [Prunus mume]	1e-28	27035715	Potri.T137400.2	2e-30	AT3G24520	heat shock transcription factor C1	2e-23	PF00447	PTHR10015,PTHR10015:SF187			K09419	GO:GO:0043565,GO:GO:0006355,GO:GO:0005634,GO:GO:0003700				HSF
comp100772_c0_seq1	comp100772_c0	269.247	58.4076	28.9138	0.767243	Pattern11	0	gi|763797941|gb|KJB64896.1|	hypothetical protein B456_010G070900 [Gossypium raimondii]	8e-53	27035715	Potri.T137400.2	8e-56	AT3G24520	heat shock transcription factor C1	2e-42	PF00447	PTHR10015,PTHR10015:SF187			K09419	GO:GO:0043565,GO:GO:0006355,GO:GO:0005634,GO:GO:0003700				HSF
comp84942_c0_seq2	comp84942_c0	163.224	135.132	75.364	171.465	Pattern12	0	gi|747059621|ref|XP_011076201.1|	PREDICTED: heat stress transcription factor B-2a-like [Sesamum indicum]	1e-47	27049296	Potri.012G138900.3	1e-26	AT5G62020	heat shock transcription factor B2A	1e-33	PF00447	PTHR10015,PTHR10015:SF168	KOG0627		K09419	GO:GO:0043565,GO:GO:0006355,GO:GO:0005634,GO:GO:0003700				HSF
comp89124_c0_seq1	comp89124_c0	402.073	885.238	278.066	274.937	Pattern14	0	gi|590639195|ref|XP_007029602.1|	Heat shock factor protein HSF8, putative [Theobroma cacao]	8e-149	26994047	Potri.013G079800.1	4e-130	AT5G16820	heat shock factor 3	8e-78	PF00447	PTHR10015,PTHR10015:SF199	KOG0627		K09419	GO:GO:0043565,GO:GO:0006355,GO:GO:0005634,GO:GO:0003700				HSF
comp80280_c0_seq1	comp80280_c0	216.175	357.454	163.25	484.559	Pattern15	0	gi|698517948|ref|XP_009803855.1|	PREDICTED: heat stress transcription factor B-2b-like [Nicotiana sylvestris]	2e-44	27040783	Potri.001G108100.3	4e-38	AT4G11660	winged-helix DNA-binding transcription factor family protein	1e-33	PF00447	PTHR10015,PTHR10015:SF169	KOG0627		K09419	GO:GO:0043565,GO:GO:0006355,GO:GO:0005634,GO:GO:0003700				HSF
comp85713_c0_seq1	comp85713_c0	83.5468	124.289	31.3795	54.278	Pattern15	0	gi|747106313|ref|XP_011101446.1|	PREDICTED: heat stress transcription factor A-4a [Sesamum indicum]	1e-33	27001129	Potri.011G071700.1	7e-36	AT4G18880	heat shock transcription factor A4A	5e-30	PF00447	PTHR10015,PTHR10015:SF161	KOG0627		K09419	GO:GO:0043565,GO:GO:0006355,GO:GO:0005634,GO:GO:0003700				HSF
comp90076_c0_seq1	comp90076_c0	12.0679	14.1588	2.04588	9.26656	Pattern3	1.6e-05	gi|396499632|ref|XP_003845522.1|	hypothetical protein LEMA_P008300.1 [Leptosphaeria maculans JN3]	0	27005156	Potri.006G115700.1	2e-21	AT4G13980	winged-helix DNA-binding transcription factor family protein	5e-21	PF00447	PTHR10015,PTHR10015:SF157	KOG0627		K09419	GO:GO:0043565,GO:GO:0006355,GO:GO:0005634,GO:GO:0003700				HSF
comp72118_c0_seq2	comp72118_c0	91.9122	111.723	26.5405	39.5792	Pattern4	0	gi|802642343|ref|XP_012079229.1|	PREDICTED: heat shock factor protein HSF24 [Jatropha curcas]	4e-22	27016384	Potri.007G043800.2	3e-24	AT4G36990	heat shock factor 4	7e-19	PF00447	PTHR10015,PTHR10015:SF166	KOG0627		K09419	GO:GO:0043565,GO:GO:0006355,GO:GO:0005634,GO:GO:0003700				HSF
comp83010_c1_seq1	comp83010_c1	1.59134	0.524371	10.7721	21.2319	Pattern4	5.82e-11	gi|734348856|gb|KHN12039.1|	Heat stress transcription factor B-4 [Glycine soja]	5e-56	27041002	Potri.001G273700.1	2e-57	AT1G46264	heat shock transcription factor B4	3e-25	PF00447	PTHR10015,PTHR10015:SF159	KOG0627		K09419	GO:GO:0043565,GO:GO:0006355,GO:GO:0005634,GO:GO:0003700				HSF
comp90338_c0_seq3	comp90338_c0	442.434	512.748	127.835	110.039	Pattern4	0	gi|661890992|emb|CDP05569.1|	unnamed protein product [Coffea canephora]	3e-121	26979074	Potri.010G104300.2	4e-121	AT1G67970	heat shock transcription factor A8	3e-74	PF00447	PTHR10015,PTHR10015:SF156	KOG0627		K09419	GO:GO:0043565,GO:GO:0006355,GO:GO:0005634,GO:GO:0003700				HSF
comp63071_c0_seq1	comp63071_c0	44.522	84.0641	34.3528	29.1292	Pattern5	2.15e-13	gi|356531435|ref|XP_003534283.1|	PREDICTED: heat shock factor protein HSF8-like isoform X1 [Glycine max]	8e-19	26998898	Potri.003G095000.1	4e-21	AT4G17750	heat shock factor 1	6e-18	PF00447	PTHR10015,PTHR10015:SF162	KOG0627		K09419	GO:GO:0043565,GO:GO:0006355,GO:GO:0005634,GO:GO:0003700				HSF
comp89369_c0_seq1	comp89369_c0	445.36	716.769	337.871	399.83	Pattern5	0	gi|698538512|ref|XP_009765164.1|	PREDICTED: heat shock factor protein HSF8-like [Nicotiana sylvestris]	5e-174	26998898	Potri.003G095000.1	4e-155	AT1G32330	heat shock transcription factor A1D	2e-94	PF00447	PTHR10015,PTHR10015:SF162	KOG0627		K09419	GO:GO:0043565,GO:GO:0006355,GO:GO:0005634,GO:GO:0003700				HSF
comp80422_c0_seq1	comp80422_c0	70.1095	61.1509	335.43	119.633	Pattern9	0	gi|225458643|ref|XP_002284836.1|	PREDICTED: heat stress transcription factor B-4 [Vitis vinifera]	2e-168	27020726	Potri.002G124800.1	9e-160	AT1G46264	heat shock transcription factor B4	1e-88	PF00447	PTHR10015,PTHR10015:SF159	KOG0627		K09419	GO:GO:0043565,GO:GO:0006355,GO:GO:0005634,GO:GO:0003700				HSF
comp84093_c0_seq2	comp84093_c0	86.5525	54.1778	199.252	107.327	Pattern12	0	gi|747102767|ref|XP_011099556.1|	PREDICTED: LOB domain-containing protein 41 [Sesamum indicum]	3e-102	26984124	Potri.017G114500.1	2e-90	AT3G02550	LOB domain-containing protein 41	1e-68	PF03195	PTHR31304,PTHR31304:SF8								LBD
comp96208_c2_seq4	comp96208_c2	374.601	228.38	1040.61	877.078	Pattern14	0	gi|571534905|ref|XP_003549607.2|	PREDICTED: protein LATERAL ORGAN BOUNDARIES-like isoform X1 [Glycine max]	5e-42	27050501	Potri.012G083500.3	3e-43	AT5G63090	Lateral organ boundaries (LOB) domain family protein	1e-35	PF03195	PTHR31301,PTHR31301:SF25								LBD
comp28666_c0_seq1	comp28666_c0	153.61	23.3119	19.7168	53.354	Pattern15	0	gi|661898465|emb|CDO98432.1|	unnamed protein product [Coffea canephora]	3e-89	26984124	Potri.017G114500.1	3e-58	AT3G02550	LOB domain-containing protein 41	4e-48	PF03195	PTHR31304,PTHR31304:SF8								LBD
comp34916_c0_seq1	comp34916_c0	182.817	942.31	652.591	371.104	Pattern15	0	gi|255568563|ref|XP_002525255.1|	LOB domain-containing protein, putative [Ricinus communis]	2e-73	27027810	Potri.005G145500.1	2e-71	AT5G67420	LOB domain-containing protein 37	5e-62	PF03195	PTHR31304,PTHR31304:SF6								LBD
comp80148_c0_seq2	comp80148_c0	305.381	876.822	228.776	96.355	Pattern15	0	gi|728845838|gb|KHG25281.1|	LOB domain-containing 38 -like protein [Gossypium arboreum]	8e-55	27027810	Potri.005G145500.1	4e-57	AT5G67420	LOB domain-containing protein 37	1e-45	PF03195	PTHR31304,PTHR31304:SF6								LBD
comp63079_c0_seq1	comp63079_c0	3.89832	1.11687	10.6983	36.4117	Pattern2	0	gi|694392908|ref|XP_009371914.1|	PREDICTED: LOB domain-containing protein 4-like [Pyrus x bretschneideri]	9e-60	26997637	Potri.003G149000.1	2e-61	AT1G31320	LOB domain-containing protein 4	3e-48	PF03195	PTHR31301,PTHR31301:SF15								LBD
comp82117_c0_seq1	comp82117_c0	2.67423	13.0962	3.14611	60.0941	Pattern2	0	gi|747044799|ref|XP_011090856.1|	PREDICTED: LOB domain-containing protein 19 [Sesamum indicum]	6e-59	27035497	Potri.014G070300.1	1e-53	AT2G45410	LOB domain-containing protein 19	3e-40	PF03195	PTHR31529,PTHR31529:SF7								LBD
comp73002_c0_seq2	comp73002_c0	7.41527	3.95691	21.6145	22.9475	Pattern4	1.1e-05	gi|697183352|ref|XP_009600700.1|	PREDICTED: LOB domain-containing protein 36-like isoform X2 [Nicotiana tomentosiformis]	7e-91	27016478	Potri.007G039500.2	2e-82	AT5G66870	ASYMMETRIC LEAVES 2-like 1	3e-60	PF03195	PTHR31301,PTHR31301:SF5								LBD
comp46511_c0_seq1	comp46511_c0	18.7088	36.5237	8.71272	12.0876	Pattern5	6.71e-05	gi|720090050|ref|XP_010244970.1|	PREDICTED: LOB domain-containing protein 1-like [Nelumbo nucifera]	1e-71	27036498	Potri.008G043900.1	2e-64	AT1G07900	LOB domain-containing protein 1	6e-47	PF03195	PTHR31301,PTHR31301:SF14								LBD
comp50612_c0_seq1	comp50612_c0	4.67782	21.8923	4.45053	10.8311	Pattern5	0.0318774	gi|697188256|ref|XP_009603165.1|	PREDICTED: LOB domain-containing protein 4-like [Nicotiana tomentosiformis]	8e-70	27040829	Potri.001G081400.1	2e-67	AT1G31320	LOB domain-containing protein 4	6e-50	PF03195	PTHR31301,PTHR31301:SF15								LBD
comp99478_c0_seq1	comp99478_c0	112.543	60.9018	136.686	161.205	Pattern5	0	gi|225448503|ref|XP_002272821.1|	PREDICTED: LOB domain-containing protein 21 [Vitis vinifera]	3e-72	26980630	Potri.010G186000.1	4e-64	AT3G11090	LOB domain-containing protein 21	6e-48	PF03195	PTHR31301,PTHR31301:SF24								LBD
comp85683_c1_seq3	comp85683_c1	25.7038	63.4821	73.2271	27.2477	Pattern7	1.1e-14	gi|698568429|ref|XP_009774046.1|	PREDICTED: LOB domain-containing protein 36-like [Nicotiana sylvestris]	2e-93	27016478	Potri.007G039500.2	8e-85	AT5G66870	ASYMMETRIC LEAVES 2-like 1	8e-61	PF03195	PTHR31301,PTHR31301:SF5								LBD
comp70811_c0_seq1	comp70811_c0	193.72	85.3985	46.6018	462.2	Pattern15	0	gi|747156615|gb|AJE24553.1|	LEAFY/LORICAULA-like protein [Camellia sinensis]	1e-119	27019405	Potri.015G106900.1	2e-108	AT5G61850	floral meristem identity control protein LEAFY (LFY)	4e-87	PF01698	PTHR36079,PTHR36079:SF1				GO:GO:0006355,GO:GO:0003677				LFY
comp75360_c0_seq1	comp75360_c0	95.7357	30.3607	24.4554	280.118	Pattern15	0	gi|747156615|gb|AJE24553.1|	LEAFY/LORICAULA-like protein [Camellia sinensis]	3e-69	27019405	Potri.015G106900.1	7e-45	AT5G61850	floral meristem identity control protein LEAFY (LFY)	8e-26	PF01698	PTHR36079,PTHR36079:SF1				GO:GO:0006355,GO:GO:0003677				LFY
comp76594_c0_seq1	comp76594_c0	218.196	277.291	174.023	197.553	Pattern12	1.03e-10	gi|198400327|gb|ACH87172.1|	zinc finger protein LSD2-like protein [Camellia sinensis]	3e-93	26992114	Potri.004G043100.2	2e-37	AT4G21610	lsd one like 2	6e-28	PF06943	PTHR31747,PTHR31747:SF4								LSD
comp86125_c0_seq8	comp86125_c0	113.412	176.017	225.055	115.538	Pattern12	0	gi|567888434|ref|XP_006436739.1|	hypothetical protein CICLE_v10032940mg [Citrus clementina]	2e-48	26997580	Potri.003G090300.2	7e-06	AT1G32540	lsd one like 1	4e-43	PF06943	PTHR31747,PTHR31747:SF1								LSD
comp80479_c0_seq2	comp80479_c0	373.934	407.138	273.146	382.302	Pattern3	0.000267323	gi|645238477|ref|XP_008225697.1|	PREDICTED: protein LSD1 [Prunus mume]	2e-68	27041755	Potri.001G442400.1	9e-59	AT4G20380	LSD1 zinc finger family protein	2e-51	PF06943	PTHR31747,PTHR31747:SF3								LSD
comp27798_c0_seq2	comp27798_c0	59.3202	2043.99	191.274	75.9455	Pattern12	0	gi|411169461|gb|AFW15783.1|	APL1 [Camellia japonica]	3e-104	27049387	Potri.012G062300.1	9e-95	AT1G69120	K-box region and MADS-box transcription factor family protein	9e-66	PF00319,PF01486	PTHR11945,PTHR11945:SF155	KOG0014		K09264	GO:GO:0046983,GO:GO:0003677,GO:GO:0006355,GO:GO:0005634,GO:GO:0003700				MIKC_MADS
comp74180_c0_seq1	comp74180_c0	577.935	308.292	371.295	322.921	Pattern13	0	gi|673576813|gb|AIK35209.1|	MADS-box transcription factor protein 1 [Camellia sinensis]	4e-103	27016765	Potri.007G010800.4	3e-52	AT2G22540	K-box region and MADS-box transcription factor family protein	2e-41	PF01486,PF00319	PTHR11945,PTHR11945:SF179	KOG0014			GO:GO:0006355,GO:GO:0005634,GO:GO:0003700,GO:GO:0046983,GO:GO:0003677				MIKC_MADS
comp86822_c0_seq3	comp86822_c0	576.569	2148.74	145.905	126.948	Pattern14	0	gi|397133609|gb|AFO10123.1|	MADS-box domain protein [Camellia sinensis]	3e-141	27049387	Potri.012G062300.1	3e-42	AT5G60910	AGAMOUS-like 8	5e-36	PF01486	PTHR11945,PTHR11945:SF163			K09264	GO:GO:0006355,GO:GO:0005634,GO:GO:0003700				MIKC_MADS
comp26954_c0_seq1	comp26954_c0	0.346572	0.262186	0	68.8387	Pattern2	0	gi|397910998|gb|AFO68775.1|	agamous-like protein 2, partial [Clethra tomentosa]	3e-103	26991501	Potri.004G115500.2	2e-95	AT5G15800	K-box region and MADS-box transcription factor family protein	3e-68	PF01486,PF00319	PTHR11945,PTHR11945:SF196	KOG0014		K09264	GO:GO:0006355,GO:GO:0005634,GO:GO:0003700,GO:GO:0046983,GO:GO:0003677				MIKC_MADS
comp49845_c0_seq1	comp49845_c0	15.1163	30.2812	12.4691	417.443	Pattern2	0	gi|46949182|gb|AAT07448.1|	FUL-like protein [Vitis vinifera]	4e-110	26992442	Potri.004G115400.1	2e-97	AT1G69120	K-box region and MADS-box transcription factor family protein	1e-75	PF00319,PF01486	PTHR11945,PTHR11945:SF155	KOG0014		K09264	GO:GO:0046983,GO:GO:0003677,GO:GO:0006355,GO:GO:0005634,GO:GO:0003700				MIKC_MADS
comp71496_c0_seq1	comp71496_c0	34.2502	31.6191	30.8311	764.909	Pattern2	0	gi|651208218|gb|AIC75372.1|	MADS-box transcription factor APETALA1-like protein [Camellia sinensis]	1e-162	26981337	Potri.010G154100.1	1e-114	AT1G69120	K-box region and MADS-box transcription factor family protein	2e-86	PF00319,PF01486	PTHR11945,PTHR11945:SF155	KOG0014		K09264	GO:GO:0046983,GO:GO:0003677,GO:GO:0006355,GO:GO:0005634,GO:GO:0003700				MIKC_MADS
comp75087_c0_seq1	comp75087_c0	0.974049	0.592496	0	39.8179	Pattern2	0	gi|651208222|gb|AIC75374.1|	MADS-box transcription factor GLOBOSA-like protein [Camellia sinensis]	7e-144	27020538	Potri.002G079000.1	2e-103	AT5G20240	K-box region and MADS-box transcription factor family protein	2e-61	PF01486,PF00319	PTHR11945,PTHR11945:SF97	KOG0014		K09264	GO:GO:0006355,GO:GO:0005634,GO:GO:0003700,GO:GO:0046983,GO:GO:0003677				MIKC_MADS
comp77971_c0_seq1	comp77971_c0	1.74813	1.68266	0.321627	162.063	Pattern2	0	gi|397911024|gb|AFO68788.1|	floral-binding protein 9, partial [Camellia japonica]	7e-149	26991503	Potri.004G115500.3	1e-113	AT5G15800	K-box region and MADS-box transcription factor family protein	1e-83	PF01486,PF00319	PTHR11945,PTHR11945:SF196	KOG0014		K09264	GO:GO:0006355,GO:GO:0005634,GO:GO:0003700,GO:GO:0046983,GO:GO:0003677				MIKC_MADS
comp79385_c0_seq1	comp79385_c0	0	0.538177	0	59.8891	Pattern2	0	gi|411169463|gb|AFW15784.1|	Agl6 [Camellia japonica]	2e-137	27034222	Potri.014G074100.2	5e-83	AT2G45650	AGAMOUS-like 6	5e-55	PF00319,PF01486	PTHR11945,PTHR11945:SF146	KOG0014		K09264	GO:GO:0046983,GO:GO:0003677,GO:GO:0006355,GO:GO:0005634,GO:GO:0003700				MIKC_MADS
comp82602_c0_seq1	comp82602_c0	2.09471	0.800363	1.22779	32.251	Pattern2	0	gi|316890742|gb|ADU56817.1|	MADS-box protein AGL2 subfamily [Coffea arabica]	1e-139	26998554	Potri.003G169600.1	4e-132	AT1G24260	K-box region and MADS-box transcription factor family protein	6e-83	PF01486,PF00319	PTHR11945,PTHR11945:SF196	KOG0014			GO:GO:0006355,GO:GO:0005634,GO:GO:0003700,GO:GO:0046983,GO:GO:0003677				MIKC_MADS
comp61207_c0_seq1	comp61207_c0	60.9785	17.1436	67.3009	39.9602	Pattern5	6.99e-15	gi|756808608|gb|AJN00603.1|	MADS domain transcription factor AP3-like protein [Camellia oleifera]	2e-52	27022832	Potri.002G028400.1	2e-43	AT3G54340	K-box region and MADS-box transcription factor family protein	2e-31	PF01486,PF00319	PTHR11945,PTHR11945:SF219	KOG0014		K09264	GO:GO:0006355,GO:GO:0005634,GO:GO:0003700,GO:GO:0046983,GO:GO:0003677				MIKC_MADS
comp79874_c0_seq1	comp79874_c0	267.806	211.945	295.219	294.566	Pattern5	0.0265003	gi|698498273|ref|XP_009795052.1|	PREDICTED: agamous-like MADS-box protein AGL27 isoform X1 [Nicotiana sylvestris]	5e-62	26996719	Potri.003G170200.1	4e-51	AT5G65050	AGAMOUS-like 31	3e-35	PF01486,PF00319	PTHR11945,PTHR11945:SF221	KOG0014			GO:GO:0006355,GO:GO:0005634,GO:GO:0003700,GO:GO:0046983,GO:GO:0003677				MIKC_MADS
comp97367_c0_seq8	comp97367_c0	442.182	277.842	349.519	458.109	Pattern7	0	gi|411169461|gb|AFW15783.1|	APL1 [Camellia japonica]	4e-94	27049387	Potri.012G062300.1	8e-91	AT5G60910	AGAMOUS-like 8	4e-65	PF01486	PTHR11945,PTHR11945:SF163			K09264	GO:GO:0006355,GO:GO:0005634,GO:GO:0003700				MIKC_MADS
comp87713_c0_seq2	comp87713_c0	202.656	151.352	151.77	167.639	Pattern8	0.000480243	gi|225455667|ref|XP_002263450.1|	PREDICTED: MADS-box protein SOC1-like [Vitis vinifera]	1e-74	27049987	Potri.012G133000.1	1e-69	AT5G62165	AGAMOUS-like 42	7e-56	PF01486,PF00319	PTHR11945,PTHR11945:SF208	KOG0014			GO:GO:0006355,GO:GO:0005634,GO:GO:0003700,GO:GO:0046983,GO:GO:0003677				MIKC_MADS
comp91389_c1_seq8	comp91389_c1	327.505	216.239	221.13	148.428	Pattern8	0	gi|593265516|ref|XP_007134936.1|	hypothetical protein PHAVU_010G088100g [Phaseolus vulgaris]	1e-30	27034319	Potri.014G074200.8	4e-33	AT4G11880	AGAMOUS-like 14	1e-25	PF01486,PF00319		KOG0014			GO:GO:0006355,GO:GO:0005634,GO:GO:0003700,GO:GO:0046983,GO:GO:0003677				MIKC_MADS
comp28650_c0_seq1	comp28650_c0	9.67939	8.46579	2.53221	206.637	Pattern9	0	gi|397911012|gb|AFO68782.1|	floral-binding protein 9, partial [Nyssa sylvatica]	5e-101	26991503	Potri.004G115500.3	4e-75	AT5G15800	K-box region and MADS-box transcription factor family protein	2e-56	PF01486,PF00319	PTHR11945,PTHR11945:SF196	KOG0014		K09264	GO:GO:0006355,GO:GO:0005634,GO:GO:0003700,GO:GO:0046983,GO:GO:0003677				MIKC_MADS
comp90762_c0_seq2	comp90762_c0	101.177	131.506	128.843	71.987	Pattern11	1.5e-08	gi|802555605|ref|XP_012065530.1|	PREDICTED: uncharacterized protein LOC105628677 [Jatropha curcas]	4e-119	26987841	Potri.009G064500.1	4e-118	AT5G26880	AGAMOUS-like 26	4e-81	PF00588	PTHR12029,PTHR12029:SF31		2.1.1.207	K03216	GO:GO:0008173,GO:GO:0006396,GO:GO:0003723				M-type_MADS
comp45911_c0_seq2	comp45911_c0	19.8451	10.1934	3.24638	3.97188	Pattern14	5.64e-09	gi|743762694|ref|XP_010909405.1|	PREDICTED: agamous-like MADS-box protein AGL80 [Elaeis guineensis]	4e-25	27007002	Potri.006G201700.1	6e-26	AT5G48670	AGAMOUS-like 80	1e-19	PF00319	PTHR11945,PTHR11945:SF183	KOG0014			GO:GO:0046983,GO:GO:0003677				M-type_MADS
comp90895_c0_seq3	comp90895_c0	66.3271	86.9991	162.396	136.495	Pattern4	0	gi|567900076|ref|XP_006442526.1|	hypothetical protein CICLE_v10022548mg [Citrus clementina]	1e-20	27043037	Potri.001G251400.1	1e-17	AT2G24840	AGAMOUS-like 61	1e-13	PF00319		KOG0014			GO:GO:0046983,GO:GO:0003677				M-type_MADS
comp97183_c1_seq3	comp97183_c1	232.146	233.522	546.077	415.554	Pattern9	0	gi|661891979|emb|CDP04205.1|	unnamed protein product [Coffea canephora]	2e-43	27041533	Potri.001G214900.1	9e-38	AT5G48670	AGAMOUS-like 80	2e-16	PF00319	PTHR11945,PTHR11945:SF183	KOG0014			GO:GO:0046983,GO:GO:0003677				M-type_MADS
comp82797_c0_seq1	comp82797_c0	14.1776	44.3557	29.4159	84.5866	Pattern11	0	gi|566171335|ref|XP_006383320.1|	hypothetical protein POPTR_0005s14480g [Populus trichocarpa]	4e-13	26984018	Potri.017G125700.1	5e-16	AT1G66380	myb domain protein 114	2e-11	PF00249	PTHR10641,PTHR10641:SF526			K09422					MYB
comp86799_c0_seq1	comp86799_c0	292.954	129.545	102.853	30.9452	Pattern11	0	gi|237664617|gb|ACR09747.1|	DIV2B protein [Heptacodium miconioides]	2e-53	26982473	Potri.010G193000.1	1e-48	AT2G38090	Duplicated homeodomain-like superfamily protein	3e-33	PF00249	PTHR24078,PTHR24078:SF261	KOG0724							MYB
comp89203_c0_seq3	comp89203_c0	78.5471	189.617	261.395	362.043	Pattern11	0	gi|338173759|gb|AEI83426.1|	transcription factor R2R3-MYB2 [Camellia sinensis]	3e-55	26980808	Potri.010G114000.1	3e-51	AT4G09460	myb domain protein 6	1e-37	PF00249	PTHR10641,PTHR10641:SF643	KOG0048		K09422					MYB
comp94307_c0_seq1	comp94307_c0	54.3987	78.804	72.2175	104.67	Pattern11	1.45e-05	gi|338173757|gb|AEI83425.1|	transcription factor R2R3-MYB1 [Camellia sinensis]	4e-06	27025346	Potri.019G081500.1	2e-08	AT4G34990	myb domain protein 32	8e-07	PF00249	PTHR10641,PTHR10641:SF588			K09422					MYB
comp62436_c0_seq1	comp62436_c0	237.831	123.187	8.81505	115.277	Pattern13	0	gi|743795453|ref|XP_010924471.1|	PREDICTED: transcription factor RAX2-like [Elaeis guineensis]	3e-65	27007889	Potri.006G234200.2	1e-65	AT5G65790	myb domain protein 68	5e-53	PF00249	PTHR10641,PTHR10641:SF561			K09422					MYB
comp63258_c1_seq1	comp63258_c1	2069.2	557.986	217.509	652.314	Pattern13	0	gi|743803567|ref|XP_011017151.1|	PREDICTED: transcription factor MYB44-like [Populus euphratica]	2e-109	27020686	Potri.002G122600.1	4e-111	AT4G37260	myb domain protein 73	3e-61	PF00249	PTHR10641,PTHR10641:SF551	KOG0048		K09422					MYB
comp99865_c0_seq1	comp99865_c0	4082.46	481.304	254.705	452.428	Pattern13	0	gi|526117816|ref|NP_001268121.1|	sucrose responsive element binding protein [Vitis vinifera]	4e-116	27020686	Potri.002G122600.1	1e-103	AT5G67300	myb domain protein r1	4e-68	PF00249	PTHR10641,PTHR10641:SF483	KOG0048		K09422					MYB
comp50918_c0_seq1	comp50918_c0	20.7382	11.3989	5.97059	3.91233	Pattern14	6.53e-06	gi|661879228|emb|CDP17088.1|	unnamed protein product [Coffea canephora]	1e-17	27033648	Potri.014G122700.2	3e-19	AT5G49330	myb domain protein 111	2e-18	PF00249	PTHR10641,PTHR10641:SF595	KOG0048		K09422					MYB
comp55040_c0_seq1	comp55040_c0	238.633	357.327	706.195	641	Pattern14	0	gi|262410511|gb|ACY66803.1|	myb family transcription factor [Castanea mollissima]	3e-90	27007755	Potri.006G085900.1	3e-88	AT2G37630	myb-like HTH transcriptional regulator family protein	6e-55	PF13921	PTHR10641,PTHR10641:SF457	KOG0048		K09422	GO:GO:0010338,GO:GO:0006351,GO:GO:0005634				MYB
comp62075_c0_seq1	comp62075_c0	452.653	798.392	26.8486	26.4438	Pattern14	0	gi|698433026|ref|XP_009796939.1|	PREDICTED: transcription factor DIVARICATA-like [Nicotiana sylvestris]	3e-90	27046531	Potri.001G219100.1	5e-73	AT5G04760	Duplicated homeodomain-like superfamily protein	2e-62	PF00249	PTHR24078,PTHR24078:SF279	KOG0724							MYB
comp62067_c0_seq2	comp62067_c0	108.313	45.0387	650.283	433.084	Pattern15	0	gi|702325655|ref|XP_010053502.1|	PREDICTED: transcription factor MYB114-like [Eucalyptus grandis]	4e-90	26999412	Potri.003G064600.1	2e-73	AT5G14750	myb domain protein 66	2e-43	PF00249	PTHR10641,PTHR10641:SF625			K09422					MYB
comp70794_c1_seq1	comp70794_c1	1.23459	4.21909	3.83663	16.6382	Pattern15	3.73e-06	gi|641834237|gb|KDO53234.1|	hypothetical protein CISIN_1g021756mg [Citrus sinensis]	8e-95	27003902	Potri.006G097300.1	1e-92	AT2G38090	Duplicated homeodomain-like superfamily protein	6e-65	PF00249	PTHR24078,PTHR24078:SF261	KOG0724							MYB
comp76466_c0_seq1	comp76466_c0	114.359	437.185	238.982	330.719	Pattern15	0	gi|802797230|ref|XP_012092968.1|	PREDICTED: transcription factor DIVARICATA [Jatropha curcas]	1e-96	27050904	Potri.012G060300.1	2e-88	AT1G49010	Duplicated homeodomain-like superfamily protein	6e-63	PF00249	PTHR24078,PTHR24078:SF261								MYB
comp83053_c0_seq1	comp83053_c0	282.989	461.464	114.724	153.321	Pattern15	0	gi|567906589|ref|XP_006445608.1|	hypothetical protein CICLE_v10015648mg [Citrus clementina]	3e-100	26998532	Potri.003G219900.1	2e-92	AT3G13540	myb domain protein 5	3e-63	PF00249	PTHR10641,PTHR10641:SF455			K09422					MYB
comp84069_c0_seq2	comp84069_c0	407.899	536.495	709.579	610.712	Pattern15	0	gi|224057202|ref|XP_002299170.1|	DNAJ heat shock N-terminal domain-containing family protein [Populus trichocarpa]	0	27045909	Potri.001G035800.1	0	AT3G11450	DnaJ domain ;Myb-like DNA-binding domain	3e-78	PF00249,PF00226	PTHR24078,PTHR24078:SF310	KOG0724		K09522					MYB
comp87775_c0_seq4	comp87775_c0	72.4743	43.5758	16.2706	31.1001	Pattern15	0	gi|225468618|ref|XP_002266049.1|	PREDICTED: protein ODORANT1 [Vitis vinifera]	2e-52	27001242	Potri.011G041600.1	8e-50	AT4G21440	MYB-like 102	3e-48	PF00249	PTHR10641,PTHR10641:SF606	KOG0048		K09422					MYB
comp92691_c0_seq6	comp92691_c0	390.393	296.841	686.675	972.79	Pattern15	0	gi|595824802|ref|XP_007205298.1|	hypothetical protein PRUPE_ppa006730mg [Prunus persica]	3e-46	26995003	Potri.013G056500.1	1e-21	AT3G13540	myb domain protein 5	9e-18	PF00249	PTHR10641,PTHR10641:SF455			K09422					MYB
comp94118_c0_seq4	comp94118_c0	253.946	171.099	1184.15	583.896	Pattern15	0	gi|296081882|emb|CBI20887.3|	unnamed protein product [Vitis vinifera]	3e-29	27006624	Potri.006G241700.3	2e-25	AT4G32730	Homeodomain-like protein	6e-19	PF00249	PTHR10641,PTHR10641:SF599	KOG0048							MYB
comp96437_c0_seq1	comp96437_c0	1387.92	1180.36	918.17	3257.5	Pattern15	0	gi|590721068|ref|XP_007051504.1|	Myb domain protein 7, putative [Theobroma cacao]	7e-103	27020544	Potri.002G173900.1	2e-98	AT1G22640	myb domain protein 3	6e-56	PF00249	PTHR10641,PTHR10641:SF643	KOG0048		K09422					MYB
comp97932_c4_seq1	comp97932_c4	33.5802	9.4326	9.90749	17.9977	Pattern15	1.4e-06	gi|359489983|ref|XP_003634006.1|	PREDICTED: transcription factor MYB39 [Vitis vinifera]	5e-109	27026128	Potri.019G050900.1	2e-100	AT3G02940	myb domain protein 107	6e-72	PF00249	PTHR10641,PTHR10641:SF579	KOG0048		K09422					MYB
comp97936_c0_seq8	comp97936_c0	891.56	762.5	633.62	702.651	Pattern15	0	gi|255567465|ref|XP_002524712.1|	Transcription repressor MYB4, putative [Ricinus communis]	3e-18	26991355	Potri.004G026600.1	1e-18	AT3G13890	myb domain protein 26	1e-14	PF00249	PTHR10641,PTHR10641:SF656	KOG0048		K09422					MYB
comp98287_c0_seq19	comp98287_c0	563.571	742.998	632.97	855.268	Pattern15	0	gi|225429662|ref|XP_002279900.1|	PREDICTED: transcription factor TT2-like [Vitis vinifera]	2e-09	27007236	Potri.006G275900.1	4e-11	AT5G16770	myb domain protein 9	2e-08	PF00249	PTHR10641,PTHR10641:SF579	KOG0048		K09422					MYB
comp98711_c1_seq8	comp98711_c1	771.006	906.803	1640.81	1004	Pattern15	0	gi|731371690|ref|XP_010649246.1|	PREDICTED: transcription factor MYB114 isoform X1 [Vitis vinifera]	4e-22	26984018	Potri.017G125700.1	3e-19	AT1G66380	myb domain protein 114	2e-21	PF00249	PTHR10641,PTHR10641:SF526			K09422					MYB
comp43569_c0_seq1	comp43569_c0	0.351663	0	0.906163	20.6894	Pattern2	0	gi|225431879|ref|XP_002271862.1|	PREDICTED: transcription factor MYB12 [Vitis vinifera]	3e-09	26980271	Potri.010G141000.1	4e-06	AT5G49330	myb domain protein 111	8e-08	PF00249	PTHR10641,PTHR10641:SF595	KOG0048		K09422					MYB
comp70794_c2_seq1	comp70794_c2	4.50331	12.8789	9.58587	47.3153	Pattern2	0	gi|255588751|ref|XP_002534707.1|	DNA binding protein, putative [Ricinus communis]	2e-40	27013137	Potri.016G112300.1	7e-41	AT2G38090	Duplicated homeodomain-like superfamily protein	2e-22	PF00249	PTHR24078,PTHR24078:SF261	KOG0724							MYB
comp73360_c0_seq1	comp73360_c0	74.4787	108.833	125.797	186.685	Pattern2	8.14e-13	gi|590722302|ref|XP_007051857.1|	Myb domain protein 17 isoform 2 [Theobroma cacao]	1e-107	27034861	Potri.014G081200.1	2e-104	AT3G61250	myb domain protein 17	5e-74	PF00249	PTHR10641,PTHR10641:SF622	KOG0048		K09422					MYB
comp75835_c0_seq2	comp75835_c0	1.50531	1.33854	4.1289	50.3709	Pattern2	0	gi|566171337|ref|XP_006383321.1|	hypothetical protein POPTR_0005s14490g [Populus trichocarpa]	1e-39	26984679	Potri.017G125600.1	2e-42	AT1G66380	myb domain protein 114	2e-33	PF00249	PTHR10641,PTHR10641:SF526			K09422					MYB
comp92492_c0_seq2	comp92492_c0	12.1588	17.0584	6.06514	46.118	Pattern2	6.55e-11	gi|757114689|emb|CEL26639.1|	MYB10 [Ribes nigrum]	3e-42	26984018	Potri.017G125700.1	4e-45	AT1G66380	myb domain protein 114	3e-36	PF00249	PTHR10641,PTHR10641:SF526			K09422					MYB
comp46814_c0_seq1	comp46814_c0	25.8914	14.1597	3.568	22.9844	Pattern3	0.00169865	gi|359497477|ref|XP_002264150.2|	PREDICTED: protein ODORANT1 [Vitis vinifera]	5e-116	27042821	Potri.001G118800.1	1e-105	AT4G22680	myb domain protein 85	2e-75	PF00249	PTHR10641,PTHR10641:SF498	KOG0048		K09422					MYB
comp85894_c0_seq2	comp85894_c0	32.3225	47.6854	13.4168	30.8888	Pattern3	0.0106349	gi|802744809|ref|XP_012087459.1|	PREDICTED: myb-related protein Zm1-like [Jatropha curcas]	9e-80	27030309	Potri.005G096600.2	6e-78	AT1G79180	myb domain protein 63	9e-63	PF00249	PTHR10641,PTHR10641:SF462	KOG0048		K09422					MYB
comp95164_c1_seq8	comp95164_c1	1177.1	1100.7	638.833	1172.57	Pattern3	0	gi|803433982|dbj|BAR45575.1|	MYB transcriptional factor [Populus tremula x Populus tremuloides]	3e-81	27019161	Potri.015G129100.1	4e-83	AT4G22680	myb domain protein 85	7e-64	PF00249	PTHR10641,PTHR10641:SF498	KOG0048		K09422					MYB
comp97479_c0_seq3	comp97479_c0	2131.65	2263.98	1719.35	2427.59	Pattern3	0	gi|731412601|ref|XP_010658422.1|	PREDICTED: uncharacterized protein LOC100240985 isoform X1 [Vitis vinifera]	0	26981944	Potri.010G220000.1	0	AT3G52250	Duplicated homeodomain-like superfamily protein	8e-22	PF00249	PTHR13992			K04650					MYB
comp98739_c0_seq9	comp98739_c0	117.947	118.132	236.049	137.906	Pattern3	0	gi|731373859|ref|XP_010652298.1|	PREDICTED: uncharacterized protein LOC100246639 isoform X1 [Vitis vinifera]	4e-24	27036020	Potri.008G148400.4	1e-22	AT1G14350	Duplicated homeodomain-like superfamily protein	8e-23	PF13921	PTHR10641,PTHR10641:SF461	KOG0048		K09422					MYB
comp100171_c0_seq1	comp100171_c0	4.92064	2.77191	26.6495	12.5737	Pattern4	1.69e-08	gi|255551038|ref|XP_002516567.1|	myb, putative [Ricinus communis]	5e-40	27006623	Potri.006G241700.1	6e-35	AT4G32730	Homeodomain-like protein	4e-24	PF00249	PTHR10641,PTHR10641:SF599	KOG0048							MYB
comp51775_c0_seq1	comp51775_c0	83.2702	86.833	18.1947	13.4072	Pattern4	0	gi|595847204|ref|XP_007209276.1|	hypothetical protein PRUPE_ppa007562mg [Prunus persica]	3e-18	26990724	Potri.004G126700.1	3e-09	AT1G74650	myb domain protein 31	9e-07	PF00249	PTHR10641,PTHR10641:SF491	KOG0048		K09422					MYB
comp54347_c0_seq1	comp54347_c0	15.4224	17.9914	47.988	45.8172	Pattern4	0	gi|356521185|ref|XP_003529238.1|	PREDICTED: transcription factor DIVARICATA-like isoform X1 [Glycine max]	2e-22	27030561	Potri.005G087700.2	2e-24	AT5G08520	Duplicated homeodomain-like superfamily protein	1e-12	PF00249	PTHR24078,PTHR24078:SF279								MYB
comp76266_c0_seq2	comp76266_c0	50.6821	62.6022	4.71916	2.42083	Pattern4	0	gi|802797440|ref|XP_012093022.1|	PREDICTED: transcription factor MYB24-like isoform X2 [Jatropha curcas]	4e-57	27049549	Potri.012G055600.1	2e-58	AT1G25340	myb domain protein 116	1e-45	PF00249	PTHR10641,PTHR10641:SF581	KOG0048		K09422					MYB
comp77110_c0_seq1	comp77110_c0	309.461	259.619	47.1407	26.9465	Pattern4	0	gi|440577432|emb|CCI55454.1|	PH01B001E05.10 [Phyllostachys edulis]	7e-14	26993650	Potri.013G067500.2	2e-15	AT5G62470	myb domain protein 96	6e-14	PF00249	PTHR10641,PTHR10641:SF491			K09422					MYB
comp79498_c0_seq2	comp79498_c0	109.795	132.586	196.678	175.82	Pattern4	1.3e-14	gi|661877742|emb|CDP18453.1|	unnamed protein product [Coffea canephora]	1e-144	27030561	Potri.005G087700.2	1e-140	AT5G08520	Duplicated homeodomain-like superfamily protein	2e-89	PF00249	PTHR24078,PTHR24078:SF279								MYB
comp89123_c0_seq1	comp89123_c0	5.20663	4.82449	50.048	29.1192	Pattern4	0	gi|703160293|ref|XP_010112475.1|	Transcription factor [Morus notabilis]	4e-78	27010463	Potri.018G127700.1	3e-74	AT5G52600	myb domain protein 82	3e-55	PF00249	PTHR10641,PTHR10641:SF662			K09422					MYB
comp97647_c1_seq13	comp97647_c1	742.443	651.773	1054.85	980.671	Pattern4	0	NA	NA	NA	NA	NA	NA	AT3G09370	myb domain protein 3r-3	9e-06	PF13921,PF00249	PTHR10641,PTHR10641:SF492	KOG0048		K09422					MYB
comp31707_c0_seq1	comp31707_c0	52.8405	112.946	39.1938	31.9139	Pattern5	0	gi|645255864|ref|XP_008233695.1|	PREDICTED: transcription factor RAX2-like [Prunus mume]	7e-100	27039585	Potri.008G062700.1	1e-90	AT3G55730	myb domain protein 109	7e-43	PF00249	PTHR10641,PTHR10641:SF511	KOG0048		K09422					MYB
comp70945_c1_seq1	comp70945_c1	38.2727	61.9624	24.2146	35.4986	Pattern5	4.65e-09	gi|225440364|ref|XP_002270472.1|	PREDICTED: uncharacterized protein LOC100256181 [Vitis vinifera]	4e-42	27007570	Potri.006G085600.1	4e-33	AT5G02320	myb domain protein 3r-5	2e-07	PF00249	PTHR10641,PTHR10641:SF492			K09422					MYB
comp75030_c0_seq1	comp75030_c0	66.3575	18.685	60.1233	59.7499	Pattern5	0	gi|359491528|ref|XP_002279128.2|	PREDICTED: transcription factor WER [Vitis vinifera]	2e-32	27048884	Potri.012G080400.1	2e-24	AT5G14750	myb domain protein 66	2e-16	PF00249	PTHR10641,PTHR10641:SF625			K09422					MYB
comp81826_c1_seq2	comp81826_c1	6.15014	33.5062	5.5744	8.13226	Pattern5	0	gi|731419330|ref|XP_002276072.2|	PREDICTED: transcription repressor MYB4 [Vitis vinifera]	1e-79	26985401	Potri.017G075000.1	2e-66	AT3G28470	Duplicated homeodomain-like superfamily protein	8e-63	PF00249	PTHR10641,PTHR10641:SF649	KOG0048		K09422					MYB
comp82719_c1_seq1	comp82719_c1	5.81375	33.3998	1.28079	13.02	Pattern5	2e-15	gi|731392327|ref|XP_010651059.1|	PREDICTED: transcription factor MYB59 [Vitis vinifera]	3e-34	27045472	Potri.001G235500.3	5e-21	AT3G46130	myb domain protein 48	6e-13	PF00249	PTHR10641,PTHR10641:SF484								MYB
comp82719_c2_seq1	comp82719_c2	8.92058	27.9218	6.84379	9.7263	Pattern5	0.000213426	gi|357454091|ref|XP_003597326.1|	Myb-like transcription factor [Medicago truncatula]	2e-51	26987476	Potri.009G027300.1	2e-47	AT3G46130	myb domain protein 48	3e-40	PF00249	PTHR10641,PTHR10641:SF484								MYB
comp87846_c0_seq1	comp87846_c0	388.176	552.646	357.398	310.607	Pattern5	0	gi|225440558|ref|XP_002276375.1|	PREDICTED: uncharacterized protein LOC100256309 [Vitis vinifera]	2e-55	27039585	Potri.008G062700.1	6e-36	AT3G09230	myb domain protein 1	2e-20	PF00249	PTHR10641,PTHR10641:SF524	KOG0048		K09422					MYB
comp91227_c0_seq1	comp91227_c0	10.4814	34.3813	10.5271	10.5236	Pattern5	2.57e-07	gi|769807609|ref|XP_006848033.2|	PREDICTED: transcription factor GAMYB [Amborella trichopoda]	3e-33	26980571	Potri.010G195000.1	4e-35	AT3G55730	myb domain protein 109	4e-28	PF00249	PTHR10641,PTHR10641:SF511	KOG0048		K09422					MYB
comp91764_c1_seq6	comp91764_c1	977.309	1206.48	1040.25	912.547	Pattern5	0	gi|357460865|ref|XP_003600714.1|	P-type R2R3 Myb protein [Medicago truncatula]	8e-54	26992571	Potri.004G086300.1	6e-54	AT1G66230	myb domain protein 20	4e-48	PF00249	PTHR10641,PTHR10641:SF498			K09422					MYB
comp77470_c0_seq1	comp77470_c0	127.165	64.9937	104.345	84.1187	Pattern6	0.00126011	gi|147833906|emb|CAN62191.1|	hypothetical protein VITISV_020114 [Vitis vinifera]	8e-134	27027855	Potri.005G001600.1	9e-122	AT1G09540	myb domain protein 61	4e-80	PF00249	PTHR10641,PTHR10641:SF465	KOG0048		K09422					MYB
comp80207_c0_seq2	comp80207_c0	369.431	211.525	171.872	426.064	Pattern7	0	gi|459585657|gb|AGG69481.1|	MYB1 protein [Paeonia suffruticosa]	8e-139	26985014	Potri.017G082500.1	2e-122	AT5G62470	myb domain protein 96	3e-88	PF00249	PTHR10641,PTHR10641:SF491			K09422					MYB
comp89337_c0_seq5	comp89337_c0	348.897	231.033	234.014	402.712	Pattern7	0	gi|595942188|ref|XP_007215900.1|	hypothetical protein PRUPE_ppa010716mg [Prunus persica]	4e-28	26980808	Potri.010G114000.1	5e-29	AT1G22640	myb domain protein 3	6e-15	PF00249	PTHR10641,PTHR10641:SF643	KOG0048		K09422					MYB
comp49909_c0_seq1	comp49909_c0	71.1842	10.3865	4.15254	17.7726	Pattern8	0	gi|747073672|ref|XP_011083803.1|	PREDICTED: transcription factor MYB44-like [Sesamum indicum]	5e-76	27021133	Potri.002G128900.1	6e-67	AT5G67300	myb domain protein r1	3e-45	PF00249	PTHR10641,PTHR10641:SF483	KOG0048		K09422					MYB
comp74589_c1_seq1	comp74589_c1	74.7543	32.8999	18.4926	44.6429	Pattern8	3.21e-11	gi|359497477|ref|XP_002264150.2|	PREDICTED: protein ODORANT1 [Vitis vinifera]	9e-40	27042821	Potri.001G118800.1	2e-30	AT4G22680	myb domain protein 85	3e-14	PF00249	PTHR10641,PTHR10641:SF498	KOG0048		K09422					MYB
comp82827_c0_seq3	comp82827_c0	164.442	65.0675	95.6309	55.0376	Pattern8	0	gi|225452821|ref|XP_002283575.1|	PREDICTED: myb-related protein 306 [Vitis vinifera]	1e-78	26990724	Potri.004G126700.1	2e-76	AT1G74650	myb domain protein 31	4e-18	PF00249	PTHR10641,PTHR10641:SF491	KOG0048		K09422					MYB
comp100540_c0_seq1	comp100540_c0	59.4914	88.5193	5.77859	1.6106	Pattern9	0	gi|294847482|gb|ADF43752.1|	MYB [Camellia sinensis]	1e-49	27018250	Potri.015G046200.1	3e-37	AT1G68320	myb domain protein 62	2e-13	PF00249	PTHR10641,PTHR10641:SF460	KOG0048		K09422					MYB
comp30010_c0_seq1	comp30010_c0	0.617295	0	7.26282	37.209	Pattern9	0	gi|657380580|gb|KEH24693.1|	myb transcription factor [Medicago truncatula]	3e-19	27032705	Potri.014G100800.1	2e-21	AT5G49330	myb domain protein 111	8e-15	PF00249	PTHR10641,PTHR10641:SF595	KOG0048		K09422					MYB
comp76240_c0_seq1	comp76240_c0	329.325	423.96	989.565	1222.06	Pattern9	0	gi|225440368|ref|XP_002266427.1|	PREDICTED: transcription factor AS1 [Vitis vinifera]	5e-117	27007755	Potri.006G085900.1	5e-107	AT2G37630	myb-like HTH transcriptional regulator family protein	6e-39	PF13921	PTHR10641,PTHR10641:SF457	KOG0048		K09422	GO:GO:0010338,GO:GO:0006351,GO:GO:0005634				MYB
comp99020_c0_seq11	comp99020_c0	910.184	907.724	1106.89	998.127	Pattern9	3e-14	gi|802758950|ref|XP_012089321.1|	PREDICTED: cell division cycle 5-like protein [Jatropha curcas]	0	27025096	Potri.019G018400.1	0	AT1G09770	cell division cycle 5	0	PF13921,PF11831	PTHR10641,PTHR10641:SF559			K12860					MYB
comp99521_c0_seq1	comp99521_c0	5.65696	1.37905	49.6521	253.076	Pattern9	0	gi|590721068|ref|XP_007051504.1|	Myb domain protein 7, putative [Theobroma cacao]	1e-35	27020544	Potri.002G173900.1	8e-33	AT3G13540	myb domain protein 5	5e-20	PF00249	PTHR10641,PTHR10641:SF455			K09422					MYB
comp44428_c0_seq3	comp44428_c0	17.5276	23.3671	15.7957	36.508	Pattern10	0.00112403	gi|590607596|ref|XP_007021028.1|	Homeodomain-like superfamily protein [Theobroma cacao]	3e-26	27001369	Potri.011G026300.1	7e-27	AT1G01380	Homeodomain-like superfamily protein	4e-12	PF00249	PTHR10641,PTHR10641:SF620			K09422					MYB_related
comp62936_c0_seq1	comp62936_c0	85.8908	194.051	113.023	9.6569	Pattern10	0	gi|590576113|ref|XP_007012873.1|	Myb-like transcription factor family protein, putative [Theobroma cacao]	1e-81	27007555	Potri.006G150300.1	4e-67	AT5G56840	myb-like transcription factor family protein	3e-43	PF00249	PTHR12374,PTHR12374:SF19								MYB_related
comp71313_c0_seq1	comp71313_c0	20.6669	12.3399	24.5126	79.9171	Pattern10	0	gi|595944342|ref|XP_007216010.1|	hypothetical protein PRUPE_ppa014728mg [Prunus persica]	3e-32	26989238	Potri.004G021300.1	9e-33	AT2G46410	Homeodomain-like superfamily protein	1e-13	PF00249	PTHR10641,PTHR10641:SF620			K09422					MYB_related
comp83014_c0_seq1	comp83014_c0	533.333	1550.16	456.049	486.745	Pattern14	0	gi|338173761|gb|AEI83427.1|	MYB transcription factor 1 [Camellia sinensis]	2e-97	27039068	Potri.008G191800.1	2e-53	AT1G74840	Homeodomain-like superfamily protein	4e-31	PF00249	PTHR12374,PTHR12374:SF26								MYB_related
comp95564_c0_seq4	comp95564_c0	3156.5	5382.53	392.213	6236.42	Pattern15	0	gi|731420805|ref|XP_010661511.1|	PREDICTED: protein LHY-like isoform X3 [Vitis vinifera]	0	27034673	Potri.014G106800.3	0	AT1G01060	Homeodomain-like superfamily protein	6e-102		PTHR12802,PTHR12802:SF43								MYB_related
comp96341_c0_seq4	comp96341_c0	3312.65	1490.51	194.499	463.965	Pattern15	0	gi|359476477|ref|XP_002267976.2|	PREDICTED: protein REVEILLE 1 [Vitis vinifera]	5e-136	26991108	Potri.004G074300.1	1e-119	AT5G17300	Homeodomain-like superfamily protein	1e-59	PF00249	PTHR12802,PTHR12802:SF60	KOG0724							MYB_related
comp97786_c0_seq9	comp97786_c0	963.611	709.633	141.891	384.273	Pattern15	0	gi|198400321|gb|ACH87169.1|	MYB transcription factor [Camellia sinensis]	1e-36	27012358	Potri.016G083900.1	3e-32	AT5G02840	LHY/CCA1-like 1	5e-23	PF00249	PTHR12802,PTHR12802:SF52	KOG0724							MYB_related
comp97961_c1_seq4	comp97961_c1	962.193	1091.01	605.874	828.106	Pattern15	0	gi|351725271|ref|NP_001238622.1|	MYB transcription factor MYB180 [Glycine max]	5e-31	26997854	Potri.003G079500.1	2e-29	AT5G47390	myb-like transcription factor family protein	3e-28	PF00249	PTHR24078,PTHR24078:SF280								MYB_related
comp99794_c0_seq1	comp99794_c0	105.333	72.3996	57.5516	19.8062	Pattern15	0	gi|338173761|gb|AEI83427.1|	MYB transcription factor 1 [Camellia sinensis]	3e-87	27039068	Potri.008G191800.1	2e-50	AT1G19000	Homeodomain-like superfamily protein	5e-43	PF00249	PTHR12374,PTHR12374:SF26								MYB_related
comp89384_c0_seq9	comp89384_c0	231.827	158.463	61.5597	195.82	Pattern3	0	gi|359489639|ref|XP_003633954.1|	PREDICTED: protein REVEILLE 6 [Vitis vinifera]	1e-82	27033075	Potri.014G089300.1	2e-77	AT5G52660	Homeodomain-like superfamily protein	1e-50	PF00249	PTHR12802,PTHR12802:SF48	KOG0724							MYB_related
comp90355_c0_seq2	comp90355_c0	1650.79	1705.66	2494.81	1508.81	Pattern3	0	gi|657968813|ref|XP_008376115.1|	PREDICTED: transcription factor CPC-like [Malus domestica]	3e-17	27023322	Potri.002G168900.4	6e-19	AT5G53200	Homeodomain-like superfamily protein	6e-12	PF00249	PTHR10641,PTHR10641:SF620			K09422					MYB_related
comp91108_c0_seq2	comp91108_c0	316.95	327.197	204.397	291.84	Pattern3	0	gi|747081601|ref|XP_011088080.1|	PREDICTED: telomere repeat-binding factor 1 isoform X1 [Sesamum indicum]	7e-120	27047783	Potri.001G292700.5	1e-111	AT1G49950	telomere repeat binding factor 1	1e-80	PF00538,PF00249	PTHR21717,PTHR21717:SF27			K09422	GO:GO:0006334,GO:GO:0005634,GO:GO:0003677,GO:GO:0000786				MYB_related
comp46925_c0_seq1	comp46925_c0	152.619	138.204	313.43	331.474	Pattern4	0	gi|764513125|ref|XP_011463172.1|	PREDICTED: transcription factor CPC-like [Fragaria vesca subsp. vesca]	1e-33	26989238	Potri.004G021300.1	6e-35	AT2G46410	Homeodomain-like superfamily protein	8e-13	PF00249	PTHR10641,PTHR10641:SF620			K09422					MYB_related
comp78249_c0_seq1	comp78249_c0	191.37	188.542	302.237	332.197	Pattern4	0	gi|720004833|ref|XP_010257462.1|	PREDICTED: uncharacterized protein LOC104597551 [Nelumbo nucifera]	1e-31	27040746	Potri.001G229300.1	1e-25	AT2G44430	DNA-binding bromodomain-containing protein	5e-24	PF00439,PF00249	PTHR15398				GO:GO:0005515				MYB_related
comp97788_c0_seq7	comp97788_c0	298.727	329.195	226.123	245.069	Pattern4	4.66e-06	gi|731382471|ref|XP_010645273.1|	PREDICTED: uncharacterized protein LOC100854024 isoform X4 [Vitis vinifera]	1e-100	26980689	Potri.010G020900.2	2e-31	AT4G39160	Homeodomain-like superfamily protein	4e-19	PF15963		KOG2009		K15198					MYB_related
comp28703_c0_seq1	comp28703_c0	72.9983	103.416	54.5583	45.2284	Pattern5	8.33e-06	gi|719996525|ref|XP_010254802.1|	PREDICTED: protein RADIALIS-like 3 [Nelumbo nucifera]	1e-36	27028108	Potri.005G122200.1	2e-35	AT4G39250	RAD-like 1	4e-25	PF00249	PTHR24078,PTHR24078:SF177								MYB_related
comp61936_c0_seq1	comp61936_c0	60.5587	132.017	48.2188	84.2394	Pattern5	0	gi|590588364|ref|XP_007016182.1|	DIV1A protein [Theobroma cacao]	2e-81	26985945	Potri.009G042600.1	2e-81	AT5G58900	Homeodomain-like transcriptional regulator	1e-37	PF00249	PTHR24078,PTHR24078:SF261	KOG0724							MYB_related
comp91637_c1_seq3	comp91637_c1	595.562	749.2	590.608	646.229	Pattern5	5.82e-10	gi|225442160|ref|XP_002274215.1|	PREDICTED: uncharacterized protein LOC100263481 isoform X3 [Vitis vinifera]	7e-104	26999664	Potri.003G063700.7	5e-77	AT1G72650	TRF-like 6	3e-44	PF00249	PTHR21717,PTHR21717:SF25								MYB_related
comp45312_c0_seq1	comp45312_c0	81.2681	15.7889	89.1223	10.4438	Pattern6	0	gi|734339060|gb|KHN08900.1|	hypothetical protein glysoja_029477 [Glycine soja]	1e-34	26991238	Potri.004G155400.1	2e-36	AT4G39250	RAD-like 1	3e-30	PF00249	PTHR24078,PTHR24078:SF177								MYB_related
comp28964_c0_seq1	comp28964_c0	29.1599	10.4244	4.89034	7.14339	Pattern8	1e-05	gi|661887292|emb|CDP09072.1|	unnamed protein product [Coffea canephora]	2e-31	26986921	Potri.009G032000.3	4e-30	AT1G07540	TRF-like 2	3e-09		PTHR21717,PTHR21717:SF9								MYB_related
comp96236_c1_seq4	comp96236_c1	59.7969	31.0075	21.4468	27.6775	Pattern8	0.000275715	gi|720020169|ref|XP_010262320.1|	PREDICTED: myb-related protein Myb4 [Nelumbo nucifera]	6e-109	27027664	Potri.005G224100.1	6e-105	AT3G23250	myb domain protein 15	3e-72	PF00249	PTHR10641,PTHR10641:SF497			K09422					MYB_related
comp62765_c0_seq1	comp62765_c0	11.5897	38.931	9.46768	24.5655	Pattern10	1.78e-13	gi|661882589|emb|CDP13592.1|	unnamed protein product [Coffea canephora]	2e-146	27015156	Potri.007G066300.1	3e-125	AT2G43000	NAC domain containing protein 42	5e-76	PF02365	PTHR31719,PTHR31719:SF5				GO:GO:0006355,GO:GO:0003677				NAC
comp83649_c0_seq2	comp83649_c0	196.322	67.5819	41.585	319.783	Pattern11	0	gi|802567082|ref|XP_012067682.1|	PREDICTED: NAC transcription factor 29 [Jatropha curcas]	2e-130	27037495	Potri.008G089000.1	5e-126	AT1G69490	NAC-like, activated by AP3/PI	2e-85	PF02365	PTHR31719,PTHR31719:SF40				GO:GO:0006355,GO:GO:0003677				NAC
comp89866_c0_seq1	comp89866_c0	184.998	30.5962	33.4417	112.324	Pattern11	0	gi|225453610|ref|XP_002267383.1|	PREDICTED: NAC domain-containing protein 43-like [Vitis vinifera]	2e-155	27034743	Potri.014G104800.1	8e-140	AT2G46770	NAC (No Apical Meristem) domain transcriptional regulator superfamily protein	3e-98	PF02365	PTHR31989,PTHR31989:SF45				GO:GO:0006355,GO:GO:0003677				NAC
comp81750_c0_seq1	comp81750_c0	43.1105	29.1419	12.0077	52.0411	Pattern12	4.18e-12	gi|225441662|ref|XP_002277068.1|	PREDICTED: NAC domain-containing protein 100-like [Vitis vinifera]	1e-124	27025140	Potri.019G031600.1	4e-120	AT5G18270	Arabidopsis NAC domain containing protein 87	3e-77	PF02365	PTHR31744,PTHR31744:SF10				GO:GO:0006355,GO:GO:0003677				NAC
comp92081_c0_seq3	comp92081_c0	66.7802	30.1026	51.074	70.6279	Pattern12	1.31e-09	gi|359474569|ref|XP_002280894.2|	PREDICTED: NAC domain-containing protein 86 [Vitis vinifera]	3e-150	27044963	Potri.001G144400.4	8e-149	AT4G17980	NAC domain containing protein 71	1e-77	PF02365	PTHR31989,PTHR31989:SF51				GO:GO:0006355,GO:GO:0003677				NAC
comp50452_c0_seq1	comp50452_c0	91.396	157.002	26.1173	146.973	Pattern13	0	gi|590650200|ref|XP_007032595.1|	NAC domain containing protein 80 [Theobroma cacao]	2e-06	27018472	Potri.015G020000.1	2e-08	AT5G18270	Arabidopsis NAC domain containing protein 87	7e-08	PF02365	PTHR31744,PTHR31744:SF10				GO:GO:0006355,GO:GO:0003677				NAC
comp84086_c0_seq1	comp84086_c0	2396.68	174.705	44.0405	189.019	Pattern13	0	gi|590608672|ref|XP_007021328.1|	NAC domain class transcription factor isoform 1 [Theobroma cacao]	2e-167	27001220	Potri.011G123300.1	2e-153	AT4G27410	NAC (No Apical Meristem) domain transcriptional regulator superfamily protein	1e-100	PF02365	PTHR31719,PTHR31719:SF39				GO:GO:0006355,GO:GO:0003677				NAC
comp86885_c0_seq1	comp86885_c0	66.0333	117.003	39.1284	37.2019	Pattern14	0	gi|661899683|emb|CDO97677.1|	unnamed protein product [Coffea canephora]	2e-159	26996565	Potri.003G046700.1	6e-150	AT2G02450	NAC domain containing protein 35	2e-92	PF02365	PTHR31989,PTHR31989:SF11				GO:GO:0006355,GO:GO:0003677				NAC
comp89289_c0_seq1	comp89289_c0	218.849	99.3529	39.9194	65.069	Pattern14	0	gi|751143084|gb|AJF38901.1|	NAC transcription factor [Diospyros kaki]	2e-141	27028167	Potri.005G069500.1	3e-140	AT1G01720	NAC (No Apical Meristem) domain transcriptional regulator superfamily protein	2e-96	PF02365	PTHR31719,PTHR31719:SF16				GO:GO:0006355,GO:GO:0003677				NAC
comp92931_c0_seq1	comp92931_c0	54.5684	18.8875	26.6465	32.6185	Pattern14	2.2e-11	gi|255553617|ref|XP_002517849.1|	transcription factor, putative [Ricinus communis]	7e-146	26984041	Potri.017G016700.1	3e-140	AT4G28500	NAC domain containing protein 73	4e-95	PF02365	PTHR31079,PTHR31079:SF6				GO:GO:0006355,GO:GO:0003677				NAC
comp94849_c0_seq3	comp94849_c0	1549.7	2312.26	1750.53	1656.65	Pattern14	0	gi|661896624|emb|CDO99813.1|	unnamed protein product [Coffea canephora]	7e-87	26979588	Potri.010G229700.1	3e-74	AT5G04410	NAC domain containing protein 2	6e-60	PF02365	PTHR31989,PTHR31989:SF43				GO:GO:0006355,GO:GO:0003677				NAC
comp26795_c0_seq1	comp26795_c0	16.9934	2.01206	5.58659	24.7637	Pattern15	1.1e-13	gi|225453610|ref|XP_002267383.1|	PREDICTED: NAC domain-containing protein 43-like [Vitis vinifera]	7e-36	27024320	Potri.002G178700.1	1e-30	AT2G46770	NAC (No Apical Meristem) domain transcriptional regulator superfamily protein	6e-13	PF02365	PTHR31989,PTHR31989:SF45				GO:GO:0006355,GO:GO:0003677				NAC
comp35549_c0_seq1	comp35549_c0	360.547	397.448	393.134	590.691	Pattern2	0	gi|359486687|ref|XP_002265345.2|	PREDICTED: NAC domain-containing protein 78 [Vitis vinifera]	5e-86	27037643	Potri.008G031800.2	8e-70	AT5G04410	NAC domain containing protein 2	8e-27	PF02365	PTHR31989,PTHR31989:SF43				GO:GO:0006355,GO:GO:0003677				NAC
comp64252_c1_seq1	comp64252_c1	22.1775	18.8479	9.8545	51.0026	Pattern2	9.25e-08	gi|198400323|gb|ACH87170.1|	nam-like protein [Camellia sinensis]	3e-73	27022524	Potri.002G081000.1	3e-62	AT1G01720	NAC (No Apical Meristem) domain transcriptional regulator superfamily protein	3e-49	PF02365	PTHR31719,PTHR31719:SF16				GO:GO:0006355,GO:GO:0003677				NAC
comp75235_c0_seq2	comp75235_c0	13.2137	13.718	2.15759	9.01861	Pattern3	9.21e-05	gi|225452871|ref|XP_002283811.1|	PREDICTED: NAC domain-containing protein 100 [Vitis vinifera]	1e-89	26984232	Potri.017G086200.1	3e-90	AT5G61430	NAC domain containing protein 100	1e-56	PF02365	PTHR31744,PTHR31744:SF7				GO:GO:0006355,GO:GO:0003677				NAC
comp78104_c0_seq1	comp78104_c0	60.5335	102.563	16.4683	93.0135	Pattern3	0	gi|698441452|ref|XP_009761662.1|	PREDICTED: NAC domain-containing protein 100-like [Nicotiana sylvestris]	6e-81	26984233	Potri.017G086200.2	3e-80	AT5G61430	NAC domain containing protein 100	2e-64	PF02365	PTHR31744,PTHR31744:SF7				GO:GO:0006355,GO:GO:0003677				NAC
comp96506_c4_seq1	comp96506_c4	90.8949	86.4421	22.7255	100.703	Pattern3	0	gi|590668121|ref|XP_007037404.1|	NAC domain protein, IPR003441 [Theobroma cacao]	0	27018472	Potri.015G020000.1	1e-178	AT5G61430	NAC domain containing protein 100	5e-122	PF02365	PTHR31744,PTHR31744:SF7				GO:GO:0006355,GO:GO:0003677				NAC
comp98034_c0_seq3	comp98034_c0	728.232	786.641	633.532	792.232	Pattern3	8.63e-09	gi|21105742|gb|AAM34770.1|AF509870_1	nam-like protein 7 [Petunia x hybrida]	0	27023007	Potri.002G061300.2	9e-174	AT1G34190	NAC domain containing protein 17	3e-98	PF02365	PTHR31989,PTHR31989:SF27				GO:GO:0006355,GO:GO:0003677				NAC
comp88988_c0_seq3	comp88988_c0	37.8755	35.7261	126.048	98.6389	Pattern4	0	gi|661893609|emb|CDP02050.1|	unnamed protein product [Coffea canephora]	3e-167	27044278	Potri.001G343800.2	4e-150	AT3G01600	NAC domain containing protein 44	5e-79	PF02365	PTHR31079,PTHR31079:SF2				GO:GO:0006355,GO:GO:0003677				NAC
comp91374_c0_seq2	comp91374_c0	541.825	401.811	574.011	576.464	Pattern5	0	gi|225423879|ref|XP_002281522.1|	PREDICTED: NAC domain-containing protein 8 isoform X1 [Vitis vinifera]	4e-155	26980165	Potri.010G129700.3	4e-149	AT1G25580	NAC (No Apical Meristem) domain transcriptional regulator superfamily protein	2e-110	PF02365	PTHR31079,PTHR31079:SF9				GO:GO:0006355,GO:GO:0003677				NAC
comp74535_c0_seq1	comp74535_c0	12.3159	45.2958	24.0083	75.2937	Pattern6	0	gi|225461532|ref|XP_002282655.1|	PREDICTED: protein CUP-SHAPED COTYLEDON 2 [Vitis vinifera]	6e-140	27001762	Potri.011G115400.1	6e-129	AT5G53950	NAC (No Apical Meristem) domain transcriptional regulator superfamily protein	9e-83	PF02365	PTHR31744,PTHR31744:SF22				GO:GO:0006355,GO:GO:0003677				NAC
comp76520_c0_seq2	comp76520_c0	219.129	71.6951	75.6317	253.463	Pattern7	0	gi|645261057|ref|XP_008236110.1|	PREDICTED: NAC transcription factor 29 [Prunus mume]	1e-105	26987854	Potri.009G141600.1	3e-98	AT2G17040	NAC domain containing protein 36	3e-74	PF02365	PTHR31989,PTHR31989:SF2				GO:GO:0006355,GO:GO:0003677				NAC
comp77576_c0_seq4	comp77576_c0	275.825	92.4154	121.398	318.688	Pattern7	0	gi|225458374|ref|XP_002283395.1|	PREDICTED: NAC transcription factor NAM-2-like isoform X1 [Vitis vinifera]	2e-54	27034849	Potri.014G041300.6	2e-51	AT5G07680	NAC domain containing protein 80	1e-12	PF02365	PTHR31744,PTHR31744:SF7				GO:GO:0006355,GO:GO:0003677				NAC
comp97864_c2_seq30	comp97864_c2	551.249	719.894	651.005	572.214	Pattern7	2.94e-06	gi|802716032|ref|XP_012084854.1|	PREDICTED: NAC transcription factor 29-like [Jatropha curcas]	2e-12	27019355	Potri.015G007000.1	1e-14	AT1G61110	NAC domain containing protein 25	6e-08	PF02365	PTHR31719,PTHR31719:SF9				GO:GO:0006355,GO:GO:0003677				NAC
comp58264_c0_seq1	comp58264_c0	27.8348	7.84659	7.67899	9.17075	Pattern8	2.56e-08	gi|731380103|ref|XP_010662224.1|	PREDICTED: NAC domain-containing protein 7 [Vitis vinifera]	0	27046672	Potri.001G120000.1	0	AT1G12260	NAC 007	2e-124	PF02365	PTHR31989,PTHR31989:SF32				GO:GO:0006355,GO:GO:0003677				NAC
comp75392_c2_seq2	comp75392_c2	44.2585	6.74172	2.80084	13.8898	Pattern8	0	gi|697177359|ref|XP_009597635.1|	PREDICTED: NAC domain-containing protein 90-like [Nicotiana tomentosiformis]	3e-19	27007988	Potri.006G209200.1	9e-18	AT5G22380	NAC domain containing protein 90	2e-12	PF02365	PTHR31989,PTHR31989:SF4				GO:GO:0006355,GO:GO:0003677				NAC
comp76485_c0_seq1	comp76485_c0	13.1481	3.36441	0.292268	0.783811	Pattern8	0.0270943	gi|590624817|ref|XP_007025712.1|	NAC domain containing protein 25 [Theobroma cacao]	2e-50	27001320	Potri.011G046700.1	7e-41	AT1G61110	NAC domain containing protein 25	1e-19	PF02365	PTHR31719,PTHR31719:SF9				GO:GO:0006355,GO:GO:0003677				NAC
comp96818_c1_seq8	comp96818_c1	76.5069	59.1025	281.178	154.885	Pattern9	0	gi|658037739|ref|XP_008354424.1|	PREDICTED: NAC domain-containing protein 8-like, partial [Malus domestica]	1e-125	27008923	Potri.018G068700.1	5e-126	AT4G29230	NAC domain containing protein 75	4e-100	PF02365	PTHR31079,PTHR31079:SF3				GO:GO:0006355,GO:GO:0003677				NAC
comp94084_c3_seq1	comp94084_c3	131.265	192.833	128.602	120.281	Pattern5	1.22e-06	gi|703117617|ref|XP_010101418.1|	NF-X1-type zinc finger protein NFXL2 [Morus notabilis]	2e-58	26980207	Potri.010G188700.1	3e-50	AT5G05660	sequence-specific DNA binding transcription factors;zinc ion binding;sequence-specific DNA binding transcription factors	2e-50	PF01422	PTHR12360			K15683	GO:GO:0008270,GO:GO:0006355,GO:GO:0005634,GO:GO:0003700				NF-X1
comp98458_c1_seq43	comp98458_c1	334.238	375.619	303.988	324.226	Pattern5	0.0317168	gi|297736605|emb|CBI25476.3|	unnamed protein product [Vitis vinifera]	2e-88	26980207	Potri.010G188700.1	5e-79	AT5G05660	sequence-specific DNA binding transcription factors;zinc ion binding;sequence-specific DNA binding transcription factors	1e-06	PF01422	PTHR12360			K15683	GO:GO:0008270,GO:GO:0006355,GO:GO:0005634,GO:GO:0003700				NF-X1
comp87524_c0_seq1	comp87524_c0	437.165	410.443	226.915	321.266	Pattern9	0	gi|731427206|ref|XP_010663894.1|	PREDICTED: NF-X1-type zinc finger protein NFXL1-like [Vitis vinifera]	0	27051013	Potri.012G043700.1	0	AT1G10170	NF-X-like 1	0	PF01422	PTHR12360,PTHR12360:SF0			K12236	GO:GO:0008270,GO:GO:0006355,GO:GO:0005634,GO:GO:0003700				NF-X1
comp78303_c0_seq1	comp78303_c0	216.14	141.931	69.871	131.247	Pattern13	0	gi|694432751|ref|XP_009343714.1|	PREDICTED: nuclear transcription factor Y subunit A-1-like isoform X2 [Pyrus x bretschneideri]	3e-23	26987175	Potri.009G052900.6	6e-11	AT3G20910	nuclear factor Y, subunit A9	8e-14	PF02045	PTHR12632,PTHR12632:SF14	KOG1561		K08064	GO:GO:0006355,GO:GO:0003700				NF-YA
comp91011_c0_seq5	comp91011_c0	348.059	301.012	203.265	255.786	Pattern15	0	gi|359478376|ref|XP_002282778.2|	PREDICTED: nuclear transcription factor Y subunit A-1 [Vitis vinifera]	4e-96	27042079	Potri.001G257600.2	2e-72	AT5G12840	nuclear factor Y, subunit A1	2e-48	PF02045	PTHR12632,PTHR12632:SF14	KOG1561		K08064	GO:GO:0006355,GO:GO:0003700				NF-YA
comp77303_c0_seq2	comp77303_c0	58.7473	61.951	24.497	65.4085	Pattern3	5.92e-12	gi|225450115|ref|XP_002278849.1|	PREDICTED: nuclear transcription factor Y subunit A-1-like [Vitis vinifera]	2e-43	27045349	Potri.001G266000.5	1e-39	AT1G72830	nuclear factor Y, subunit A3	4e-25	PF02045	PTHR12632,PTHR12632:SF12	KOG1561		K08064	GO:GO:0006355,GO:GO:0003700				NF-YA
comp82643_c0_seq1	comp82643_c0	65.9884	28.174	11.5629	48.3146	Pattern7	0	gi|645243992|ref|XP_008228232.1|	PREDICTED: nuclear transcription factor Y subunit A-3-like isoform X4 [Prunus mume]	3e-44	27010761	Potri.018G064700.3	1e-21	AT1G72830	nuclear factor Y, subunit A3	7e-25	PF02045	PTHR12632,PTHR12632:SF12	KOG1561		K08064	GO:GO:0006355,GO:GO:0003700				NF-YA
comp83431_c0_seq4	comp83431_c0	149.369	119.086	19.5342	65.1542	Pattern9	0	gi|658029558|ref|XP_008350234.1|	PREDICTED: nuclear transcription factor Y subunit A-10-like [Malus domestica]	3e-100	27013007	Potri.016G068200.3	7e-92	AT3G05690	nuclear factor Y, subunit A2	5e-45	PF02045	PTHR12632,PTHR12632:SF7	KOG1561		K08064	GO:GO:0006355,GO:GO:0003700				NF-YA
comp96434_c1_seq7	comp96434_c1	640.035	603.457	91.5953	323.888	Pattern9	0	gi|590575496|ref|XP_007012703.1|	Nuclear transcription factor Y subunit A-3, putative isoform 1 [Theobroma cacao]	4e-73	27006832	Potri.006G145100.6	1e-50	AT1G17590	nuclear factor Y, subunit A8	8e-34	PF02045	PTHR12632,PTHR12632:SF12	KOG1561		K08064	GO:GO:0006355,GO:GO:0003700				NF-YA
comp92533_c0_seq1	comp92533_c0	529.622	384.045	510.533	865.237	Pattern10	0	gi|604342172|gb|EYU41279.1|	hypothetical protein MIMGU_mgv1a015382mg [Erythranthe guttata]	1e-92	27018153	Potri.015G052800.1	1e-85	AT5G23090	nuclear factor Y, subunit B13	5e-70	PF00808	PTHR11064,PTHR11064:SF35	KOG0871							NF-YB
comp62940_c0_seq1	comp62940_c0	104.342	160.304	260.118	160.088	Pattern13	0	gi|702474177|ref|XP_010031521.1|	PREDICTED: DNA polymerase epsilon subunit D [Eucalyptus grandis]	1e-49	26985783	Potri.009G163500.1	1e-48	AT2G27470	nuclear factor Y, subunit B11	2e-35	PF00808	PTHR11064	KOG0870	2.7.7.7	K02326					NF-YB
comp85225_c0_seq4	comp85225_c0	1305.53	780.208	505.927	823.169	Pattern13	0	gi|255580369|ref|XP_002531012.1|	ccaat-binding transcription factor subunit A, putative [Ricinus communis]	2e-75	27035155	Potri.014G167800.2	2e-72	AT4G14540	nuclear factor Y, subunit B3	2e-55	PF00808	PTHR11064,PTHR11064:SF27	KOG0869							NF-YB
comp95700_c0_seq4	comp95700_c0	616.201	616.091	834.836	678.602	Pattern3	1.97e-13	gi|225449176|ref|XP_002278716.1|	PREDICTED: nuclear transcription factor Y subunit B-1-like isoform X1 [Vitis vinifera]	1e-95	27036542	Potri.008G044800.5	7e-88	AT3G53340	nuclear factor Y, subunit B10	4e-63	PF00808	PTHR11064,PTHR11064:SF27	KOG0869							NF-YB
comp85042_c0_seq1	comp85042_c0	28.2667	44.365	76.4685	74.0107	Pattern4	9.18e-09	gi|661883575|emb|CDP12919.1|	unnamed protein product [Coffea canephora]	3e-84	27031296	Potri.005G083400.1	2e-85	AT4G14540	nuclear factor Y, subunit B3	4e-45	PF00808	PTHR11064,PTHR11064:SF27	KOG0869							NF-YB
comp93880_c0_seq8	comp93880_c0	447.309	400.991	1061.76	756.169	Pattern9	0	gi|296086079|emb|CBI31520.3|	unnamed protein product [Vitis vinifera]	1e-70	27036543	Potri.008G044800.4	7e-70	AT2G38880	nuclear factor Y, subunit B1	6e-49	PF00808	PTHR11064,PTHR11064:SF45	KOG0869							NF-YB
comp43360_c0_seq1	comp43360_c0	119.519	86.74	181.618	138.793	Pattern12	0	gi|703072226|ref|XP_010089230.1|	Nuclear transcription factor Y subunit C-2 [Morus notabilis]	9e-104	27029130	Potri.005G094900.1	2e-99	AT1G56170	nuclear factor Y, subunit C2	2e-58	PF00808	PTHR10252,PTHR10252:SF48	KOG1657							NF-YC
comp62879_c0_seq1	comp62879_c0	209.497	129.359	390.491	325.022	Pattern14	0	gi|350540630|ref|NP_001234244.1|	CONSTANS interacting protein 2a [Solanum lycopersicum]	1e-55	27017494	Potri.015G097400.1	2e-47	AT3G48590	nuclear factor Y, subunit C1	2e-42	PF00808	PTHR10252,PTHR10252:SF39	KOG1657							NF-YC
comp80536_c4_seq1	comp80536_c4	216.551	146.918	407.344	327.094	Pattern15	0	gi|15242784|ref|NP_201152.1|	nuclear transcription factor Y subunit C-4 [Arabidopsis thaliana]	7e-58	27050967	Potri.012G098500.2	2e-59	AT5G63470	nuclear factor Y, subunit C4	1e-46	PF00808	PTHR10252,PTHR10252:SF38	KOG1657							NF-YC
comp91453_c0_seq5	comp91453_c0	845.961	1238.06	350.6	514.489	Pattern15	0	gi|747086544|ref|XP_011090777.1|	PREDICTED: nuclear transcription factor Y subunit C-9-like isoform X1 [Sesamum indicum]	2e-121	27025304	Potri.019G047000.2	7e-117	AT1G08970	nuclear factor Y, subunit C9	7e-68	PF00808	PTHR10252,PTHR10252:SF48	KOG1657		K08066					NF-YC
comp96049_c2_seq4	comp96049_c2	244.074	435.4	166.005	203.87	Pattern15	0	gi|747085513|ref|XP_011090221.1|	PREDICTED: dr1-associated corepressor-like isoform X2 [Sesamum indicum]	5e-58	27043450	Potri.001G225400.1	4e-58	AT3G12480	nuclear factor Y, subunit C11	3e-42	PF00808	PTHR10252,PTHR10252:SF40	KOG1659							NF-YC
comp80536_c3_seq2	comp80536_c3	2.02395	0.868488	35.4366	10.8937	Pattern3	0	gi|147819278|emb|CAN73357.1|	hypothetical protein VITISV_012625 [Vitis vinifera]	8e-14	27050967	Potri.012G098500.2	8e-16	AT3G48590	nuclear factor Y, subunit C1	1e-11	PF00808	PTHR10252,PTHR10252:SF39	KOG1657							NF-YC
comp99018_c1_seq3	comp99018_c1	519.508	417.155	686.291	791.965	Pattern4	0	gi|225451003|ref|XP_002284851.1|	PREDICTED: nuclear transcription factor Y subunit C-9-like isoform X4 [Vitis vinifera]	2e-102	27031835	Potri.005G035000.1	3e-95	AT1G08970	nuclear factor Y, subunit C9	4e-59	PF00808	PTHR10252,PTHR10252:SF48	KOG1657		K08066					NF-YC
comp77433_c0_seq1	comp77433_c0	16.943	6.46663	447.233	317.287	Pattern9	0	gi|225425432|ref|XP_002271716.1|	PREDICTED: chromatin accessibility complex protein 1 [Vitis vinifera]	6e-50	27045090	Potri.001G055000.1	2e-45	AT5G43250	nuclear factor Y, subunit C13	2e-35	PF00808	PTHR10252,PTHR10252:SF25								NF-YC
comp96070_c0_seq2	comp96070_c0	339.529	301.783	150.256	192.542	Pattern4	0	gi|731382611|ref|XP_010645880.1|	PREDICTED: protein NLP2-like [Vitis vinifera]	0	27029899	Potri.005G251700.1	0	AT4G35270	Plant regulator RWP-RK family protein	0	PF00564,PF02042	PTHR32002,PTHR32002:SF3				GO:GO:0005515				Nin-like
comp95578_c0_seq1	comp95578_c0	169.445	339.259	194.848	198.283	Pattern5	0	gi|661884798|emb|CDP11561.1|	unnamed protein product [Coffea canephora]	2e-17	27040967	Potri.001G087900.1	9e-08	AT4G24020	NIN like protein 7	8e-07	PF00564,PF02042	PTHR32002,PTHR32002:SF4				GO:GO:0005515				Nin-like
comp89755_c0_seq1	comp89755_c0	253.172	393.253	242.982	413.784	Pattern6	0	gi|747048670|ref|XP_011070353.1|	PREDICTED: protein NLP7 isoform X1 [Sesamum indicum]	0	27040967	Potri.001G087900.1	0	AT4G24020	NIN like protein 7	0	PF00564,PF02042	PTHR32002,PTHR32002:SF4				GO:GO:0005515				Nin-like
comp92623_c0_seq7	comp92623_c0	105.119	26.9972	111.621	57.779	Pattern6	0	gi|661894798|emb|CDP01797.1|	unnamed protein product [Coffea canephora]	7e-95	27031637	Potri.005G101000.2	7e-72	AT4G35590	RWP-RK domain-containing protein	7e-09	PF02042	PTHR32002,PTHR32002:SF13								Nin-like
comp99041_c0_seq2	comp99041_c0	226.614	314.371	221.654	277.902	Pattern6	0.00122745	gi|731378649|ref|XP_010659716.1|	PREDICTED: protein NLP6-like [Vitis vinifera]	4e-21	27040967	Potri.001G087900.1	2e-12	AT4G24020	NIN like protein 7	5e-10	PF00564,PF02042	PTHR32002,PTHR32002:SF4				GO:GO:0005515				Nin-like
comp49983_c0_seq1	comp49983_c0	1852.56	414.651	202.077	217.062	Pattern14	0	gi|253560642|gb|ACT33043.1|	RAV transcription factor [Camellia sinensis]	0	27039217	Potri.008G117100.1	2e-163	AT1G13260	related to ABI3/VP1 1	5e-110	PF00847,PF02362	PTHR31140,PTHR31140:SF3			K09287	GO:GO:0006355,GO:GO:0003700,GO:GO:0003677				RAV
comp49043_c0_seq1	comp49043_c0	1286.56	410.198	31.1953	248.432	Pattern15	0	gi|253560642|gb|ACT33043.1|	RAV transcription factor [Camellia sinensis]	0	27039217	Potri.008G117100.1	1e-162	AT1G68840	related to ABI3/VP1 2	4e-112	PF00847,PF02362	PTHR31140,PTHR31140:SF3			K09287	GO:GO:0006355,GO:GO:0003700,GO:GO:0003677				RAV
comp30120_c0_seq1	comp30120_c0	22.5088	1.04874	0	4.41505	Pattern8	0	gi|147782990|emb|CAN68564.1|	hypothetical protein VITISV_032171 [Vitis vinifera]	3e-42	27039217	Potri.008G117100.1	8e-38	AT1G13260	related to ABI3/VP1 1	3e-33	PF00847,PF02362	PTHR31140,PTHR31140:SF3			K09287	GO:GO:0006355,GO:GO:0003700,GO:GO:0003677				RAV
comp100137_c0_seq1	comp100137_c0	85.7396	36.1761	59.778	163.974	Pattern10	0	gi|590670302|ref|XP_007038017.1|	Squamosa promoter-binding protein isoform 1 [Theobroma cacao]	9e-66	27019196	Potri.015G098900.3	2e-59	AT5G50570	Squamosa promoter-binding protein-like (SBP domain) transcription factor family protein	1e-22	PF03110	PTHR31251,PTHR31251:SF20				GO:GO:0005634,GO:GO:0003677				SBP
comp98778_c1_seq8	comp98778_c1	1865.18	1728.86	1644.02	2177.62	Pattern11	0	gi|743798809|ref|XP_011011624.1|	PREDICTED: squamosa promoter-binding-like protein 1 isoform X1 [Populus euphratica]	2e-140	26978755	Potri.010G154000.2	5e-141	AT2G47070	squamosa promoter binding protein-like 1	7e-57	PF03110	PTHR31251,PTHR31251:SF8				GO:GO:0005634,GO:GO:0003677				SBP
comp99868_c0_seq1	comp99868_c0	70.5339	14.5349	14.0478	161.098	Pattern11	0	gi|645269624|ref|XP_008240083.1|	PREDICTED: squamosa promoter-binding-like protein 18 [Prunus mume]	5e-59	27018572	Potri.015G060400.2	9e-44	AT1G69170	Squamosa promoter-binding protein-like (SBP domain) transcription factor family protein	2e-21	PF03110	PTHR31251,PTHR31251:SF22				GO:GO:0005634,GO:GO:0003677				SBP
comp95705_c1_seq3	comp95705_c1	1765.8	813.856	725.939	835.258	Pattern13	0	gi|802700226|ref|XP_012083646.1|	PREDICTED: squamosa promoter-binding-like protein 8 [Jatropha curcas]	7e-99	27035568	Potri.014G057700.2	1e-92	AT1G02065	squamosa promoter binding protein-like 8	7e-59	PF03110	PTHR31251,PTHR31251:SF4				GO:GO:0005634,GO:GO:0003677				SBP
comp62727_c0_seq1	comp62727_c0	497.271	73.0881	206.343	1476.74	Pattern15	0	gi|763801829|gb|KJB68767.1|	hypothetical protein B456_011G029400 [Gossypium raimondii]	1e-41	26993108	Potri.004G046700.1	7e-40	AT1G53160	squamosa promoter binding protein-like 4	2e-33	PF03110	PTHR31251,PTHR31251:SF9				GO:GO:0005634,GO:GO:0003677				SBP
comp80243_c0_seq1	comp80243_c0	787.512	93.6204	437.002	1823.64	Pattern15	0	gi|659084786|ref|XP_008443072.1|	PREDICTED: squamosa promoter-binding-like protein 9 [Cucumis melo]	2e-55	27013584	Potri.016G048500.1	1e-47	AT2G42200	squamosa promoter binding protein-like 9	2e-39	PF03110	PTHR31251,PTHR31251:SF23				GO:GO:0005634,GO:GO:0003677				SBP
comp90336_c0_seq6	comp90336_c0	616.253	525.402	358.04	762.44	Pattern15	0	gi|719983126|ref|XP_010250660.1|	PREDICTED: squamosa promoter-binding-like protein 16 [Nelumbo nucifera]	5e-55	27019196	Potri.015G098900.3	7e-52	AT5G50570	Squamosa promoter-binding protein-like (SBP domain) transcription factor family protein	1e-36	PF03110	PTHR31251,PTHR31251:SF20				GO:GO:0005634,GO:GO:0003677				SBP
comp72792_c0_seq4	comp72792_c0	41.0387	20.8022	30.3708	86.485	Pattern2	0	gi|743831122|ref|XP_011023967.1|	PREDICTED: squamosa promoter-binding-like protein 13A [Populus euphratica]	1e-41	27049825	Potri.012G100700.1	7e-44	AT5G50570	Squamosa promoter-binding protein-like (SBP domain) transcription factor family protein	3e-27	PF03110	PTHR31251,PTHR31251:SF20				GO:GO:0005634,GO:GO:0003677				SBP
comp87456_c0_seq9	comp87456_c0	434.401	375.951	337.739	647.11	Pattern2	0	gi|225451487|ref|XP_002274360.1|	PREDICTED: squamosa promoter-binding-like protein 13A [Vitis vinifera]	2e-36	27049828	Potri.012G100700.3	2e-33	AT5G50570	Squamosa promoter-binding protein-like (SBP domain) transcription factor family protein	4e-20	PF03110	PTHR31251,PTHR31251:SF20				GO:GO:0005634,GO:GO:0003677				SBP
comp94194_c0_seq4	comp94194_c0	483.099	524.558	450.194	672.493	Pattern2	2e-15	gi|225432430|ref|XP_002277039.1|	PREDICTED: squamosa promoter-binding-like protein 7 [Vitis vinifera]	0	27037895	Potri.008G197000.1	0	AT5G18830	squamosa promoter binding protein-like 7	1e-172	PF03110	PTHR31251,PTHR31251:SF2				GO:GO:0005634,GO:GO:0003677				SBP
comp62884_c0_seq1	comp62884_c0	353.385	436.202	256.836	363.555	Pattern3	0	gi|460388468|ref|XP_004239889.1|	PREDICTED: squamosa promoter-binding-like protein 1 [Solanum lycopersicum]	1e-31	26978755	Potri.010G154000.2	6e-28	AT2G47070	squamosa promoter binding protein-like 1	6e-13	PF03110	PTHR31251,PTHR31251:SF8				GO:GO:0005634,GO:GO:0003677				SBP
comp92250_c0_seq9	comp92250_c0	911.441	821.786	1103.78	1178.4	Pattern4	0	gi|731376455|ref|XP_010655960.1|	PREDICTED: squamosa promoter-binding-like protein 2 isoform X2 [Vitis vinifera]	3e-108	27047289	Potri.001G055900.4	2e-81	AT5G43270	squamosa promoter binding protein-like 2	4e-45	PF03110	PTHR31251,PTHR31251:SF1				GO:GO:0005634,GO:GO:0003677				SBP
comp89072_c0_seq6	comp89072_c0	979.812	410.054	421.64	1157.27	Pattern7	0	gi|731426063|ref|XP_010663471.1|	PREDICTED: squamosa promoter-binding-like protein 6 isoform X3 [Vitis vinifera]	0	27018572	Potri.015G060400.2	6e-151	AT1G69170	Squamosa promoter-binding protein-like (SBP domain) transcription factor family protein	1e-40	PF03110	PTHR31251,PTHR31251:SF22				GO:GO:0005634,GO:GO:0003677				SBP
comp93386_c0_seq3	comp93386_c0	563.993	710.336	687.017	656.763	Pattern8	1.74e-07	gi|641866604|gb|KDO85289.1|	hypothetical protein CISIN_1g001317mg [Citrus sinensis]	6e-158	27028407	Potri.005G258700.4	8e-165	AT1G20980	squamosa promoter binding protein-like 14	9e-98	PF03110	PTHR31251,PTHR31251:SF3				GO:GO:0005634,GO:GO:0003677				SBP
comp54577_c0_seq1	comp54577_c0	39.7752	17.4783	102.953	317.169	Pattern9	0	gi|62856979|gb|AAY16440.1|	squamosa promoter binding-like protein [Betula platyphylla]	2e-67	27016317	Potri.007G138800.1	4e-65	AT3G15270	squamosa promoter binding protein-like 5	4e-36	PF03110	PTHR31251,PTHR31251:SF9				GO:GO:0005634,GO:GO:0003677				SBP
comp84785_c0_seq2	comp84785_c0	287.399	279.99	215.927	364.079	Pattern9	4.2e-14	gi|743758846|ref|XP_010929104.1|	PREDICTED: squamosa promoter-binding protein 1 isoform X1 [Elaeis guineensis]	2e-43	27016317	Potri.007G138800.1	5e-43	AT3G15270	squamosa promoter binding protein-like 5	8e-32	PF03110	PTHR31251,PTHR31251:SF9				GO:GO:0005634,GO:GO:0003677				SBP
comp90558_c2_seq6	comp90558_c2	44.9216	41.6287	45.2402	156.788	Pattern2	0	gi|590703107|ref|XP_007046785.1|	Lateral root primordium protein-related, putative [Theobroma cacao]	2e-65	27016741	Potri.007G017500.1	6e-63	AT3G51060	Lateral root primordium (LRP) protein-related	4e-48	PF05142	PTHR31604,PTHR31604:SF3								SRS
comp79212_c0_seq2	comp79212_c0	215.489	210.957	114.685	336.743	Pattern9	0	gi|731393526|ref|XP_010651514.1|	PREDICTED: protein LATERAL ROOT PRIMORDIUM 1, partial [Vitis vinifera]	6e-92	27046359	Potri.001G276200.5	1e-80	AT5G12330	Lateral root primordium (LRP) protein-related	5e-56	PF05142	PTHR31604,PTHR31604:SF2								SRS
comp95159_c0_seq26	comp95159_c0	524.755	546.126	812.238	631.478	Pattern9	0	gi|359474503|ref|XP_002279644.2|	PREDICTED: uncharacterized protein LOC100243688 [Vitis vinifera]	5e-122	27043066	Potri.001G148500.1	6e-114	AT1G32730	unknown protein; LOCATED IN: chloroplast; EXPRESSED IN: 12 plant structures; EXPRESSED DURING: 6 growth stages; CONTAINS InterPro DOMAIN/s: Protein of unknown function DUF702 (InterPro:IPR007818); Has 120 Blast hits to 118 proteins in 39 species: Archae - 0; Bacteria - 8; Metazoa - 63; Fungi - 4; Plants - 33; Viruses - 0; Other Eukaryotes - 12 (source: NCBI BLink).	2e-66		PTHR35696,PTHR35696:SF1								SRS
comp60203_c0_seq1	comp60203_c0	75.1037	144.826	64.3941	237.649	Pattern10	0	gi|225436140|ref|XP_002275098.1|	PREDICTED: BEL1-like homeodomain protein 1 [Vitis vinifera]	1e-63	27048047	Potri.001G216600.2	2e-57	AT2G35940	BEL1-like homeodomain 1	8e-23	PF05920,PF07526	PTHR11850,PTHR11850:SF111	KOG0773			GO:GO:0006355,GO:GO:0003677				TALE
comp90398_c0_seq2	comp90398_c0	744.113	882.148	937.374	472.112	Pattern11	0	gi|731384941|ref|XP_002278796.3|	PREDICTED: homeobox protein ATH1 [Vitis vinifera]	0	27009621	Potri.018G054700.1	0	AT4G32980	homeobox gene 1	6e-87	PF05920,PF07526	PTHR11850,PTHR11850:SF92	KOG0773			GO:GO:0006355,GO:GO:0003677				TALE
comp91955_c2_seq7	comp91955_c2	1235.55	592.702	593.302	956.834	Pattern11	0	gi|225463014|ref|XP_002265494.1|	PREDICTED: homeobox protein knotted-1-like 13 isoform X3 [Vitis vinifera]	0	27006044	Potri.006G259400.4	3e-161	AT5G25220	KNOTTED1-like homeobox gene 3	1e-134	PF03789,PF03790,PF05920,PF03791	PTHR11850,PTHR11850:SF122	KOG0773			GO:GO:0003677,GO:GO:0005634,GO:GO:0006355				TALE
comp96577_c0_seq9	comp96577_c0	837.34	1006.29	560.468	1023	Pattern13	0	gi|373938269|dbj|BAL46506.1|	Knotted1-like homeobox protein [Diospyros kaki]	2e-39	27006046	Potri.006G259400.6	4e-36	AT5G25220	KNOTTED1-like homeobox gene 3	4e-33	PF03789,PF03790,PF05920,PF03791	PTHR11850,PTHR11850:SF122	KOG0773			GO:GO:0003677,GO:GO:0005634,GO:GO:0006355				TALE
comp94333_c0_seq2	comp94333_c0	533.08	711.77	347.853	698.805	Pattern13	0	gi|731401290|ref|XP_010654234.1|	PREDICTED: BEL1-like homeodomain protein 9 [Vitis vinifera]	0	27036591	Potri.008G061000.1	9e-94	AT5G02030	POX (plant homeobox) family protein	1e-107	PF05920,PF07526	PTHR11850,PTHR11850:SF82	KOG0773			GO:GO:0006355,GO:GO:0003677				TALE
comp93792_c2_seq2	comp93792_c2	437.818	581.883	260.415	322.497	Pattern14	0	gi|590677690|ref|XP_007040089.1|	KNOTTED-like homeobox of 7 [Theobroma cacao]	3e-126	27046748	Potri.001G112200.1	1e-127	AT1G62990	KNOTTED-like homeobox of Arabidopsis thaliana 7	1e-83	PF03790,PF05920,PF03791	PTHR11850,PTHR11850:SF74	KOG0773			GO:GO:0005634,GO:GO:0003677,GO:GO:0006355				TALE
comp97808_c0_seq10	comp97808_c0	654.312	1564.02	1226.01	1416.49	Pattern15	0	gi|160420034|dbj|BAF93480.1|	class-I knotted1-like homeobox protein IBKN3 [Ipomoea batatas]	5e-78	27020923	Potri.002G113300.2	4e-76	AT4G08150	KNOTTED-like from Arabidopsis thaliana	1e-65	PF03789,PF05920,PF03790,PF03791	PTHR11850,PTHR11850:SF64	KOG0773			GO:GO:0003677,GO:GO:0006355,GO:GO:0005634				TALE
comp81689_c0_seq2	comp81689_c0	150.678	166.714	181.749	388.669	Pattern2	0	gi|697100529|ref|XP_009591588.1|	PREDICTED: homeobox protein knotted-1-like 6 [Nicotiana tomentosiformis]	5e-43	26982914	Potri.010G043500.2	2e-40	AT1G70510	KNOTTED-like from Arabidopsis thaliana 2	6e-33	PF03789,PF05920,PF03790,PF03791	PTHR11850,PTHR11850:SF99	KOG0773			GO:GO:0003677,GO:GO:0006355,GO:GO:0005634				TALE
comp83644_c0_seq1	comp83644_c0	58.5017	71.0704	53.2066	113.59	Pattern2	2.68e-05	gi|255537924|ref|XP_002510027.1|	homeobox protein knotted-1, putative [Ricinus communis]	1e-20	27020922	Potri.002G113300.1	2e-22	AT4G08150	KNOTTED-like from Arabidopsis thaliana	3e-19	PF03789,PF05920,PF03790,PF03791	PTHR11850,PTHR11850:SF64	KOG0773			GO:GO:0003677,GO:GO:0006355,GO:GO:0005634				TALE
comp89956_c0_seq1	comp89956_c0	103.518	115.75	114.562	31.252	Pattern2	0	gi|225458408|ref|XP_002281889.1|	PREDICTED: BEL1-like homeodomain protein 4 [Vitis vinifera]	0	27014564	Potri.007G032700.2	1e-168	AT4G36870	BEL1-like homeodomain 2	1e-111	PF05920,PF07526	PTHR11850,PTHR11850:SF114	KOG0773			GO:GO:0006355,GO:GO:0003677				TALE
comp54095_c0_seq1	comp54095_c0	155.837	133.236	90.0192	139.292	Pattern3	5.85e-09	gi|764506918|ref|XP_011469909.1|	PREDICTED: homeobox protein knotted-1-like 3 isoform X1 [Fragaria vesca subsp. vesca]	3e-16	27008950	Potri.018G022700.3	1e-17	AT5G25220	KNOTTED1-like homeobox gene 3	1e-15	PF03789,PF03790,PF05920,PF03791	PTHR11850,PTHR11850:SF122	KOG0773			GO:GO:0003677,GO:GO:0005634,GO:GO:0006355				TALE
comp62101_c0_seq1	comp62101_c0	45.5673	58.1433	149.953	80.3703	Pattern3	0	gi|225458165|ref|XP_002281033.1|	PREDICTED: BEL1-like homeodomain protein 11 [Vitis vinifera]	0	27024770	Potri.002G030900.1	0	AT1G75430	BEL1-like homeodomain 11	3e-78	PF05920,PF07526	PTHR11850,PTHR11850:SF132	KOG0773			GO:GO:0006355,GO:GO:0003677				TALE
comp88434_c0_seq2	comp88434_c0	91.0189	110.188	22.0056	88.9695	Pattern3	0	gi|719996042|ref|XP_010254698.1|	PREDICTED: BEL1-like homeodomain protein 6 [Nelumbo nucifera]	0	26989569	Potri.004G159300.4	0	AT4G34610	BEL1-like homeodomain 6	2e-97	PF05920,PF07526	PTHR11850,PTHR11850:SF65	KOG0773			GO:GO:0006355,GO:GO:0003677				TALE
comp44690_c0_seq1	comp44690_c0	136.563	147.128	67.4248	59.0028	Pattern4	0	gi|731387330|ref|XP_002269670.2|	PREDICTED: BEL1-like homeodomain protein 2 [Vitis vinifera]	4e-24	27030620	Potri.005G129500.2	6e-24	AT4G36870	BEL1-like homeodomain 2	2e-09	PF05920,PF07526	PTHR11850,PTHR11850:SF114	KOG0773			GO:GO:0006355,GO:GO:0003677				TALE
comp89533_c1_seq1	comp89533_c1	2.47936	1.60073	8.71844	20.4315	Pattern4	4.84e-05	gi|296081624|emb|CBI20629.3|	unnamed protein product [Vitis vinifera]	7e-78	27005978	Potri.006G230700.1	1e-67	AT4G32980	homeobox gene 1	3e-35	PF05920,PF07526	PTHR11850,PTHR11850:SF92	KOG0773			GO:GO:0006355,GO:GO:0003677				TALE
comp92513_c1_seq3	comp92513_c1	387.682	370.352	232.299	235.671	Pattern4	0	gi|747102224|ref|XP_011099269.1|	PREDICTED: BEL1-like homeodomain protein 4 [Sesamum indicum]	0	27014564	Potri.007G032700.2	0	AT4G36870	BEL1-like homeodomain 2	4e-103	PF05920,PF07526	PTHR11850,PTHR11850:SF114	KOG0773			GO:GO:0006355,GO:GO:0003677				TALE
comp88938_c0_seq4	comp88938_c0	209.259	276.857	97.0529	542.52	Pattern9	0	gi|720010595|ref|XP_010259298.1|	PREDICTED: homeobox protein knotted-1-like 1 isoform X1 [Nelumbo nucifera]	2e-128	26995222	Potri.013G008600.1	2e-109	AT1G23380	KNOTTED1-like homeobox gene 6	3e-65	PF03789,PF05920,PF03790,PF03791	PTHR11850,PTHR11850:SF99	KOG0773			GO:GO:0003677,GO:GO:0006355,GO:GO:0005634				TALE
comp94255_c0_seq4	comp94255_c0	231.956	272.859	159.003	415.921	Pattern9	0	gi|297746284|emb|CBI16340.3|	unnamed protein product [Vitis vinifera]	0	26990614	Potri.004G213300.1	3e-164	AT2G27990	BEL1-like homeodomain 8	2e-61	PF05920,PF07526	PTHR11850,PTHR11850:SF82	KOG0773			GO:GO:0006355,GO:GO:0003677				TALE
comp97088_c4_seq2	comp97088_c4	270.615	302.105	331.265	685.605	Pattern9	0	gi|590626491|ref|XP_007026184.1|	KNOX/ELK homeobox transcription factor isoform 1 [Theobroma cacao]	5e-177	27002160	Potri.011G011100.1	1e-173	AT1G62360	KNOX/ELK homeobox transcription factor	1e-133	PF03789,PF05920,PF03791,PF03790	PTHR11850,PTHR11850:SF100	KOG0773			GO:GO:0003677,GO:GO:0006355,GO:GO:0005634				TALE
comp86637_c1_seq1	comp86637_c1	66.2936	34.4023	50.8141	82.0435	Pattern12	9.99e-10	gi|359490932|ref|XP_002275255.2|	PREDICTED: transcription factor DICHOTOMA [Vitis vinifera]	2e-65	27019239	Potri.015G050500.1	2e-38	AT1G68800	TCP domain protein 12	6e-23	PF03634	PTHR31072,PTHR31072:SF22								TCP
comp61647_c0_seq1	comp61647_c0	46.4062	66.0662	30.2777	234.423	Pattern15	0	gi|359490932|ref|XP_002275255.2|	PREDICTED: transcription factor DICHOTOMA [Vitis vinifera]	2e-56	27019239	Potri.015G050500.1	9e-33	AT1G68800	TCP domain protein 12	2e-17	PF03634	PTHR31072,PTHR31072:SF22								TCP
comp86181_c0_seq4	comp86181_c0	580.906	646.892	263.994	345.536	Pattern15	0	gi|731418573|ref|XP_010660729.1|	PREDICTED: transcription factor TCP20 [Vitis vinifera]	6e-47	27046936	Potri.001G327100.1	5e-48	AT3G27010	TEOSINTE BRANCHED 1, cycloidea, PCF (TCP)-domain family protein 20	5e-20	PF03634	PTHR31072,PTHR31072:SF4								TCP
comp79847_c0_seq1	comp79847_c0	96.7393	127.162	251.874	167.044	Pattern3	0	gi|225456741|ref|XP_002268569.1|	PREDICTED: transcription factor TCP15 [Vitis vinifera]	2e-117	26992560	Potri.004G046300.1	6e-116	AT3G47620	TEOSINTE BRANCHED, cycloidea and PCF (TCP) 14	4e-42	PF03634	PTHR31072,PTHR31072:SF29								TCP
comp74731_c0_seq1	comp74731_c0	63.9922	148.488	53.6684	81.6936	Pattern5	0	gi|731373743|ref|XP_002274048.2|	PREDICTED: transcription factor TCP15-like [Vitis vinifera]	5e-56	27000905	Potri.011G055500.1	1e-36	AT3G47620	TEOSINTE BRANCHED, cycloidea and PCF (TCP) 14	2e-20	PF03634	PTHR31072,PTHR31072:SF29								TCP
comp80627_c0_seq2	comp80627_c0	75.4154	117.535	78.0378	60.8545	Pattern5	0.0141311	gi|356549866|ref|XP_003543311.1|	PREDICTED: transcription factor TCP4-like isoform X1 [Glycine max]	9e-60	27024928	Potri.019G091300.1	1e-56	AT3G15030	TCP family transcription factor 4	2e-40	PF03634	PTHR31072,PTHR31072:SF3								TCP
comp69205_c0_seq2	comp69205_c0	45.6499	65.2762	46.2381	78.2867	Pattern6	0.0018537	gi|359491357|ref|XP_003634271.1|	PREDICTED: transcription factor TCP5 [Vitis vinifera]	7e-102	27018492	Potri.015G058800.1	2e-83	AT5G60970	TEOSINTE BRANCHED 1, cycloidea and PCF transcription factor 5	2e-43	PF03634	PTHR31072,PTHR31072:SF24								TCP
comp32355_c0_seq1	comp32355_c0	25.2208	59.6594	74.0651	4.31252	Pattern7	0	gi|763739211|gb|KJB06710.1|	hypothetical protein B456_001G072200 [Gossypium raimondii]	7e-68	26992560	Potri.004G046300.1	2e-63	AT3G47620	TEOSINTE BRANCHED, cycloidea and PCF (TCP) 14	2e-50	PF03634	PTHR31072,PTHR31072:SF29								TCP
comp60305_c0_seq1	comp60305_c0	44.3928	51.2844	81.1572	23.7289	Pattern9	1.92e-12	gi|763745802|gb|KJB13241.1|	hypothetical protein B456_002G064500 [Gossypium raimondii]	1e-22	27043079	Potri.001G375800.1	8e-24	AT3G15030	TCP family transcription factor 4	3e-15	PF03634	PTHR31072,PTHR31072:SF3								TCP
comp93702_c3_seq8	comp93702_c3	5701	5554.94	9473.16	6809.39	Pattern9	0	gi|225426747|ref|XP_002282409.1|	PREDICTED: transcription factor TCP9-like [Vitis vinifera]	9e-101	27042922	Potri.001G111800.1	3e-89	AT5G51910	TCP family transcription factor	5e-47	PF03634	PTHR31072,PTHR31072:SF32								TCP
comp96177_c1_seq16	comp96177_c1	3495.09	3472.71	2465.92	3143.27	Pattern9	0	gi|225453863|ref|XP_002272896.1|	PREDICTED: transcription factor TCP9 [Vitis vinifera]	7e-50	27032538	Potri.014G078500.1	2e-47	AT2G45680	TCP family transcription factor	1e-33	PF03634	PTHR31072,PTHR31072:SF10								TCP
comp83463_c0_seq1	comp83463_c0	213.576	117.033	198.756	246.674	Pattern10	0	gi|731401720|ref|XP_010654396.1|	PREDICTED: trihelix transcription factor ASIL2-like [Vitis vinifera]	9e-88	26999634	Potri.003G200000.1	8e-54	AT3G14180	sequence-specific DNA binding transcription factors	8e-54	PF13837	PTHR31307,PTHR31307:SF4	KOG4282							Trihelix
comp98611_c0_seq9	comp98611_c0	612.051	427.769	623.885	298.619	Pattern10	0	gi|731426796|ref|XP_010663736.1|	PREDICTED: uncharacterized protein LOC100268000 isoform X2 [Vitis vinifera]	0	27018735	Potri.015G093600.2	0	AT5G63420	RNA-metabolising metallo-beta-lactamase family protein	1e-65	PF07521,PF00753,PF13837	PTHR11203,PTHR11203:SF22		3.5.2.6		GO:GO:0046872,GO:GO:0003723				Trihelix
comp91243_c1_seq1	comp91243_c1	766.143	936.02	613.385	808.676	Pattern12	0	gi|661888213|emb|CDP08330.1|	unnamed protein product [Coffea canephora]	2e-64	27024207	Potri.002G139500.1	2e-28	AT2G44730	Alcohol dehydrogenase transcription factor Myb/SANT-like family protein	1e-22	PF13837	PTHR31307,PTHR31307:SF3	KOG4282							Trihelix
comp93822_c0_seq9	comp93822_c0	131.585	188.869	72.6396	129.663	Pattern12	0	gi|802754529|ref|XP_012088721.1|	PREDICTED: uncharacterized protein LOC105647306 [Jatropha curcas]	1e-75	27043970	Potri.001G066900.1	3e-74	AT2G33550	Homeodomain-like superfamily protein	7e-63	PF13837									Trihelix
comp77258_c0_seq1	comp77258_c0	200.822	277.488	1078.82	291.939	Pattern13	0	gi|565397086|ref|XP_006364133.1|	PREDICTED: trihelix transcription factor GTL1-like [Solanum tuberosum]	3e-52	26994062	Potri.013G039100.2	2e-50	AT1G76880	Duplicated homeodomain-like superfamily protein	1e-19	PF13837	PTHR21654,PTHR21654:SF19	KOG4282							Trihelix
comp96931_c4_seq16	comp96931_c4	405.059	489.962	687.327	524.358	Pattern13	0	gi|731404687|ref|XP_010655521.1|	PREDICTED: trihelix transcription factor ASIL1-like isoform X1 [Vitis vinifera]	2e-83	26997934	Potri.003G118600.1	6e-78	AT3G58630	sequence-specific DNA binding transcription factors	1e-51	PF13837	PTHR31307,PTHR31307:SF2	KOG4282							Trihelix
comp71544_c0_seq2	comp71544_c0	123.922	29.9468	55.1719	68.1828	Pattern14	0	gi|728807453|gb|KHF97594.1|	hypothetical protein F383_13519 [Gossypium arboreum]	3e-46	27045245	Potri.001G028400.1	1e-44	AT3G54390	sequence-specific DNA binding transcription factors	6e-36	PF13837	PTHR31307,PTHR31307:SF7	KOG4282							Trihelix
comp59665_c0_seq1	comp59665_c0	105.917	56.2145	15.7427	9.20701	Pattern15	0	gi|747094377|ref|XP_011095020.1|	PREDICTED: trihelix transcription factor GT-3b [Sesamum indicum]	9e-65	27012935	Potri.016G117300.1	2e-63	AT5G01380	Homeodomain-like superfamily protein	3e-42	PF13837	PTHR10032,PTHR10032:SF215	KOG4282			GO:GO:0006351,GO:GO:0005634,GO:GO:0003700				Trihelix
comp96567_c0_seq4	comp96567_c0	361.214	262.114	582.627	499.591	Pattern15	0	gi|731400696|ref|XP_010654028.1|	PREDICTED: uncharacterized protein LOC100264768 isoform X4 [Vitis vinifera]	2e-138	27004713	Potri.006G117300.1	2e-111	AT3G10030	aspartate/glutamate/uridylate kinase family protein	2e-103	PF13837,PF00696	PTHR21499,PTHR21499:SF26		2.7.4.22						Trihelix
comp99250_c0_seq59	comp99250_c0	875.213	906.903	746.036	925.075	Pattern3	2.86e-11	gi|568851179|ref|XP_006479271.1|	PREDICTED: uncharacterized protein LOC102614167 isoform X1 [Citrus sinensis]	0	27033047	Potri.014G189900.2	0	AT1G13450	Homeodomain-like superfamily protein	9e-131	PF13837	PTHR10032,PTHR10032:SF222	KOG4282			GO:GO:0006351,GO:GO:0005634,GO:GO:0003700				Trihelix
comp28118_c0_seq1	comp28118_c0	9.4039	1.48769	33.9395	19.9388	Pattern4	1.73e-13	gi|720079586|ref|XP_010241711.1|	PREDICTED: uncharacterized protein LOC104586241 [Nelumbo nucifera]	3e-119	27020133	Potri.002G068700.1	6e-115	AT1G21200	sequence-specific DNA binding transcription factors	3e-90	PF13837	PTHR21654,PTHR21654:SF11								Trihelix
comp29735_c0_seq1	comp29735_c0	123.441	127.374	70.3853	82.3615	Pattern4	2e-13	gi|225431601|ref|XP_002276933.1|	PREDICTED: trihelix transcription factor GT-2 [Vitis vinifera]	5e-85	27024833	Potri.019G010200.1	2e-77	AT1G76880	Duplicated homeodomain-like superfamily protein	2e-18	PF13837	PTHR21654,PTHR21654:SF19	KOG4282							Trihelix
comp59988_c0_seq1	comp59988_c0	1.58625	3.64131	19.5986	32.6745	Pattern4	0	gi|255549507|ref|XP_002515806.1|	transcription factor, putative [Ricinus communis]	4e-55	27050089	Potri.012G117500.1	4e-52	AT1G31310	hydroxyproline-rich glycoprotein family protein	1e-40	PF13837	PTHR33492,PTHR33492:SF2								Trihelix
comp76831_c0_seq1	comp76831_c0	343.649	311.661	195.767	243.558	Pattern4	0	gi|802603904|ref|XP_012073331.1|	PREDICTED: trihelix transcription factor ASIL1-like [Jatropha curcas]	1e-141	27000224	Potri.003G056000.1	3e-123	AT3G24490	Alcohol dehydrogenase transcription factor Myb/SANT-like family protein	3e-64	PF13837	PTHR31307,PTHR31307:SF8	KOG4282							Trihelix
comp88817_c3_seq2	comp88817_c3	117.981	139.33	181.122	197.76	Pattern4	2.74e-08	gi|723751892|ref|XP_010314480.1|	PREDICTED: trihelix transcription factor GTL1-like [Solanum lycopersicum]	1e-14	27024465	Potri.002G068600.1	2e-15	AT1G76880	Duplicated homeodomain-like superfamily protein	3e-14	PF13837	PTHR21654,PTHR21654:SF19	KOG4282							Trihelix
comp72032_c0_seq1	comp72032_c0	81.5648	128.901	71.0381	86.8849	Pattern5	8.96e-09	gi|565372214|ref|XP_006352691.1|	PREDICTED: uncharacterized protein LOC102598294 [Solanum tuberosum]	4e-62	27023238	Potri.002G243300.1	1e-51	AT3G24860	Homeodomain-like superfamily protein	3e-25	PF13837	PTHR31307,PTHR31307:SF17	KOG4282							Trihelix
comp83504_c0_seq4	comp83504_c0	16.0193	2.19322	30.1888	18.2256	Pattern5	7.78e-09	gi|460414689|ref|XP_004252697.1|	PREDICTED: trihelix transcription factor GT-1-like isoform X2 [Solanum lycopersicum]	2e-43	27036312	Potri.008G179700.2	8e-29	AT3G25990	Homeodomain-like superfamily protein	1e-28	PF13837	PTHR10032,PTHR10032:SF222	KOG4282			GO:GO:0006351,GO:GO:0005634,GO:GO:0003700				Trihelix
comp63498_c0_seq1	comp63498_c0	177.53	311.975	141.103	258.44	Pattern6	0	gi|225460674|ref|XP_002266272.1|	PREDICTED: uncharacterized protein LOC100259010 [Vitis vinifera]	1e-176	27031692	Potri.005G191700.1	3e-162	AT1G21200	sequence-specific DNA binding transcription factors	5e-111	PF13837	PTHR21654,PTHR21654:SF11								Trihelix
comp96467_c2_seq7	comp96467_c2	986.757	1197.38	1103.05	874.019	Pattern7	0	gi|743914722|ref|XP_011001296.1|	PREDICTED: protein enabled homolog isoform X2 [Populus euphratica]	2e-32	27050089	Potri.012G117500.1	4e-33	AT1G31310	hydroxyproline-rich glycoprotein family protein	3e-18	PF13837	PTHR33492,PTHR33492:SF2								Trihelix
comp67682_c0_seq2	comp67682_c0	88.0394	145.396	159.339	152.115	Pattern8	3.21e-07	gi|225460672|ref|XP_002266195.1|	PREDICTED: trihelix transcription factor GT-2-like [Vitis vinifera]	2e-44	27024465	Potri.002G068600.1	1e-43	AT1G76880	Duplicated homeodomain-like superfamily protein	3e-12	PF13837	PTHR21654,PTHR21654:SF19	KOG4282							Trihelix
comp62836_c0_seq1	comp62836_c0	301.159	302.486	124.778	71.4045	Pattern9	0	gi|747103233|ref|XP_011099803.1|	PREDICTED: trihelix transcription factor GT-2-like [Sesamum indicum]	1e-18	27040124	Potri.001G309100.1	3e-17	AT1G33240	GT-2-like 1	3e-14	PF13837	PTHR21654,PTHR21654:SF13	KOG4282							Trihelix
comp80207_c1_seq5	comp80207_c1	79.3457	113.293	176.152	268.721	Pattern9	0	gi|590631671|ref|XP_007027628.1|	Duplicated homeodomain-like superfamily protein, putative [Theobroma cacao]	1e-150	27039831	Potri.008G025600.1	3e-100	AT5G03680	Duplicated homeodomain-like superfamily protein	9e-87	PF13837	PTHR21654,PTHR21654:SF5	KOG4282							Trihelix
comp93989_c1_seq2	comp93989_c1	751.146	1077.67	550.668	615.358	Pattern15	0	gi|225443564|ref|XP_002273268.1|	PREDICTED: transcription factor VOZ1 [Vitis vinifera]	0	26992002	Potri.004G050900.1	0	AT1G28520	vascular plant one zinc finger protein	2e-174		PTHR33873,PTHR33873:SF1								VOZ
comp100739_c0_seq1	comp100739_c0	20.7528	25.4041	14.4789	10.1363	Pattern4	0.0086966	gi|702348019|ref|XP_010057347.1|	PREDICTED: transcription factor VOZ1 isoform X2 [Eucalyptus grandis]	4e-43	26992002	Potri.004G050900.1	2e-43	AT1G28520	vascular plant one zinc finger protein	1e-38		PTHR33873,PTHR33873:SF1								VOZ
comp56890_c0_seq1	comp56890_c0	173.612	262.869	131.205	129.792	Pattern5	0	gi|698454602|ref|XP_009780205.1|	PREDICTED: transcription factor VOZ1-like [Nicotiana sylvestris]	5e-19	26992002	Potri.004G050900.1	2e-18	AT1G28520	vascular plant one zinc finger protein	3e-06		PTHR33873,PTHR33873:SF1								VOZ
comp99544_c0_seq1	comp99544_c0	334.344	398.813	510.401	525.579	Pattern14	0	gi|697178736|ref|XP_009598358.1|	PREDICTED: single-stranded DNA-bindig protein WHY2, mitochondrial isoform X3 [Nicotiana tomentosiformis]	1e-105	26998665	Potri.003G048700.1	1e-93	AT1G71260	WHIRLY 2	3e-68	PF08536	PTHR31745,PTHR31745:SF1								Whirly
comp90431_c0_seq1	comp90431_c0	212.015	255.329	520.585	245.565	Pattern3	0	gi|255558202|ref|XP_002520128.1|	conserved hypothetical protein [Ricinus communis]	4e-120	27036446	Potri.008G149100.1	6e-108	AT1G14410	ssDNA-binding transcriptional regulator	2e-89	PF08536	PTHR31745,PTHR31745:SF2								Whirly
comp31455_c0_seq1	comp31455_c0	1.93282	0.868488	2.23422	37.8868	Pattern2	0	gi|719991970|ref|XP_010253422.1|	PREDICTED: WUSCHEL-related homeobox 3A [Nelumbo nucifera]	3e-42	27033404	Potri.014G025300.2	3e-24	AT2G28610	Homeodomain-like superfamily protein	9e-28	PF00046	PTHR24326,PTHR24326:SF115				GO:GO:0003677				WOX
comp74654_c0_seq1	comp74654_c0	16.4672	20.3271	10.4276	0.810225	Pattern2	0.00894088	gi|590640387|ref|XP_007029940.1|	WUSCHEL related homeobox 11 [Theobroma cacao]	7e-78	27026130	Potri.019G040800.1	6e-74	AT3G03660	WUSCHEL related homeobox 11	3e-50	PF00046	PTHR24326,PTHR24326:SF280				GO:GO:0003677				WOX
comp86491_c0_seq2	comp86491_c0	16.2295	7.40764	14.4289	53.1526	Pattern2	0	gi|590624049|ref|XP_007025495.1|	Homeobox-3, putative [Theobroma cacao]	4e-129	27002408	Potri.011G061400.1	2e-123	AT2G33880	homeobox-3	4e-70	PF00046	PTHR24326,PTHR24326:SF212				GO:GO:0003677				WOX
comp71214_c0_seq1	comp71214_c0	21.3324	16.9573	63.3031	27.3404	Pattern3	0	gi|225458680|ref|XP_002284927.1|	PREDICTED: WUSCHEL-related homeobox 4 [Vitis vinifera]	1e-76	27024395	Potri.002G124100.1	5e-74	AT1G46480	WUSCHEL related homeobox 4	2e-49	PF00046	PTHR24326,PTHR24326:SF263				GO:GO:0003677				WOX
comp100448_c0_seq1	comp100448_c0	54.0132	11.9708	13.1035	37.1688	Pattern7	0	gi|661894786|emb|CDP01785.1|	unnamed protein product [Coffea canephora]	3e-35	27030983	Potri.005G101800.1	2e-31	AT4G35550	WUSCHEL related homeobox 13	9e-24	PF00046	PTHR24326,PTHR24326:SF220				GO:GO:0003677				WOX
comp68288_c0_seq1	comp68288_c0	49.3186	54.0924	110.222	185.871	Pattern9	0	gi|590665647|ref|XP_007036797.1|	WUSCHEL, putative isoform 2 [Theobroma cacao]	1e-65	27017143	Potri.015G039100.1	8e-57	AT3G18010	WUSCHEL related homeobox 1	8e-36	PF00046	PTHR24326,PTHR24326:SF224				GO:GO:0003677				WOX
comp85063_c1_seq2	comp85063_c1	11.9261	17.0437	49.377	109.967	Pattern9	0	gi|590665643|ref|XP_007036796.1|	WUSCHEL, putative isoform 1 [Theobroma cacao]	8e-93	27017143	Potri.015G039100.1	5e-88	AT3G18010	WUSCHEL related homeobox 1	2e-43	PF00046	PTHR24326,PTHR24326:SF224				GO:GO:0003677				WOX
comp82952_c0_seq1	comp82952_c0	45.7233	61.728	42.2469	114.341	Pattern10	0	gi|225444177|ref|XP_002269170.1|	PREDICTED: probable WRKY transcription factor 14 [Vitis vinifera]	1e-167	27044151	Potri.001G460600.1	2e-151	AT1G30650	WRKY DNA-binding protein 14	7e-86	PF03106	PTHR32096,PTHR32096:SF18				GO:GO:0043565,GO:GO:0006355,GO:GO:0003700				WRKY
comp85018_c0_seq1	comp85018_c0	457.665	650.268	496.581	557.223	Pattern10	6.63e-12	gi|225438803|ref|XP_002283219.1|	PREDICTED: probable WRKY transcription factor 7 [Vitis vinifera]	4e-136	27015071	Potri.007G047400.2	3e-136	AT4G24240	WRKY DNA-binding protein 7	3e-63	PF10533,PF03106	PTHR31282,PTHR31282:SF27				GO:GO:0043565,GO:GO:0006355,GO:GO:0003700				WRKY
comp62541_c0_seq1	comp62541_c0	810.894	353.153	148.938	316.625	Pattern13	0	gi|225466161|ref|XP_002262775.1|	PREDICTED: probable WRKY transcription factor 17 [Vitis vinifera]	2e-137	27010974	Potri.018G008500.1	2e-106	AT2G24570	WRKY DNA-binding protein 17	1e-92	PF10533,PF03106	PTHR31282,PTHR31282:SF15				GO:GO:0043565,GO:GO:0006355,GO:GO:0003700				WRKY
comp71144_c0_seq1	comp71144_c0	156.53	70.0273	20.2226	53.8702	Pattern13	0	gi|224075078|ref|XP_002304549.1|	WRKY transcription factor 53 family protein [Populus trichocarpa]	1e-106	26997564	Potri.003G138600.1	2e-109	AT4G23810	WRKY family transcription factor	6e-53	PF03106	PTHR32096,PTHR32096:SF20				GO:GO:0043565,GO:GO:0006355,GO:GO:0003700				WRKY
comp97573_c2_seq2	comp97573_c2	710.678	325.509	118.714	298.316	Pattern13	0	gi|566203346|ref|XP_002320852.2|	hypothetical protein POPTR_0014s09190g [Populus trichocarpa]	2e-115	27035556	Potri.014G096200.1	5e-117	AT4G23810	WRKY family transcription factor	3e-43	PF03106	PTHR32096,PTHR32096:SF20				GO:GO:0043565,GO:GO:0006355,GO:GO:0003700				WRKY
comp36376_c0_seq1	comp36376_c0	800.779	397.46	126.845	150.211	Pattern14	0	gi|720088509|ref|XP_010244474.1|	PREDICTED: probable WRKY transcription factor 31 [Nelumbo nucifera]	0	26990493	Potri.004G007500.1	2e-166	AT1G62300	WRKY family transcription factor	1e-114	PF03106	PTHR31429,PTHR31429:SF16				GO:GO:0043565,GO:GO:0006355,GO:GO:0003700				WRKY
comp79548_c0_seq3	comp79548_c0	212.765	261.394	174.447	182.314	Pattern14	3.98e-11	gi|661895808|emb|CDP00386.1|	unnamed protein product [Coffea canephora]	3e-20	26985230	Potri.017G088300.2	2e-11	AT1G13960	WRKY DNA-binding protein 4	2e-09	PF03106	PTHR31221,PTHR31221:SF22				GO:GO:0043565,GO:GO:0006355,GO:GO:0003700				WRKY
comp86661_c1_seq2	comp86661_c1	28.6085	147.192	17.4841	21.9563	Pattern14	0	gi|225463412|ref|XP_002272089.1|	PREDICTED: probable WRKY transcription factor 71 [Vitis vinifera]	3e-43	27041689	Potri.001G352400.1	3e-37	AT1G29860	WRKY DNA-binding protein 71	1e-25	PF03106	PTHR31221,PTHR31221:SF37				GO:GO:0043565,GO:GO:0006355,GO:GO:0003700				WRKY
comp50027_c0_seq1	comp50027_c0	52.0887	36.3127	8.57371	2.04705	Pattern15	0	gi|731377844|ref|XP_010658402.1|	PREDICTED: WRKY transcription factor 22-like isoform X2 [Vitis vinifera]	5e-61	26999637	Potri.003G132700.1	1e-49	AT4G23550	WRKY family transcription factor	2e-38	PF03106	PTHR32096			K13426	GO:GO:0043565,GO:GO:0006355,GO:GO:0003700				WRKY
comp84786_c0_seq2	comp84786_c0	62.2892	24.6686	33.1702	145.53	Pattern15	0	gi|802778363|ref|XP_012091127.1|	PREDICTED: probable WRKY transcription factor 70 isoform X1 [Jatropha curcas]	8e-63	26995883	Potri.013G090300.1	9e-58	AT3G56400	WRKY DNA-binding protein 70	2e-34	PF03106	PTHR31282,PTHR31282:SF37				GO:GO:0043565,GO:GO:0006355,GO:GO:0003700				WRKY
comp86434_c0_seq2	comp86434_c0	93.9376	44.3076	144.108	304.277	Pattern15	0	gi|719987527|ref|XP_010252044.1|	PREDICTED: probable WRKY transcription factor 70 [Nelumbo nucifera]	4e-74	27012948	Potri.016G137900.1	5e-71	AT3G56400	WRKY DNA-binding protein 70	6e-38	PF03106	PTHR31282,PTHR31282:SF37				GO:GO:0043565,GO:GO:0006355,GO:GO:0003700				WRKY
comp95318_c5_seq3	comp95318_c5	1651.71	768.652	115.113	341.291	Pattern15	0	gi|470117218|ref|XP_004294758.1|	PREDICTED: probable WRKY transcription factor 25 [Fragaria vesca subsp. vesca]	4e-40	27011805	Potri.016G128300.1	1e-35	AT2G38470	WRKY DNA-binding protein 33	2e-23	PF03106	PTHR31221,PTHR31221:SF1			K13424	GO:GO:0043565,GO:GO:0006355,GO:GO:0003700				WRKY
comp47893_c0_seq1	comp47893_c0	3.01571	1.5282	0.96488	15.8281	Pattern2	0.000110895	gi|720063885|ref|XP_010275778.1|	PREDICTED: probable WRKY transcription factor 40 [Nelumbo nucifera]	9e-30	27011047	Potri.018G019800.2	2e-23	AT1G80840	WRKY DNA-binding protein 40	1e-19	PF03106	PTHR31429,PTHR31429:SF3				GO:GO:0043565,GO:GO:0006355,GO:GO:0003700		Jasmonic acid	JA Direct Downstream genes	WRKY
comp62261_c1_seq2	comp62261_c1	134.319	116.388	57.6693	115.586	Pattern3	2.15e-13	gi|802691047|ref|XP_012082928.1|	PREDICTED: probable WRKY transcription factor 23 [Jatropha curcas]	2e-67	27021543	Potri.002G193000.1	4e-65	AT2G47260	WRKY DNA-binding protein 23	7e-39	PF03106	PTHR31221,PTHR31221:SF23				GO:GO:0043565,GO:GO:0006355,GO:GO:0003700				WRKY
comp62328_c0_seq1	comp62328_c0	111.206	165.32	59.1006	125.384	Pattern3	0	gi|661885574|emb|CDP10754.1|	unnamed protein product [Coffea canephora]	1e-56	27033572	Potri.014G155100.1	8e-57	AT1G62300	WRKY family transcription factor	5e-43	PF03106	PTHR31429,PTHR31429:SF16				GO:GO:0043565,GO:GO:0006355,GO:GO:0003700				WRKY
comp81484_c0_seq1	comp81484_c0	15.5969	19.7836	4.3209	2.46381	Pattern4	0.00052998	gi|802779087|ref|XP_012091314.1|	PREDICTED: probable WRKY transcription factor 31 [Jatropha curcas]	1e-63	26990493	Potri.004G007500.1	3e-52	AT1G62300	WRKY family transcription factor	4e-32	PF03106	PTHR31429,PTHR31429:SF16				GO:GO:0043565,GO:GO:0006355,GO:GO:0003700				WRKY
comp83223_c1_seq2	comp83223_c1	61.0104	50.1918	8.24561	14.6508	Pattern4	0	gi|747062027|ref|XP_011077504.1|	PREDICTED: LOW QUALITY PROTEIN: probable WRKY transcription factor 33 [Sesamum indicum]	6e-94	26994947	Potri.013G153400.1	3e-83	AT2G38470	WRKY DNA-binding protein 33	2e-58	PF03106	PTHR31221,PTHR31221:SF1			K13424	GO:GO:0043565,GO:GO:0006355,GO:GO:0003700				WRKY
comp87087_c0_seq7	comp87087_c0	210.337	160.22	53.4401	86.8786	Pattern4	0	gi|662036270|gb|AIE43866.1|	WRKY transcription factor 32 [Gossypium hirsutum]	1e-70	26983078	Potri.010G147700.1	1e-66	AT5G49520	WRKY DNA-binding protein 48	8e-50	PF03106	PTHR31221,PTHR31221:SF13				GO:GO:0043565,GO:GO:0006355,GO:GO:0003700				WRKY
comp89975_c0_seq1	comp89975_c0	57.2138	48.9095	102.971	98.6529	Pattern4	0	gi|731416983|ref|XP_002270614.2|	PREDICTED: probable WRKY transcription factor 74 [Vitis vinifera]	8e-150	26994576	Potri.013G042600.1	2e-144	AT3G04670	WRKY DNA-binding protein 39	7e-86	PF10533,PF03106	PTHR31282,PTHR31282:SF12				GO:GO:0043565,GO:GO:0006355,GO:GO:0003700				WRKY
comp94515_c0_seq4	comp94515_c0	715.457	889.869	710.568	917.992	Pattern6	0	gi|225444291|ref|XP_002263115.1|	PREDICTED: probable WRKY transcription factor 31 [Vitis vinifera]	4e-66	26990493	Potri.004G007500.1	3e-63	AT1G62300	WRKY family transcription factor	2e-42	PF03106	PTHR31429,PTHR31429:SF16				GO:GO:0043565,GO:GO:0006355,GO:GO:0003700				WRKY
comp100597_c0_seq1	comp100597_c0	42.1032	17.098	8.39888	5.25842	Pattern8	3.88e-13	gi|225432004|ref|XP_002279385.1|	PREDICTED: probable WRKY transcription factor 48 [Vitis vinifera]	1e-20	27021543	Potri.002G193000.1	2e-20	AT4G18170	WRKY DNA-binding protein 28	6e-09	PF03106	PTHR31221,PTHR31221:SF19				GO:GO:0043565,GO:GO:0006355,GO:GO:0003700				WRKY
comp91339_c0_seq1	comp91339_c0	454.881	337.253	276.531	275.476	Pattern8	0	gi|661892545|emb|CDP03703.1|	unnamed protein product [Coffea canephora]	1e-148	27031925	Potri.005G219500.1	4e-149	AT2G30590	WRKY DNA-binding protein 21	1e-88	PF10533,PF03106	PTHR31282,PTHR31282:SF6				GO:GO:0043565,GO:GO:0006355,GO:GO:0003700				WRKY
comp90872_c1_seq5	comp90872_c1	209.461	207.913	510.332	836.893	Pattern9	0	gi|661898260|emb|CDO98227.1|	unnamed protein product [Coffea canephora]	1e-22	26998754	Potri.003G182200.1	2e-21	AT1G80840	WRKY DNA-binding protein 40	2e-11	PF03106	PTHR31429,PTHR31429:SF3				GO:GO:0043565,GO:GO:0006355,GO:GO:0003700				WRKY
comp41417_c0_seq1	comp41417_c0	491.589	1065.13	1569.25	790.791	Pattern15	0	gi|745991773|dbj|BAQ19377.1|	filamentous flower [Sarracenia purpurea]	2e-113	27034814	Potri.014G066700.1	8e-107	AT2G45190	Plant-specific transcription factor YABBY family protein	6e-67	PF04690	PTHR31675,PTHR31675:SF0				GO:GO:0007275				YABBY
comp93169_c0_seq3	comp93169_c0	556.632	303.087	1278.45	736.001	Pattern15	0	gi|731407317|ref|XP_010656451.1|	PREDICTED: axial regulator YABBY 5 isoform X2 [Vitis vinifera]	2e-94	27006654	Potri.006G067800.1	2e-89	AT2G26580	plant-specific transcription factor YABBY family protein	2e-52	PF04690	PTHR31675,PTHR31675:SF6				GO:GO:0007275				YABBY
comp41828_c0_seq1	comp41828_c0	154.452	187.931	242.275	138.203	Pattern3	4.59e-07	gi|731393914|ref|XP_010651638.1|	PREDICTED: putative axial regulator YABBY 2 isoform X4 [Vitis vinifera]	7e-82	27041119	Potri.001G214700.3	3e-74	AT1G08465	Plant-specific transcription factor YABBY family protein	3e-44	PF04690	PTHR31675,PTHR31675:SF2				GO:GO:0007275				YABBY
comp85003_c0_seq2	comp85003_c0	498.447	975.411	1142.92	875.348	Pattern13	0	gi|590595823|ref|XP_007018165.1|	Transcription factor, putative [Theobroma cacao]	2e-87	27023940	Potri.002G102900.1	2e-77	AT4G24660	homeobox protein 22	2e-56	PF04770	PTHR31948,PTHR31948:SF20								ZF-HD
comp76066_c0_seq2	comp76066_c0	240.505	382.816	473.744	318.74	Pattern15	0	gi|225425682|ref|XP_002273802.1|	PREDICTED: zinc-finger homeodomain protein 11 [Vitis vinifera]	4e-47	26984076	Potri.017G082900.1	7e-36	AT3G28920	homeobox protein 34	1e-29	PF04770	PTHR31948,PTHR31948:SF8								ZF-HD
comp63021_c0_seq1	comp63021_c0	6.70176	4.15187	4.9197	24.2217	Pattern2	0.00152655	gi|147765308|emb|CAN66937.1|	hypothetical protein VITISV_006217 [Vitis vinifera]	5e-31	26991639	Potri.004G126600.1	1e-26	AT1G74660	mini zinc finger 1	1e-21	PF04770	PTHR31948								ZF-HD
comp27228_c0_seq1	comp27228_c0	59.3316	108.671	236.687	82.1461	Pattern3	0	gi|661895014|emb|CDP02013.1|	unnamed protein product [Coffea canephora]	1e-79	27030481	Potri.005G122500.1	8e-69	AT1G75240	homeobox protein 33	2e-51	PF04770	PTHR31948,PTHR31948:SF15								ZF-HD
comp87154_c0_seq1	comp87154_c0	257.586	379.385	217.643	202.431	Pattern5	0	gi|460384545|ref|XP_004237971.1|	PREDICTED: zinc-finger homeodomain protein 2 [Solanum lycopersicum]	2e-41	27023940	Potri.002G102900.1	8e-34	AT4G24660	homeobox protein 22	4e-26	PF04770	PTHR31948,PTHR31948:SF20								ZF-HD
comp79212_c1_seq1	comp79212_c1	292.205	262.276	623.406	496.19	Pattern9	0	gi|658012603|ref|XP_008341574.1|	PREDICTED: zinc-finger homeodomain protein 10-like [Malus domestica]	4e-55	26991280	Potri.004G126500.1	5e-53	AT5G39760	homeobox protein 23	4e-18	PF04770	PTHR31948,PTHR31948:SF8								ZF-HD

## Sheet: variable description
Supplemental material 6. Information summary of the transcription factors
Variable	Description
Contigs	Contig ID created in RNA-Seq analysis
Genes	Gene ID created in RNA-Seq analysis
Endo.Ave	Mean of the normalized transcripts' counts at endodormant stage
Eco.Ave	Mean of the normalized transcripts' counts at ecodormant stage
Flush.Ave	Mean of the normalized transcripts' counts at bud flush stage
Para.Ave	Mean of the normalized transcripts' counts at paradormant stage
log2(?.Ave)-log2(?.Ave)	Folder changes of the gene expression in comparisons
up-/down-regulated	Genes expression was up-regulated or down-regulated
MAP_gene	Expression pattern assigned based on EBSeq v1.1.5 analysis
PPEE_gene	The posterior probability that a gene/transcript is equally expressed
GeneBank_ID	Best hit name from the NR database (ftp://ftp.ncbi.nlm.nih.gov/blast/db/)
GeneBank_annotation	Functional description of the best hit from the NR database (ftp://ftp.ncbi.nlm.nih.gov/blast/db/)
E.value_GB	E-value of Blastx to the NR database (ftp://ftp.ncbi.nlm.nih.gov/blast/db/)
Populus_Phytozome_ID	Best Populus hit ID from Phytozome v11.0.8 file 'Ptrichocarpa_210_v3.0.annotation_info.txt' (https://phytozome.jgi.doe.gov/) based on the primary tea plant transcript.
Populus_Pytozome_name	Best Populus hit name from Phytozome v11.0.8 file 'Ptrichocarpa_210_v3.0.annotation_info.txt' (https://phytozome.jgi.doe.gov/) based on the primary tea plant transcript.
E.value_Populus	E-value of Blastx to the Phytozome v11.0.8 file 'Ptrichocarpa_210_v3.0.protein.fa' (https://phytozome.jgi.doe.gov/) based on the primary tea plant transcript.
TAIR10_ID	Best Arabidopsis TAIR10 hit name from the Phytozome v11.0.8 file 'Athaliana_167_TAIR10.annotation_info.txt' (https://phytozome.jgi.doe.gov/) based on the primary tea plant transcript.
TAIR10_function_description	Best Arabidopsis TAIR10 hit name from the Phytozome v11.0.8 file 'Athaliana_167_TAIR10.annotation_info.txt' (https://phytozome.jgi.doe.gov/) based on the primary tea plant transcript.
E.value_TAIR10	E-value of Blastx to the Phytozome v11.0.8 file 'Athaliana_167_TAIR10.protein.fa ' (https://phytozome.jgi.doe.gov/) based on the primary tea plant transcript.
TAIR10_Pfam	PFAM (Protein domain families) assignment from the Phytozome v11.0.8 file 'Athaliana_167_TAIR10.annotation_info.txt' (https://phytozome.jgi.doe.gov/)
TAIR10_Panther	PANTHER (Protein analysis through evolutionary relationships) assignment from the Phytozome v11.0.8 file 'Athaliana_167_TAIR10.annotation_info.txt' (https://phytozome.jgi.doe.gov/)
TAIR10_KOG	KOG (Eukaryotic Orthologous Groups) assignment assignment from the Phytozome v11.0.8 file 'Athaliana_167_TAIR10.annotation_info.txt' (https://phytozome.jgi.doe.gov/)
TAIR10_KEGG.EC	KEGG_EC (Kyoto encyclopedia of genes and genomes – Enzyme) assignment assignment from the Phytozome v11.0.8 file 'Athaliana_167_TAIR10.annotation_info.txt' (https://phytozome.jgi.doe.gov/).
TAIR10_KO	KEGG_ORTH (Kyoto encyclopedia of genes and genomes – Orthology) assignment assignment from the Phytozome v11.0.8 file 'Athaliana_167_TAIR10.annotation_info.txt' (https://phytozome.jgi.doe.gov/).
TAIR10_GO	GO (Gene Ontology) terms assignment from the Phytozome v11.0.8 file 'Athaliana_167_TAIR10.annotation_info.txt' (https://phytozome.jgi.doe.gov/).
CHROM	Chromatin-associated gene identifier. Genes identified as "TAIR10" had “chromatin” or "histone” in the TAIR10 functional annotation (TAIR10_DEFLINE) of the Populus v3.0 annotation file, or in any of the "full name" aliases listed in the TAIR10 gene aliases text file (ftp://ftp.arabidopsis.org/Genes/gene_aliases_20130831.txt). All other identiers came from the Arabidopsis thaliana chromatin databa…
HORMONE	Phytohormone to which the gene was associated using various databases and published literature.
HORMONE_FUNCTION	Putative phytohormone-related function of the corresponding gene product.
TF family	Transcription factor identifier from the Populus trichocarpa and Arabidopsis thaliana Plant Transcription Factor Databases v3.0 (TFDB; Jin et al., 2014; http://planttfdb.cbi.pku.edu.cn/).
