# Supplementary material for: Comprehensive Transcriptome Analyses Reveal Differential Gene Expression Profiles of Camellia sinensis Axillary Buds at Para-, Endo-, Ecodormancy, and Bud Flush Stages
Source: Front Plant Sci. 2017 Apr 18;8:553. doi: 10.3389/fpls.2017.00553 (PMC5394108; doi:10.3389/fpls.2017.00553)
Supplement: Supplementary file 8 [file Data_Sheet_8.xlsx]

## Sheet: Comparing poplar and tea plant
Supplemental material 8. Comparison of the differentially expressed genes in poplar and tea plant
DEGs in poplar study													DEGs in tea plant with homology to DEGs in poplar
SEQ_ID	PHYTOZOME_NAME	PHYTOZOME_ID	PARA	ENDO	ECO	PATTERN	DORM_FDR_P	CHROM	HORMONE	HORMONE_FUNCTION	QTL	TF	Contigs	Genes	log2.Para.Ave	Log2.Endo.Ave	Log2.Eco.Ave	MAP_gene	Pattern	PPEE_gene	GeneBank_ID	GeneBank_annotation	E.value_GB	Populus_Phytozome_ID	E.value_Populus	TAIR10_ID	TAIR10_function_description	E.value_TAIR10	TAIR10_Pfam	TAIR10_Panther	TAIR10_KOG	TAIR10_KEGG.EC	TAIR10_KO	TAIR10_GO
Potri.010G114000	Potri.010G114000.1	26980808	11.332	9.189	9.366	DS	0.0129					MYB	comp100018_c0_seq1	comp100018_c0	7.57726	5.98353	6.5799	Pattern11	DU	0	gi|338173759|gb|AEI83426.1|	transcription factor R2R3-MYB2 [Camellia sinensis]	1e-14	26980808	2e-06	No_hit	No_hit	No_hit	NA	NA	NA	NA	NA	NA
Potri.011G114500	Potri.011G114500.1	27001282	7.925	5.256	5.393	DS	0.0058					HD-ZIP	comp100038_c0_seq1	comp100038_c0	6.80778	0	-1.93134	Pattern9	DS	0	gi|698510704|ref|XP_009800499.1|	PREDICTED: homeobox-leucine zipper protein ATHB-52-like [Nicotiana sylvestris]	4e-48	27001282	2e-32	AT5G15150	homeobox 3	1e-19	PF02183,PF00046	PTHR24326,PTHR24326:SF264	KOG0483		K09338	GO:GO:0043565,GO:GO:0006355,GO:GO:0003700,GO:GO:0003677
Potri.014G013600	Potri.014G013600.1	27032233	11.306	7.759	8.419	DS	0.0234						comp100042_c0_seq1	comp100042_c0	5.89717	5.08283	5.3158	Pattern9	DS	0	gi|703097312|ref|XP_010096083.1|	hypothetical protein L484_001734 [Morus notabilis]	9e-35	27032233	8e-37	AT4G10810	unknown protein; FUNCTIONS IN: molecular_function unknown; INVOLVED IN: biological_process unknown; LOCATED IN: chloroplast; EXPRESSED IN: 23 plant structures; EXPRESSED DURING: 15 growth stages; BEST Arabidopsis thaliana protein match is: unknown protein (TAIR:AT4G24026.1); Has 1807 Blast hits to 1807 proteins in 277 species: Archae - 0; Bacteria - 0; Metazoa - 736; Fungi - 347; Plants - 385; Vi…	2e-07		PTHR34061
Potri.002G176900	Potri.002G176900.1	27021006	8.28	7.284	7.785	DU	0.0356					bHLH	comp100094_c0_seq1	comp100094_c0	5.40288	3.30516	3.20064	Pattern4	DS	0	gi|590720902|ref|XP_007051457.1|	Basic helix-loop-helix DNA-binding family protein [Theobroma cacao]	7e-40	27021006	3e-39	AT4G17880	Basic helix-loop-helix (bHLH) DNA-binding family protein	1e-20	PF00010,PF14215	PTHR11514,PTHR11514:SF43				GO:GO:0046983
Potri.004G046300	Potri.004G046300.1	26992560	8.498	7.013	8.617	DU	0.0318					TCP	comp100097_c0_seq1	comp100097_c0	1.23957	4.17219	5.43769	Pattern7	SU	0	gi|595846725|ref|XP_007209184.1|	hypothetical protein PRUPE_ppa006389mg [Prunus persica]	1e-13	26992560	1e-12	No_hit	No_hit	No_hit	NA	NA	NA	NA	NA	NA
Potri.010G129200	Potri.010G129200.1	26981881	7.807	10.235	8.496	UD	0.0426					RAV	comp100120_c0_seq1	comp100120_c0	4.17211	4.66649	1.43546	Pattern7	SD	1.25e-09	gi|674896765|emb|CDY36099.1|	BnaA08g19490D [Brassica napus]	5e-07	26981881	3e-07	AT4G01500	AP2/B3-like transcriptional factor family protein	2e-07	PF02362	PTHR31140,PTHR31140:SF4				GO:GO:0003677
Potri.002G123100	Potri.002G123100.1	27022510	8.64	7.697	8.115	DU	0.0275						comp100134_c0_seq1	comp100134_c0	7.40945	6.46475	6.78742	Pattern15	DU	1.62e-09	gi|567884293|ref|XP_006434705.1|	hypothetical protein CICLE_v10000831mg [Citrus clementina]	2e-129	27022510	4e-131	AT1G47056	VIER F-box proteine 1	6e-96	PF12937	PTHR24006,PTHR24006:SF481	KOG1947			GO:GO:0005515
Potri.016G111000	Potri.016G111000.1	27011874	7.703	6.207	6.24	DS	0.0138						comp100227_c0_seq1	comp100227_c0	4.55383	3.65872	3.32369	Pattern9	DS	4.76e-05	gi|460401674|ref|XP_004246342.1|	PREDICTED: probable anion transporter 3, chloroplastic [Solanum lycopersicum]	6e-13	27011874	1e-08	No_hit	No_hit	No_hit	NA	NA	NA	NA	NA	NA
Potri.013G025900	Potri.013G025900.1	26994494	9.426	8.126	9.388	DU	0.0167				LG13	bHLH	comp100275_c0_seq1	comp100275_c0	4.1002	2.41775	4.00644	Pattern8	DU	0.00552232	gi|703107233|ref|XP_010098698.1|	hypothetical protein L484_026077 [Morus notabilis]	2e-12	26994494	4e-12	AT1G72210	basic helix-loop-helix (bHLH) DNA-binding superfamily protein	1e-08	PF00010	PTHR11969,PTHR11969:SF22				GO:GO:0046983
Potri.013G098900	Potri.013G098900.1	26993765	8.266	11.347	8.574	UD	0.0234						comp100313_c0_seq1	comp100313_c0	7.68842	8.96077	10.5547	Pattern15	UU	0	gi|595795342|ref|XP_007200999.1|	hypothetical protein PRUPE_ppa005241mg [Prunus persica]	0	26993765	0	AT1G33590	Leucine-rich repeat (LRR) family protein	9e-175	PF08263,PF00560,PF13855	PTHR27000,PTHR27000:SF52	KOG4579	3.2.1.15		GO:GO:0005515
Potri.019G057800	Potri.019G057800.1	27026917	13.77	10.83	11.129	DS	0.0232						comp100332_c0_seq1	comp100332_c0	11.9245	11.0388	10.1999	Pattern15	DD	0	gi|726969188|gb|AIY53017.1|	chalcone isomerase [Actinidia chrysantha]	1e-119	27026917	9e-112	AT5G05270	Chalcone-flavanone isomerase family protein	5e-74	PF02431	PTHR28039,PTHR28039:SF4		5.5.1.6		GO:GO:0016872
Potri.005G206200	Potri.005G206200.1	27027924	11.925	9.271	10.182	DS	0.0426				LG5		comp100474_c0_seq1	comp100474_c0	8.85507	8.16039	7.32793	Pattern15	DD	0	gi|224082594|ref|XP_002306756.1|	photosystem 2 family protein [Populus trichocarpa]	2e-67	27027924	2e-70	AT1G03600	photosystem II family protein	5e-48	PF13326	PTHR34041,PTHR34041:SF1			K08902	GO:GO:0010207
Potri.007G036400	Potri.007G036400.1	27014761	11.868	9.281	10.38	DU	0.0217					Dof	comp100664_c0_seq1	comp100664_c0	6.6583	6.36938	6.89693	Pattern6	DU	0.000871032	gi|720024906|ref|XP_010263782.1|	PREDICTED: dof zinc finger protein DOF3.4-like [Nelumbo nucifera]	8e-24	27014761	1e-16	AT1G47655	Dof-type zinc finger DNA-binding family protein	2e-09	PF02701	PTHR31992				GO:GO:0006355,GO:GO:0003677
Potri.019G108400	Potri.019G108400.1	27026828	7.091	5.978	6.166	DS	0.0446						comp100799_c0_seq1	comp100799_c0	6.04815	3.40812	5.29106	Pattern14	DU	0	gi|694324771|ref|XP_009353385.1|	PREDICTED: UPF0481 protein At3g47200-like [Pyrus x bretschneideri]	4e-20	27026828	2e-20	AT3G50150	Plant protein of unknown function (DUF247)	1e-14	PF03140	PTHR31549,PTHR31549:SF25
Potri.004G123200	Potri.004G123200.1	26989992	12.218	7.66	7.096	DS	0.0151						comp101076_c0_seq1	comp101076_c0	6.7638	2.04039	4.43093	Pattern15	DU	0	gi|150022326|gb|ABR57489.1|	alpha-expansin 6, partial [Gossypium raimondii]	2e-36	26989992	2e-36	AT1G69530	expansin A1	4e-30	PF03330,PF01357	PTHR31867
Potri.012G057500	Potri.012G057500.1	27049605	9.966	7.421	8.482	DU	0.0102						comp101700_c0_seq1	comp101700_c0	-1.22903	3.57851	4.26147	Pattern4	US	1.58e-07	gi|759226252|gb|KIW03239.1|	phosphopyruvate hydratase [Verruconis gallopava]	0	27049605	7e-164	AT1G74030	enolase 1	6e-132	PF03952,PF00113	PTHR11902,PTHR11902:SF8		4.2.1.11	K01689	GO:GO:0006096,GO:GO:0004634,GO:GO:0000287,GO:GO:0000015
Potri.T043900	Potri.T043900.1	26993169	8.892	6.273	6.073	DS	0.0232						comp29135_c0_seq1	comp29135_c0	6.49526	8.57614	6.93104	Pattern8	UD	0	gi|747101549|ref|XP_011098909.1|	PREDICTED: peroxisomal trans-2-enoyl-CoA reductase [Sesamum indicum]	1e-157	26993169	9e-142	AT3G01980	NAD(P)-binding Rossmann-fold superfamily protein	3e-87	PF13561	PTHR24322,PTHR24322:SF378	KOG0725
Potri.003G216200	Potri.003G216200.1	26999159	10.518	8.11	8.649	DS	0.0223						comp29485_c0_seq1	comp29485_c0	7.45742	7.75905	5.76439	Pattern12	SD	0	gi|657386503|gb|KEH28830.1|	disease resistance response protein [Medicago truncatula]	1e-82	26999159	7e-77	AT1G55210	Disease resistance-responsive (dirigent-like protein) family protein	4e-59	PF03018	PTHR21495,PTHR21495:SF59
Potri.019G010200	Potri.019G010200.1	27024833	8.875	10.26	8.504	UD	0.0474					Trihelix	comp29735_c0_seq1	comp29735_c0	6.3639	6.94768	6.99293	Pattern4	US	2e-13	gi|225431601|ref|XP_002276933.1|	PREDICTED: trihelix transcription factor GT-2 [Vitis vinifera]	5e-85	27024833	2e-77	AT1G76880	Duplicated homeodomain-like superfamily protein	2e-18	PF13837	PTHR21654,PTHR21654:SF19	KOG4282
Potri.001G396100	Potri.001G396100.1	27046395	9.84	8.123	8.66	DS	0.0393						comp29885_c0_seq1	comp29885_c0	7.28591	7.05315	7.71118	Pattern5	SU	0.0106874	gi|223949525|gb|ACN28846.1|	unknown [Zea mays]	1e-15	27046395	1e-14	AT1G23750	Nucleic acid-binding, OB-fold-like protein	4e-11		PTHR31472			K07466
Potri.015G128100	Potri.015G128100.1	27018125	8.435	6.792	6.468	DS	0.0401						comp30135_c0_seq1	comp30135_c0	4.2755	0.309968	2.40123	Pattern2	DS	0.0040722	gi|225426925|ref|XP_002264891.1|	PREDICTED: 21 kDa protein [Vitis vinifera]	9e-57	27018125	4e-50	AT5G62360	Plant invertase/pectin methylesterase inhibitor superfamily protein	5e-37	PF04043	PTHR31080,PTHR31080:SF19		3.1.1.11		GO:GO:0004857
Potri.016G136200	Potri.016G136200.1	27012128	8.064	6.399	7.725	DU	0.0298						comp30283_c0_seq1	comp30283_c0	1.69639	5.23835	4.35369	Pattern14	UD	0	gi|566210246|ref|XP_002323073.2|	zinc finger family protein [Populus trichocarpa]	3e-51	27012128	4e-54	AT5G01880	RING/U-box superfamily protein	1e-31	PF13639	PTHR14155,PTHR14155:SF74	KOG2930			GO:GO:0008270,GO:GO:0005515
Potri.014G066900	Potri.014G066900.1	27032952	8.145	9.849	7.748	UD	0.0485						comp30576_c0_seq1	comp30576_c0	1.21306	5.12057	1.85311	Pattern8	UD	0	gi|698509532|ref|XP_009799980.1|	PREDICTED: auxin-induced protein X10A-like [Nicotiana sylvestris]	3e-49	27032952	2e-42	AT4G12410	SAUR-like auxin-responsive protein family	1e-31	PF02519	PTHR31374,PTHR31374:SF56			K14488	GO:GO:0009733
Potri.004G046300	Potri.004G046300.1	26992560	8.498	7.013	8.617	DU	0.0318					TCP	comp32355_c0_seq1	comp32355_c0	2.10853	4.65654	5.89868	Pattern7	SU	0	gi|763739211|gb|KJB06710.1|	hypothetical protein B456_001G072200 [Gossypium raimondii]	7e-68	26992560	2e-63	AT3G47620	TEOSINTE BRANCHED, cycloidea and PCF (TCP) 14	2e-50	PF03634	PTHR31072,PTHR31072:SF29
Potri.014G085500	Potri.014G085500.1	27032770	9.633	8.438	8.465	DS	0.0499						comp35006_c0_seq1	comp35006_c0	11.0811	10.4848	9.58686	Pattern15	DD	0	gi|747045141|ref|XP_011092551.1|	PREDICTED: glycerol-3-phosphate 2-O-acyltransferase 4 [Sesamum indicum]	0	27032770	0	AT4G00400	glycerol-3-phosphate acyltransferase 8	0	PF01553	PTHR15486,PTHR15486:SF27		2.3.1.198,2.3.1.15	K13508	GO:GO:0016746,GO:GO:0008152
Potri.002G250000	Potri.002G250000.1	27022616	6.368	11.874	7.883	UD	0.0343						comp36336_c0_seq1	comp36336_c0	5.98184	4.8644	3.80007	Pattern4	DS	0	gi|802546466|ref|XP_012085003.1|	PREDICTED: dCTP pyrophosphatase 1-like [Jatropha curcas]	1e-59	27022616	2e-54	AT3G25400	CONTAINS InterPro DOMAIN/s: NTP Pyrophosphohydrolase MazG-related, RS21-C6 (InterPro:IPR011394), EAR (InterPro:IPR009039), NTP pyrophosphohydrolase MazG, putative catalytic core (InterPro:IPR004518); Has 1123 Blast hits to 1121 proteins in 452 species: Archae - 22; Bacteria - 753; Metazoa - 81; Fungi - 3; Plants - 83; Viruses - 0; Other Eukaryotes - 181 (source: NCBI BLink).	2e-40	PF03819	PTHR14552,PTHR14552:SF17		3.6.1.12
Potri.004G007500	Potri.004G007500.1	26990493	5.578	7.002	6.342	UD	0.0396					WRKY	comp36376_c0_seq1	comp36376_c0	7.23085	9.64526	8.63467	Pattern14	UD	0	gi|720088509|ref|XP_010244474.1|	PREDICTED: probable WRKY transcription factor 31 [Nelumbo nucifera]	0	26990493	2e-166	AT1G62300	WRKY family transcription factor	1e-114	PF03106	PTHR31429,PTHR31429:SF16				GO:GO:0043565,GO:GO:0006355,GO:GO:0003700
Potri.003G020400	Potri.003G020400.1	26997051	10.074	7.37	8.673	DU	0.0033				LG3		comp36964_c0_seq1	comp36964_c0	9.27268	8.05308	7.93774	Pattern9	DS	0	gi|568882390|ref|XP_006494019.1|	PREDICTED: chlorophyll a-b binding protein CP24 10B, chloroplastic-like [Citrus sinensis]	2e-31	26997051	2e-31	AT1G15820	light harvesting complex photosystem II subunit 6	3e-24	PF00504	PTHR21649,PTHR21649:SF2			K08917	GO:GO:0016020,GO:GO:0009765
Potri.010G099900	Potri.010G099900.1	26979148	10.968	8.831	8.867	DS	0.0348						comp37466_c0_seq1	comp37466_c0	8.87245	8.67645	8.46559	Pattern12	SD	0	gi|763763427|gb|KJB30681.1|	hypothetical protein B456_005G154900 [Gossypium raimondii]	6e-52	26979148	8e-55	AT2G02050	NADH-ubiquinone oxidoreductase B18 subunit, putative	9e-37	PF05676		KOG3468	1.6.5.3	K03963	GO:GO:0008137,GO:GO:0005739,GO:GO:0003954
Potri.001G219700	Potri.001G219700.1	27043579	9.471	7.133	9.071	DU	0.0365	AGO4					comp37668_c0_seq1	comp37668_c0	10.2104	9.69436	8.08114	Pattern15	DD	0	gi|566150406|ref|XP_006369390.1|	Argonaute 4 family protein [Populus trichocarpa]	2e-129	27043579	2e-132	AT2G27040	Argonaute family protein	2e-96	PF16487,PF16488,PF08699,PF16486,PF02170,PF02171	PTHR22891,PTHR22891:SF20			K11593	GO:GO:0005515,GO:GO:0003676
Potri.006G058600	Potri.006G058600.1	27003711	6.618	11.399	8.396	UD	0.0092						comp38683_c0_seq1	comp38683_c0	4.83028	2.25521	0.795825	Pattern4	DS	3.15e-10	gi|661886182|emb|CDP10104.1|	unnamed protein product [Coffea canephora]	7e-37	27003711	5e-32	AT5G06860	polygalacturonase inhibiting protein 1	2e-25	PF00560,PF08263	PTHR27000,PTHR27000:SF136	KOG4579			GO:GO:0005515
Potri.003G216200	Potri.003G216200.1	26999159	10.518	8.11	8.649	DS	0.0223						comp39025_c0_seq1	comp39025_c0	8.14254	8.68445	6.10366	Pattern14	UD	0	gi|802551069|ref|XP_012093324.1|	PREDICTED: dirigent protein 19-like [Jatropha curcas]	3e-88	26999159	5e-86	AT1G58170	Disease resistance-responsive (dirigent-like protein) family protein	5e-58	PF03018	PTHR21495,PTHR21495:SF77
Potri.009G028800	Potri.009G028800.1	26985932	10.759	8.218	10.246	DU	0.0218						comp39814_c0_seq1	comp39814_c0	10.1349	9.87362	9.31918	Pattern5	SD	2.79e-07	gi|698510968|ref|XP_009800616.1|	PREDICTED: osmotin-like protein [Nicotiana sylvestris]	2e-94	26985932	1e-89	AT2G28790	Pathogenesis-related thaumatin superfamily protein	9e-73	PF00314	PTHR31048,PTHR31048:SF7
Potri.018G050200	Potri.018G050200.1	27010249	11.821	9.693	10.675	DU	0.0203						comp40305_c0_seq1	comp40305_c0	7.28374	7.20326	6.62953	Pattern5	SD	2.43e-06	gi|763787622|gb|KJB54618.1|	hypothetical protein B456_009G041700 [Gossypium raimondii]	3e-81	27010249	2e-81	AT5G26210	alfin-like 4	1e-59	PF00628,PF12165	PTHR12321,PTHR12321:SF55	KOG1632			GO:GO:0005515,GO:GO:0042393,GO:GO:0006355
Potri.001G356500	Potri.001G356500.1	27045791	7.731	6.324	7.033	DU	0.0317						comp41292_c0_seq1	comp41292_c0	3.68685	3.3264	-0.755122	Pattern5	SD	3.37e-08	gi|297737498|emb|CBI26699.3|	unnamed protein product [Vitis vinifera]	2e-35	27045791	3e-34	AT5G55230	microtubule-associated proteins 65-1	3e-29	PF03999	PTHR19321,PTHR19321:SF11			K16732	GO:GO:0008017,GO:GO:0000910,GO:GO:0000226
Potri.001G438800	Potri.001G438800.1	27041003	10.085	8.293	7.992	DS	0.0265						comp41399_c0_seq1	comp41399_c0	11.6262	12.2676	12.577	Pattern11	UU	0	gi|661882615|emb|CDP13618.1|	unnamed protein product [Coffea canephora]	2e-57	27041003	4e-57	AT1G79040	photosystem II subunit R	2e-44	PF04725	PTHR34369,PTHR34369:SF2		1.10.3.9	K03541	GO:GO:0042651,GO:GO:0015979,GO:GO:0009654,GO:GO:0009523
Potri.010G224100	Potri.010G224100.1	26980979	7.648	6.338	6.344	DS	0.0301		Salicylic acid	Synthesis
Potri.010G120100	Potri.010G120100.1	26981031	7.013	6.383	7.101	DU	0.0228						comp41745_c0_seq1	comp41745_c0	3.98139	3.2918	0.750741	Pattern5	SD	9.03e-06	gi|225424079|ref|XP_002282768.1|	PREDICTED: probable inactive leucine-rich repeat receptor-like protein kinase At1g66830 [Vitis vinifera]	2e-64	26981031	4e-66	AT2G01210	Leucine-rich repeat protein kinase family protein	7e-51	PF00560,PF08263,PF07714	PTHR27008,PTHR27008:SF11	KOG1187	2.7.11.1		GO:GO:0005515,GO:GO:0006468,GO:GO:0004672
Potri.010G030000	Potri.010G030000.1	26979078	8.111	9.007	8.461	UD	0.0396						comp41857_c0_seq1	comp41857_c0	6.02361	5.49403	6.47442	Pattern5	SU	0.0437395	gi|566188919|ref|XP_002314419.2|	hypothetical protein POPTR_0010s03100g [Populus trichocarpa]	1e-59	26979078	1e-62	AT3G06180	Ribosomal protein L34e superfamily protein	1e-51		PTHR10759,PTHR10759:SF3				GO:GO:0006412,GO:GO:0005840,GO:GO:0005622,GO:GO:0003735
Potri.014G149900	Potri.014G149900.1	27034919	12.865	9.585	12.383	DU	0.0049						comp42134_c0_seq1	comp42134_c0	12.1777	10.1243	8.43792	Pattern15	DD	0	gi|225433718|ref|XP_002268742.1|	PREDICTED: putative lipid-transfer protein DIR1 [Vitis vinifera]	8e-13	27034919	4e-10	No_hit	No_hit	No_hit	NA	NA	NA	NA	NA	NA
Potri.012G105400	Potri.012G105400.1	27050535	8.926	9.586	9.218	UD	0.0362						comp42203_c0_seq1	comp42203_c0	6.95887	6.98843	6.15707	Pattern5	SD	5e-10	gi|661898347|emb|CDO98314.1|	unnamed protein product [Coffea canephora]	1e-137	27050535	5e-135	AT3G48860	unknown protein; INVOLVED IN: biological_process unknown; LOCATED IN: plasma membrane; EXPRESSED IN: 22 plant structures; EXPRESSED DURING: 13 growth stages; BEST Arabidopsis thaliana protein match is: unknown protein (TAIR:AT5G23700.1); Has 12429 Blast hits to 9751 proteins in 897 species: Archae - 180; Bacteria - 1190; Metazoa - 6552; Fungi - 1361; Plants - 886; Viruses - 50; Other Eukaryotes -…	1e-93		PTHR31762,PTHR31762:SF4	KOG1003
Potri.008G055400	Potri.008G055400.1	27039123	10.262	9.093	9.551	DU	0.0299						comp42338_c0_seq1	comp42338_c0	9.58734	9.12417	8.19289	Pattern15	DD	0	gi|731413044|ref|XP_010658577.1|	PREDICTED: very-long-chain enoyl-CoA reductase isoform X1 [Vitis vinifera]	0	27039123	0	AT3G55360	3-oxo-5-alpha-steroid 4-dehydrogenase family protein	3e-147	PF02544	PTHR10556,PTHR10556:SF28	KOG1639	1.3.1.93	K10258	GO:GO:0016627,GO:GO:0016021,GO:GO:0006629,GO:GO:0005737
Potri.002G176900	Potri.002G176900.1	27021006	8.28	7.284	7.785	DU	0.0356					bHLH	comp42561_c0_seq1	comp42561_c0	7.22375	5.10961	5.06401	Pattern4	DS	0	gi|802694259|ref|XP_012083125.1|	PREDICTED: transcription factor MYC2 [Jatropha curcas]	3e-127	27021006	5e-127	AT1G32640	Basic helix-loop-helix (bHLH) DNA-binding family protein	8e-51	PF00010,PF14215	PTHR11514,PTHR11514:SF50	KOG3119,KOG4395,KOG4029		K13422	GO:GO:0046983
Potri.001G051500	Potri.001G051500.1	27046113	8.621	7.117	8.015	DU	0.0324						comp42611_c0_seq1	comp42611_c0	11.1515	10.0999	8.5863	Pattern10	DD	0	gi|661897701|emb|CDO99413.1|	unnamed protein product [Coffea canephora]	3e-15	27046113	8e-16	No_hit	No_hit	No_hit	NA	NA	NA	NA	NA	NA
Potri.007G121100	Potri.007G121100.1	27016330	5.19	5.264	6.406	SU	0.0356						comp42788_c0_seq1	comp42788_c0	5.0875	6.31376	2.96188	Pattern15	UD	0	gi|224095756|ref|XP_002310466.1|	zinc finger family protein [Populus trichocarpa]	4e-37	27016330	5e-40	AT4G15248	B-box type zinc finger family protein	5e-22	PF00643	PTHR31717,PTHR31717:SF11				GO:GO:0008270,GO:GO:0005622
Potri.019G009100	Potri.019G009100.1	27026503	7.79	6.855	6.995	DS	0.0275						comp43113_c0_seq2	comp43113_c0	5.74431	5.21624	3.88941	Pattern5	SD	0	gi|566258957|ref|XP_006389046.1|	hypothetical protein POPTR_0053s002102g, partial [Populus trichocarpa]	3e-46	27026503	2e-48	AT1G29660	GDSL-like Lipase/Acylhydrolase superfamily protein	1e-29	PF00657	PTHR22835,PTHR22835:SF120		3.1.1.3		GO:GO:0016788
Potri.018G140500	Potri.018G140500.1	27010055	11.522	6.295	6.627	DS	0.0085						comp44561_c0_seq1	comp44561_c0	4.66932	4.43743	1.36566	Pattern5	SD	6.81e-07	gi|702288959|ref|XP_010046917.1|	PREDICTED: uncharacterized protein LOC104435912 [Eucalyptus grandis]	6e-25	27010055	6e-23	AT5G57123	unknown protein; BEST Arabidopsis thaliana protein match is: unknown protein (TAIR:AT4G29905.1); Has 30201 Blast hits to 17322 proteins in 780 species: Archae - 12; Bacteria - 1396; Metazoa - 17338; Fungi - 3422; Plants - 5037; Viruses - 0; Other Eukaryotes - 2996 (source: NCBI BLink).	1e-19		PTHR33320,PTHR33320:SF7
Potri.002G200000	Potri.002G200000.1	27023339	10.87	8.955	9.128	DS	0.018						comp44845_c0_seq1	comp44845_c0	7.94363	6.96938	6.38529	Pattern2	DS	0	gi|747065886|ref|XP_011079602.1|	PREDICTED: uncharacterized protein LOC105163081 [Sesamum indicum]	1e-43	27023339	7e-32	AT3G62650	unknown protein; BEST Arabidopsis thaliana protein match is: unknown protein (TAIR:AT2G47485.1); Has 35333 Blast hits to 34131 proteins in 2444 species: Archae - 798; Bacteria - 22429; Metazoa - 974; Fungi - 991; Plants - 531; Viruses - 0; Other Eukaryotes - 9610 (source: NCBI BLink).	8e-20		PTHR33702,PTHR33702:SF5
Potri.001G297700	Potri.001G297700.1	27045243	10.882	7.539	9.17	DU	0.0058						comp45661_c0_seq1	comp45661_c0	6.46387	3.83987	4.10981	Pattern9	DS	0	gi|802550613|ref|XP_012093075.1|	PREDICTED: snakin-1 [Jatropha curcas]	7e-32	27045243	1e-33	AT2G14900	Gibberellin-regulated family protein	6e-26	PF02704	PTHR23201,PTHR23201:SF15
Potri.015G144700	Potri.015G144700.1	27019627	8.107	11.52	9.571	UD	0.0393						comp46951_c0_seq1	comp46951_c0	8.05636	11.427	10.0368	Pattern14	UD	0	gi|225470747|ref|XP_002267459.1|	PREDICTED: oxalate--CoA ligase-like [Vitis vinifera]	0	27019627	0	AT3G48990	AMP-dependent synthetase and ligase family protein	0	PF13193,PF00501	PTHR24095,PTHR24095:SF171	KOG1176	6.2.1.8		GO:GO:0008152,GO:GO:0003824
Potri.010G224100	Potri.010G224100.1	26980979	7.648	6.338	6.344	DS	0.0301		Salicylic acid	Synthesis
Potri.016G006600	Potri.016G006600.1	27012553	9.328	6.591	6.686	DS	0.0068						comp47923_c0_seq1	comp47923_c0	8.03324	6.47968	4.78321	Pattern15	DD	0	gi|442022447|gb|AGC51782.1|	cold regulated protein [Manihot esculenta]	9e-84	27012553	5e-83	AT5G63530	farnesylated protein 3	9e-46	PF00403	PTHR22814,PTHR22814:SF13	KOG1603			GO:GO:0046872,GO:GO:0030001
Potri.004G203900	Potri.004G203900.1	26992495	6.588	5.777	6.141	DU	0.038	FLT4					comp48521_c0_seq1	comp48521_c0	4.08144	3.51316	-1.8573	Pattern5	SD	3.78e-06	gi|526118059|ref|NP_001267929.1|	TFL1A protein [Vitis vinifera]	8e-98	26992495	2e-97	AT2G27550	centroradialis	1e-70	PF01161		KOG3346
Potri.018G086500	Potri.018G086500.1	27011483	10.834	7.827	10.427	DU	0.0123						comp48691_c0_seq1	comp48691_c0	7.11447	6.38659	4.08157	Pattern7	SD	0	gi|225445114|ref|XP_002283815.1|	PREDICTED: uncharacterized protein LOC100266427 [Vitis vinifera]	4e-67	27011483	4e-63	AT4G29110	unknown protein; FUNCTIONS IN: molecular_function unknown; INVOLVED IN: response to chitin; LOCATED IN: vacuole; BEST Arabidopsis thaliana protein match is: unknown protein (TAIR:AT1G52140.1); Has 109 Blast hits to 109 proteins in 16 species: Archae - 0; Bacteria - 0; Metazoa - 0; Fungi - 0; Plants - 109; Viruses - 0; Other Eukaryotes - 0 (source: NCBI BLink).	1e-25	PF05553	PTHR33265,PTHR33265:SF8
Potri.002G228200	Potri.002G228200.1	27020165	8.811	6.556	6.784	DS	0.0292						comp49100_c0_seq1	comp49100_c0	4.85866	5.77945	3.70192	Pattern7	SD	0	gi|225447061|ref|XP_002269660.1|	PREDICTED: mitogen-activated protein kinase kinase kinase A [Vitis vinifera]	1e-153	27020165	3e-132	AT5G55090	mitogen-activated protein kinase kinase kinase 15	4e-91	PF00069	PTHR24361,PTHR24361:SF396	KOG0198	2.7.11.25		GO:GO:0006468,GO:GO:0005524,GO:GO:0004672
Potri.001G281900	Potri.001G281900.1	27043225	7.917	8.503	9.326	SU	0.0169						comp49237_c0_seq1	comp49237_c0	6.34545	4.99618	3.84604	Pattern11	DD	0	gi|604335251|gb|EYU39193.1|	hypothetical protein MIMGU_mgv1a005987mg [Erythranthe guttata]	2e-83	27043225	3e-75	AT2G30150	UDP-Glycosyltransferase superfamily protein	1e-52	PF00201	PTHR11926,PTHR11926:SF288	KOG1192			GO:GO:0016758,GO:GO:0008152
Potri.001G015400	Potri.001G015400.1	27044198	8.824	6.989	7.639	DS	0.0366		Jasmonic acid	Synthesis			comp49391_c0_seq1	comp49391_c0	8.48542	8.30368	9.17307	Pattern5	SU	5.08e-08	gi|213876486|gb|ACJ54281.1|	lipoxygenase [Camellia sinensis]	2e-162	27044198	2e-133	AT3G45140	lipoxygenase 2	2e-98	PF01477,PF00305	PTHR11771,PTHR11771:SF42		1.13.11.12	K00454	GO:GO:0005515,GO:GO:0055114,GO:GO:0046872,GO:GO:0016702
Potri.010G114200	Potri.010G114200.1	26979282	7.403	6.437	6.722	DS	0.0365						comp50908_c0_seq1	comp50908_c0	9.76287	9.67766	9.30563	Pattern12	SD	0	gi|802596341|ref|XP_012072194.1|	PREDICTED: multicopper oxidase LPR1 [Jatropha curcas]	0	26979282	0	AT1G23010	Cupredoxin superfamily protein	0	PF00394,PF07731	PTHR11709,PTHR11709:SF89		1.3.3.5		GO:GO:0055114,GO:GO:0016491,GO:GO:0005507
Potri.012G014500	Potri.012G014500.1	27049698	9.319	6.87	6.661	DS	0.0148						comp52151_c0_seq1	comp52151_c0	8.17571	8.91492	6.50731	Pattern15	UD	0	gi|118481344|gb|ABK92615.1|	unknown [Populus trichocarpa]	1e-75	27049698	7e-75	AT3G49220	Plant invertase/pectin methylesterase inhibitor superfamily	1e-58	PF04043,PF01095	PTHR31707,PTHR31707:SF8		3.1.1.11		GO:GO:0004857,GO:GO:0042545,GO:GO:0030599,GO:GO:0005618
Potri.015G001500	Potri.015G001500.1	27017992	7.725	9.158	8.202	UD	0.0201						comp52627_c1_seq1	comp52627_c1	3.90477	4.67609	5.26745	Pattern10	UU	0.000729083	gi|568875212|ref|XP_006490702.1|	PREDICTED: uncharacterized protein LOC102625973 isoform X1 [Citrus sinensis]	4e-49	27017992	8e-29	AT3G18215	Protein of unknown function, DUF599	4e-31	PF04654	PTHR31168,PTHR31168:SF1
Potri.008G220700	Potri.008G220700.1	27038439	9.134	6.693	8.788	DU	0.0345						comp52928_c0_seq1	comp52928_c0	8.22601	6.99751	7.17327	Pattern4	DS	0	gi|661897137|emb|CDO98849.1|	unnamed protein product [Coffea canephora]	2e-35	27038439	2e-28	AT5G49100	unknown protein; BEST Arabidopsis thaliana protein match is: unknown protein (TAIR:AT3G06868.1); Has 30201 Blast hits to 17322 proteins in 780 species: Archae - 12; Bacteria - 1396; Metazoa - 17338; Fungi - 3422; Plants - 5037; Viruses - 0; Other Eukaryotes - 2996 (source: NCBI BLink).	4e-11		PTHR34460,PTHR34460:SF2
Potri.008G220700	Potri.008G220700.1	27038439	9.134	6.693	8.788	DU	0.0345						comp52993_c0_seq1	comp52993_c0	6.74897	4.98225	5.54329	Pattern4	DS	0	gi|747050713|ref|XP_011071438.1|	PREDICTED: uncharacterized protein LOC105156886 [Sesamum indicum]	1e-10	27038439	4e-08	AT5G49100	unknown protein; BEST Arabidopsis thaliana protein match is: unknown protein (TAIR:AT3G06868.1); Has 30201 Blast hits to 17322 proteins in 780 species: Archae - 12; Bacteria - 1396; Metazoa - 17338; Fungi - 3422; Plants - 5037; Viruses - 0; Other Eukaryotes - 2996 (source: NCBI BLink).	2e-07		PTHR34460,PTHR34460:SF2
Potri.006G094900	Potri.006G094900.1	27007038	7.445	6.547	7.212	DU	0.0163						comp54541_c0_seq1	comp54541_c0	5.46024	3.59822	3.57101	Pattern4	DS	6.96e-13	gi|565394887|ref|XP_006363087.1|	PREDICTED: L-type lectin-domain containing receptor kinase VIII.2-like [Solanum tuberosum]	2e-42	27007038	1e-29	AT5G01090	Concanavalin A-like lectin family protein	2e-17	PF00139	PTHR32401,PTHR32401:SF7		2.7.11.1		GO:GO:0030246
Potri.007G138800	Potri.007G138800.1	27016317	8.268	6.05	6.76	DS	0.0101					SBP	comp54577_c0_seq1	comp54577_c0	8.30911	5.3138	4.12749	Pattern9	DS	0	gi|62856979|gb|AAY16440.1|	squamosa promoter binding-like protein [Betula platyphylla]	2e-67	27016317	4e-65	AT3G15270	squamosa promoter binding protein-like 5	4e-36	PF03110	PTHR31251,PTHR31251:SF9				GO:GO:0005634,GO:GO:0003677
Potri.006G085900	Potri.006G085900.1	27007755	9.329	7.467	9.022	DU	0.0097					MYB	comp55040_c0_seq1	comp55040_c0	9.32418	7.89865	8.4811	Pattern14	DU	0	gi|262410511|gb|ACY66803.1|	myb family transcription factor [Castanea mollissima]	3e-90	27007755	3e-88	AT2G37630	myb-like HTH transcriptional regulator family protein	6e-55	PF13921	PTHR10641,PTHR10641:SF457	KOG0048		K09422	GO:GO:0010338,GO:GO:0006351,GO:GO:0005634
Potri.009G052500	Potri.009G052500.1	26985957	10.479	8.32	9.048	DS	0.0439						comp55139_c0_seq1	comp55139_c0	9.7231	8.03177	5.73815	Pattern15	DD	0	gi|470111072|ref|XP_004291777.1|	PREDICTED: photosystem II 5 kDa protein, chloroplastic [Fragaria vesca subsp. vesca]	2e-14	26985957	1e-16	AT3G21055	photosystem II subunit T	1e-09		PTHR34940,PTHR34940:SF1
Potri.014G066900	Potri.014G066900.1	27032952	8.145	9.849	7.748	UD	0.0485						comp55510_c0_seq1	comp55510_c0	1.50124	3.78536	4.05666	Pattern4	US	1.65e-06	gi|225453979|ref|XP_002280387.1|	PREDICTED: uncharacterized protein LOC100260776 [Vitis vinifera]	1e-17	27032952	6e-12	No_hit	No_hit	No_hit	NA	NA	NA	NA	NA	NA
Potri.001G090600	Potri.001G090600.1	27042266	10.703	10.807	11.185	SU	0.013						comp55998_c0_seq1	comp55998_c0	9.76362	9.78703	9.44384	Pattern12	SD	0	gi|90995393|gb|ABE01395.1|	phragmoplastin [Camellia sinensis]	0	27042266	0	AT5G42080	dynamin-like protein	0	PF02212,PF00350,PF01031	PTHR11566,PTHR11566:SF58				GO:GO:0005525,GO:GO:0003924
Potri.006G118300	Potri.006G118300.1	27008158	9.569	7.049	9.044	DU	0.0084						comp57873_c0_seq1	comp57873_c0	3.14674	2.63426	-0.789137	Pattern12	SD	6e-15	gi|359482294|ref|XP_002284087.2|	PREDICTED: GDSL esterase/lipase At5g03820-like [Vitis vinifera]	0	27008158	0	AT5G03820	GDSL-like Lipase/Acylhydrolase family protein	5e-138	PF00657	PTHR22835,PTHR22835:SF146		3.1.1.3		GO:GO:0016788
Potri.013G007000	Potri.013G007000.1	26995986	10.965	5.62	6.523	DS	0.0097						comp59016_c0_seq1	comp59016_c0	11.7151	11.619	10.2068	Pattern12	SD	0	gi|746263076|ref|WP_039311077.1|	hypothetical protein, partial [Paenibacillus sp. IHB B 3415]	6e-89	26995986	7e-60	AT1G09310	Protein of unknown function, DUF538	2e-42	PF04398	PTHR31676,PTHR31676:SF10
Potri.011G051800	Potri.011G051800.1	27002414	10.944	9.306	10.453	DU	0.0133						comp59603_c0_seq1	comp59603_c0	5.2132	4.57757	7.48409	Pattern15	DU	0	gi|802784747|ref|XP_012091596.1|	PREDICTED: E3 ubiquitin-protein ligase RMA1H1-like [Jatropha curcas]	3e-102	27002414	1e-87	AT4G27470	RING membrane-anchor 3	1e-39	PF00097	PTHR12313,PTHR12313:SF2	KOG0823		K10666	GO:GO:0046872
Potri.008G159800	Potri.008G159800.1	27039559	6.343	5.49	5.513	DS	0.0229				LG8b		comp60105_c0_seq1	comp60105_c0	6.16094	5.23889	4.88841	Pattern2	DS	4.37e-05	gi|225432856|ref|XP_002283882.1|	PREDICTED: uncharacterized protein LOC100251040 [Vitis vinifera]	9e-14	27039559	2e-12	No_hit	No_hit	No_hit	NA	NA	NA	NA	NA	NA
Potri.003G066400	Potri.003G066400.1	26999518	11.089	6.684	8.657	DU	0.0033				LG3		comp61054_c0_seq1	comp61054_c0	11.0184	8.79571	8.90272	Pattern9	DS	0	gi|225444718|ref|XP_002278462.1|	PREDICTED: flavonoid 3'-monooxygenase [Vitis vinifera]	0	26999518	0	AT5G07990	Cytochrome P450 superfamily protein	2e-103	PF00067	PTHR24298,PTHR24298:SF104		1.14.13.21	K05280	GO:GO:0055114,GO:GO:0020037,GO:GO:0016705,GO:GO:0005506
Potri.T000300	Potri.T000300.1	26988904	9.598	7.19	7.391	DS	0.0271						comp61260_c0_seq2	comp61260_c0	6.48905	9.26503	7.68301	Pattern15	UD	0	gi|685505215|gb|AIO10970.1|	limonene synthase [Eleutherococcus trifoliatus]	0	26988904	2e-129	AT4G16740	terpene synthase 03	1e-88	PF01397,PF03936	PTHR31225,PTHR31225:SF16		4.2.3.46,4.2.3.105		GO:GO:0016829,GO:GO:0010333,GO:GO:0008152,GO:GO:0000287
Potri.018G051300	Potri.018G051300.1	27010937	9.085	6.362	7.896	DU	0.0074						comp61782_c0_seq1	comp61782_c0	6.55407	4.85055	7.96789	Pattern15	DU	0	gi|747045757|ref|XP_011095827.1|	PREDICTED: flavonoid 3'-monooxygenase-like [Sesamum indicum]	0	27010937	0	AT5G07990	Cytochrome P450 superfamily protein	2e-110	PF00067	PTHR24298,PTHR24298:SF104		1.14.13.21	K05280	GO:GO:0055114,GO:GO:0020037,GO:GO:0016705,GO:GO:0005506
Potri.015G043400	Potri.015G043400.1	27018527	9.032	7.489	7.611	DS	0.0105						comp61786_c0_seq1	comp61786_c0	8.34911	3.11896	0.159458	Pattern15	DD	0	gi|802588353|ref|XP_012070840.1|	PREDICTED: heterodimeric geranylgeranyl pyrophosphate synthase small subunit, chloroplastic-like [Jatropha curcas]	2e-83	27018527	2e-77	AT4G38460	geranylgeranyl reductase	5e-23	PF00348	PTHR12001,PTHR12001:SF41	KOG0776	2.5.1.29,2.5.1.10,2.5.1.1	K13789	GO:GO:0008299
Potri.018G131400	Potri.018G131400.1	27010911	9.14	5.528	5.735	DS	0.009					ERF	comp61817_c0_seq1	comp61817_c0	6.74359	7.1171	5.04359	Pattern7	SD	0	gi|659132832|ref|XP_008466408.1|	PREDICTED: ethylene-responsive transcription factor SHINE 2-like [Cucumis melo]	8e-74	27010911	2e-68	AT1G15360	Integrase-type DNA-binding superfamily protein	5e-55	PF00847	PTHR31194,PTHR31194:SF12				GO:GO:0006355,GO:GO:0003700
Potri.016G132600	Potri.016G132600.1	27012983	8.444	6.014	6.474	DS	0.0192						comp61859_c0_seq1	comp61859_c0	6.91011	6.38367	5.14378	Pattern5	SD	4e-15	gi|731398728|ref|XP_010653360.1|	PREDICTED: uncharacterized protein LOC100241403 isoform X1 [Vitis vinifera]	2e-76	27012983	1e-66	AT2G40435	BEST Arabidopsis thaliana protein match is: transcription regulators (TAIR:AT3G56220.1); Has 289 Blast hits to 289 proteins in 30 species: Archae - 0; Bacteria - 0; Metazoa - 0; Fungi - 0; Plants - 289; Viruses - 0; Other Eukaryotes - 0 (source: NCBI BLink).	8e-41		PTHR31945,PTHR31945:SF21
Potri.010G211500	Potri.010G211500.1	26979187	7.341	5.965	6.438	DS	0.0159						comp61892_c0_seq2	comp61892_c0	9.34333	4.54387	7.73276	Pattern15	DU	0	gi|743844026|ref|XP_011027103.1|	PREDICTED: uncharacterized protein LOC105127482 [Populus euphratica]	4e-30	26979187	7e-33	AT3G55240	Plant protein 1589 of unknown function	8e-22	PF09713	PTHR31871,PTHR31871:SF10		3.4.17.23
Potri.010G068200	Potri.010G068200.1	26981626	10.468	10.558	9.498	SD	0.0232						comp61914_c0_seq2	comp61914_c0	8.79083	8.99548	9.10944	Pattern4	US	0	gi|743858378|ref|XP_011030443.1|	PREDICTED: cyanate hydratase 2 isoform X1 [Populus euphratica]	4e-82	26981626	2e-84	AT3G23490	cyanase	2e-55	PF02560	PTHR34186,PTHR34186:SF1		4.2.1.104	K01725	GO:GO:0009439
Potri.015G028900	Potri.015G028900.1	27018169	9.435	7.136	8.743	DU	0.042						comp62018_c0_seq1	comp62018_c0	6.52922	6.0201	5.28682	Pattern12	SD	0	gi|658002055|ref|XP_008393501.1|	PREDICTED: retinol dehydrogenase 12-like [Malus domestica]	2e-173	27018169	6e-169	AT5G53090	NAD(P)-binding Rossmann-fold superfamily protein	2e-123	PF00106	PTHR24320,PTHR24320:SF73	KOG1208	1.1.1.300		GO:GO:0016491,GO:GO:0008152
Potri.015G052200	Potri.015G052200.1	27017720	10.27	8.812	9.923	DU	0.0439						comp62136_c0_seq1	comp62136_c0	7.88182	8.38972	8.24085	Pattern2	US	1.9e-05	gi|375313028|gb|AFA51419.1|	extracellular calcium sensing receptor [Schima superba]	0	27017720	0	AT5G23060	calcium sensing receptor	1e-136		PTHR34209,PTHR34209:SF2
Potri.006G228800	Potri.006G228800.1	27003976	9.446	11.595	9.26	UD	0.0333						comp62137_c1_seq1	comp62137_c1	6.14344	4.84866	3.84113	Pattern14	DD	0	gi|747040777|ref|XP_011097989.1|	PREDICTED: uncharacterized protein LOC105176754 [Sesamum indicum]	8e-35	27003976	2e-25	AT2G26110	Protein of unknown function (DUF761)	4e-24	PF14364,PF05553	PTHR33098,PTHR33098:SF1
Potri.003G084000	Potri.003G084000.1	26996411	9.749	8.9	10.866	SU	0.0316						comp62173_c0_seq1	comp62173_c0	7.67859	6.5839	5.86734	Pattern15	DD	0	gi|566161540|ref|XP_006385575.1|	hypothetical protein POPTR_0003s08230g [Populus trichocarpa]	2e-41	26996411	1e-43	AT5G56480	Bifunctional inhibitor/lipid-transfer protein/seed storage 2S albumin superfamily protein	1e-07	PF14368	PTHR33286,PTHR33286:SF1
Potri.009G064300	Potri.009G064300.1	26986090	10.387	9.082	9.71	DU	0.0252						comp62222_c0_seq1	comp62222_c0	11.06	11.0312	10.0777	Pattern12	SD	0	gi|747044118|ref|XP_011087364.1|	PREDICTED: DNA-damage-repair/toleration protein DRT100-like [Sesamum indicum]	0	26986090	3e-177	AT3G20820	Leucine-rich repeat (LRR) family protein	8e-133	PF08263,PF00560,PF13855	PTHR27000,PTHR27000:SF151		3.5.1.98		GO:GO:0005515
Potri.017G128600	Potri.017G128600.1	26984096	9.579	12.097	9.73	UD	0.0355						comp62400_c0_seq1	comp62400_c0	5.68286	12.3228	10.9962	Pattern14	UD	0	gi|657978750|ref|XP_008381318.1|	PREDICTED: uncharacterized protein LOC103444176 [Malus domestica]	6e-35	26984096	3e-34	AT3G03341	unknown protein; Has 30201 Blast hits to 17322 proteins in 780 species: Archae - 12; Bacteria - 1396; Metazoa - 17338; Fungi - 3422; Plants - 5037; Viruses - 0; Other Eukaryotes - 2996 (source: NCBI BLink).	2e-27		PTHR34673
Potri.016G136200	Potri.016G136200.1	27012128	8.064	6.399	7.725	DU	0.0298						comp62420_c0_seq1	comp62420_c0	4.38412	3.42485	1.60782	Pattern15	DD	3.4e-05	gi|802778103|ref|XP_012091056.1|	PREDICTED: RING-H2 finger protein ATL74 [Jatropha curcas]	1e-59	27012128	3e-59	AT3G10910	RING/U-box superfamily protein	4e-37	PF13639	PTHR14155,PTHR14155:SF74				GO:GO:0008270,GO:GO:0005515
Potri.002G189200	Potri.002G189200.1	27021130	10.364	8.151	7.817	DS	0.0126						comp62508_c0_seq1	comp62508_c0	11.8239	11.5611	9.96496	Pattern15	DD	0	gi|46242819|gb|AAS83521.1|	S-adenosylmethionine synthetase 2 [Camellia sinensis var. sinensis]	3e-97	27021130	5e-95	AT4G01850	S-adenosylmethionine synthetase 2	6e-77	PF00438,PF02772,PF02773	PTHR11964,PTHR11964:SF18		2.5.1.6	K00789	GO:GO:0006556,GO:GO:0004478,GO:GO:0005524
Potri.018G099200	Potri.018G099200.1	27009935	10.879	8.131	10.406	DU	0.0238						comp62633_c0_seq1	comp62633_c0	4.6369	0.888994	1.48518	Pattern4	DS	0	gi|357479923|ref|XP_003610247.1|	hypothetical protein MTR_4g129580 [Medicago truncatula]	1e-07	27009935	3e-08	No_hit	No_hit	No_hit	NA	NA	NA	NA	NA	NA
Potri.001G366900	Potri.001G366900.1	27046261	11.893	9.066	10.738	DU	0.0394						comp62657_c0_seq1	comp62657_c0	7.69219	6.47045	6.33912	Pattern4	DS	0	gi|645279171|ref|XP_008244582.1|	PREDICTED: uncharacterized protein LOC103342721 [Prunus mume]	2e-15	27046261	2e-16	AT4G16400	unknown protein; BEST Arabidopsis thaliana protein match is: unknown protein (TAIR:AT3G13175.1); Has 30201 Blast hits to 17322 proteins in 780 species: Archae - 12; Bacteria - 1396; Metazoa - 17338; Fungi - 3422; Plants - 5037; Viruses - 0; Other Eukaryotes - 2996 (source: NCBI BLink).	2e-09		PTHR34125,PTHR34125:SF1
Potri.015G013700	Potri.015G013700.1	27018794	12.329	8.124	8.785	DS	0.0305						comp62707_c0_seq1	comp62707_c0	9.91059	10.6225	8.12378	Pattern15	UD	0	gi|225455386|ref|XP_002278061.1|	PREDICTED: probable pectinesterase/pectinesterase inhibitor 34 [Vitis vinifera]	0	27018794	0	AT3G49220	Plant invertase/pectin methylesterase inhibitor superfamily	5e-151	PF04043,PF01095	PTHR31707,PTHR31707:SF8		3.1.1.11		GO:GO:0004857,GO:GO:0042545,GO:GO:0030599,GO:GO:0005618
Potri.002G242500	Potri.002G242500.1	27022574	12.518	10.453	10.969	DS	0.0396						comp62948_c0_seq1	comp62948_c0	10.1814	10.3242	8.74141	Pattern5	SD	0	gi|225465441|ref|XP_002265677.1|	PREDICTED: cytochrome b5 [Vitis vinifera]	2e-81	27022574	2e-81	AT2G32720	cytochrome B5 isoform B	1e-59	PF00173	PTHR19359,PTHR19359:SF26	KOG0537
Potri.013G123800	Potri.013G123800.1	26995121	7.758	6.016	6.148	DS	0.0214						comp62967_c0_seq1	comp62967_c0	5.38923	5.22632	2.32356	Pattern5	SD	0	gi|225446515|ref|XP_002278788.1|	PREDICTED: rac-like GTP-binding protein RAC2 [Vitis vinifera]	3e-125	26995121	4e-125	AT1G75840	RAC-like GTP binding protein 5	1e-92	PF08477	PTHR24072,PTHR24072:SF171	KOG0393		K04392	GO:GO:0007264,GO:GO:0005525
Potri.T147200	Potri.T147200.1	27035635	11.937	9.67	10.344	DS	0.0263						comp63008_c0_seq1	comp63008_c0	12.6832	11.8904	11.5542	Pattern15	DD	0	gi|224057740|ref|XP_002299309.1|	chlorophyll a/b-binding protein type II precursor [Populus trichocarpa]	2e-153	27035635	2e-156	AT3G61470	photosystem I light harvesting complex gene 2	2e-117	PF00504	PTHR21649,PTHR21649:SF13			K08908	GO:GO:0016020,GO:GO:0009765
Potri.010G125300	Potri.010G125300.1	26982337	8.296	6.869	6.869	DS	0.039						comp63013_c0_seq1	comp63013_c0	9.18893	7.87583	5.23097	Pattern15	DD	0	gi|802681245|ref|XP_012082087.1|	PREDICTED: 3-ketoacyl-CoA synthase 6 [Jatropha curcas]	4e-161	26982337	4e-162	AT1G68530	3-ketoacyl-CoA synthase 6	3e-123	PF08392	PTHR31561,PTHR31561:SF5		2.3.1.199		GO:GO:0016747,GO:GO:0016020,GO:GO:0006633
Potri.013G125300	Potri.013G125300.1	26995580	13.954	10.073	10.344	DS	0.0095						comp63020_c0_seq1	comp63020_c0	7.57748	2.86068	1.60127	Pattern15	DD	0	gi|698457342|ref|XP_009780811.1|	PREDICTED: cytochrome P450 82C4-like [Nicotiana sylvestris]	1e-92	26995580	4e-80	AT4G31970	cytochrome P450, family 82, subfamily C, polypeptide 2	2e-54	PF00067	PTHR24298,PTHR24298:SF172	KOG0156			GO:GO:0055114,GO:GO:0020037,GO:GO:0016705,GO:GO:0005506
Potri.008G210900	Potri.008G210900.1	27037396	9.54	13.57	11.858	UD	0.0016					ERF	comp63036_c0_seq1	comp63036_c0	11.2475	12.356	12.2886	Pattern4	US	0	gi|300079008|gb|ADJ67435.1|	ethylene response factor 6 [Actinidia deliciosa]	5e-71	27037396	2e-50	AT3G16770	ethylene-responsive element binding protein	4e-36	PF00847	PTHR31190,PTHR31190:SF18			K09286	GO:GO:0006355,GO:GO:0003700
Potri.008G038200	Potri.008G038200.1	27036707	8.105	6.352	6.522	DS	0.0169		Salicylic acid	Synthesis
Potri.005G121200	Potri.005G121200.1	27030621	8.295	7.931	7.027	SD	0.0484						comp63095_c0_seq3	comp63095_c0	6.20156	6.09051	5.17759	Pattern5	SD	1.35e-09	gi|15224138|ref|NP_179417.1|	phosphopantetheine adenylyltransferase [Arabidopsis thaliana]	2e-60	27030621	2e-56	AT2G18250	4-phosphopantetheine adenylyltransferase	7e-48	PF01467	PTHR10695,PTHR10695:SF33		2.7.7.3	K02201	GO:GO:0009058,GO:GO:0003824
Potri.003G176800	Potri.003G176800.1	26997544	11.13	9.746	10.019	DS	0.0208						comp63108_c0_seq1	comp63108_c0	11.8519	10.9746	9.37128	Pattern10	DD	0	gi|746262861|ref|WP_039310897.1|	hypothetical protein [Paenibacillus sp. IHB B 3415]	3e-92	26997544	3e-89	AT5G13930	Chalcone and stilbene synthase family protein	1e-64	PF08541,PF00195	PTHR11877,PTHR11877:SF27		2.3.1.74	K00660	GO:GO:0016747,GO:GO:0008610
Potri.011G004100	Potri.011G004100.1	27001348	9.054	5.714	6.301	DS	0.0038						comp63129_c0_seq2	comp63129_c0	4.85652	0.218881	2.09539	Pattern2	DS	0	gi|460397110|ref|XP_004244111.1|	PREDICTED: phospholipase D C-like [Solanum lycopersicum]	1e-21	27001348	1e-07	AT4G04630	Protein of unknown function, DUF584	8e-06	PF04520	PTHR33083,PTHR33083:SF4
Potri.018G086500	Potri.018G086500.1	27011483	10.834	7.827	10.427	DU	0.0123						comp63188_c0_seq1	comp63188_c0	3.64017	2.38806	2.07069	Pattern4	DS	7.92e-05	gi|225445114|ref|XP_002283815.1|	PREDICTED: uncharacterized protein LOC100266427 [Vitis vinifera]	9e-77	27011483	6e-59	AT1G52140	unknown protein; BEST Arabidopsis thaliana protein match is: unknown protein (TAIR:AT3G16330.1); Has 114 Blast hits to 114 proteins in 15 species: Archae - 0; Bacteria - 0; Metazoa - 0; Fungi - 0; Plants - 114; Viruses - 0; Other Eukaryotes - 0 (source: NCBI BLink).	6e-22	PF05553	PTHR33265,PTHR33265:SF8
Potri.002G014700	Potri.002G014700.1	27020025	11.016	7.303	8.743	DU	0.0084						comp63192_c0_seq1	comp63192_c0	5.10145	2.80167	3.33729	Pattern9	DS	0	gi|590702210|ref|XP_007046566.1|	SEC14 cytosolic factor family protein / phosphoglyceride transfer family protein isoform 1 [Theobroma cacao]	7e-114	27020025	3e-100	AT4G35750	SEC14 cytosolic factor family protein / phosphoglyceride transfer family protein	7e-85	PF13716	PTHR11106,PTHR11106:SF58	KOG2633
Potri.001G167900	Potri.001G167900.1	27040556	13.138	6.856	7.291	DS	0.0058						comp63209_c0_seq1	comp63209_c0	10.6178	8.97224	7.82027	Pattern15	DD	0	gi|285028880|gb|ADC34701.1|	flavonoid 3' hydroxylase [Actinidia chinensis]	0	27040556	0	AT5G07990	Cytochrome P450 superfamily protein	6e-111	PF00067	PTHR24298,PTHR24298:SF104		1.14.13.21	K05280	GO:GO:0055114,GO:GO:0020037,GO:GO:0016705,GO:GO:0005506
Potri.006G270200	Potri.006G270200.1	27008087	9.475	7.194	8.86	DU	0.0074						comp63215_c0_seq1	comp63215_c0	5.57127	4.72233	2.93854	Pattern14	DD	0	gi|359494854|ref|XP_002267302.2|	PREDICTED: uncharacterized protein At4g22160 [Vitis vinifera]	3e-19	27008087	2e-17	AT4G22160	unknown protein; Has 42 Blast hits to 42 proteins in 7 species: Archae - 0; Bacteria - 0; Metazoa - 0; Fungi - 0; Plants - 42; Viruses - 0; Other Eukaryotes - 0 (source: NCBI BLink).	1e-06
Potri.013G154100	Potri.013G154100.1	26993680	10.078	7.277	7.768	DS	0.0058						comp63242_c0_seq1	comp63242_c0	5.05311	6.23139	5.07614	Pattern13	UD	0	gi|359478389|ref|XP_002270440.2|	PREDICTED: uncharacterized protein LOC100241616 isoform X2 [Vitis vinifera]	1e-57	26993680	3e-53	AT2G40435	BEST Arabidopsis thaliana protein match is: transcription regulators (TAIR:AT3G56220.1); Has 289 Blast hits to 289 proteins in 30 species: Archae - 0; Bacteria - 0; Metazoa - 0; Fungi - 0; Plants - 289; Viruses - 0; Other Eukaryotes - 0 (source: NCBI BLink).	5e-32		PTHR31945,PTHR31945:SF21
Potri.002G023900	Potri.002G023900.1	27021333	7.732	5.377	5.425	DS	0.01						comp63252_c0_seq1	comp63252_c0	7.31765	5.97403	2.80569	Pattern10	DD	0	gi|590594170|ref|XP_007017777.1|	EG isoform 3 [Theobroma cacao]	2e-26	27021333	5e-23	AT1G75680	glycosyl hydrolase 9B7	7e-22	PF00759	PTHR22298,PTHR22298:SF57		3.2.1.4		GO:GO:0005975,GO:GO:0004553
Potri.005G232600	Potri.005G232600.1	27029985	9.308	6.196	6.612	DS	0.0262						comp63274_c1_seq1	comp63274_c1	3.42115	4.7659	2.96426	Pattern8	UD	0.0118077	gi|728807870|gb|KHF97862.1|	Beta-galactosidase 3 [Gossypium arboreum]	9e-16	27029985	1e-14	AT4G36360	beta-galactosidase 3	5e-11	PF02140,PF01301	PTHR23421,PTHR23421:SF79		3.2.1.23		GO:GO:0030246,GO:GO:0005975,GO:GO:0004553
Potri.004G018800	Potri.004G018800.1	26991231	8.499	6.465	8.763	DU	0.0279						comp63275_c0_seq1	comp63275_c0	8.46307	7.42487	7.24351	Pattern4	DS	0	gi|225444349|ref|XP_002265911.1|	PREDICTED: cytochrome P450 77A1 [Vitis vinifera]	0	26991231	0	AT1G11600	cytochrome P450, family 77, subfamily B, polypeptide 1	0	PF00067	PTHR24298,PTHR24298:SF54	KOG0156		K00517	GO:GO:0055114,GO:GO:0020037,GO:GO:0016705,GO:GO:0005506
Potri.002G145300	Potri.002G145300.1	27021015	7.926	8.795	8.064	UD	0.0123						comp63378_c0_seq1	comp63378_c0	-1.32124	3.21054	4.15009	Pattern4	US	0.0116966	gi|661899725|emb|CDO97719.1|	unnamed protein product [Coffea canephora]	2e-22	27021015	2e-22	AT2G45210	SAUR-like auxin-responsive protein family	1e-16	PF02519	PTHR31374,PTHR31374:SF56			K14488	GO:GO:0009733
Potri.005G081200	Potri.005G081200.1	27029266	7.643	5.889	5.881	DS	0.0068						comp63419_c0_seq3	comp63419_c0	8.20083	6.12784	6.17755	Pattern9	DS	0	gi|697154086|ref|XP_009631296.1|	PREDICTED: probable E3 ubiquitin-protein ligase XERICO [Nicotiana tomentosiformis]	4e-43	27029266	7e-38	AT3G61460	brassinosteroid-responsive RING-H2	3e-15	PF13639	PTHR14155,PTHR14155:SF110	KOG1493			GO:GO:0008270,GO:GO:0005515
Potri.018G025900	Potri.018G025900.1	27009073	10.985	8.442	8.875	DS	0.048						comp63501_c0_seq2	comp63501_c0	7.22016	7.57857	3.85689	Pattern12	SD	0	gi|225430322|ref|XP_002285197.1|	PREDICTED: putative lipid-binding protein At4g00165 [Vitis vinifera]	1e-32	27009073	1e-33	AT2G45180	Bifunctional inhibitor/lipid-transfer protein/seed storage 2S albumin superfamily protein	5e-26	PF00234	PTHR31731,PTHR31731:SF7
Potri.011G079500	Potri.011G079500.1	27001579	7.721	5.846	5.993	DS	0.0079						comp71129_c0_seq1	comp71129_c0	12.1215	9.56191	8.28159	Pattern15	DD	0	gi|157267420|gb|ABV26426.1|	light-harvesting chlorophyll a/b-binding protein [Camellia sinensis]	8e-48	27001579	2e-42	AT1G29930	chlorophyll A/B binding protein 1	6e-33	PF00504	PTHR21649,PTHR21649:SF26			K08912	GO:GO:0016020,GO:GO:0009765
Potri.006G208400	Potri.006G208400.1	27004445	6.53	9.779	6.677	UD	0.0086				LG6		comp71331_c0_seq1	comp71331_c0	4.56292	2.30034	1.07512	Pattern4	DS	3.86e-08	gi|568856287|ref|XP_006481716.1|	PREDICTED: probable F-box protein At1g60180-like [Citrus sinensis]	7e-80	27004445	1e-69	AT2G36090	F-box family protein	5e-47		PTHR33736,PTHR33736:SF5
Potri.005G063600	Potri.005G063600.1	27029370	9.734	11.113	10.929	US	0.0375						comp71371_c0_seq1	comp71371_c0	5.70167	6.46606	6.82632	Pattern4	US	7.65e-09	gi|778670285|ref|XP_004147349.2|	PREDICTED: uncharacterized protein LOC101214268 [Cucumis sativus]	2e-89	27029370	1e-82	No_hit	No_hit	No_hit	NA	NA	NA	NA	NA	NA
Potri.012G047800	Potri.012G047800.1	27048979	6.497	5.548	7.099	DU	0.0393						comp71464_c0_seq2	comp71464_c0	-0.321244	3.88706	1.16835	Pattern8	UD	1.6e-14	gi|659066840|ref|XP_008463807.1|	PREDICTED: thaumatin-like protein [Cucumis melo]	8e-10	27048979	2e-11	AT1G18250	Pathogenesis-related thaumatin superfamily protein	6e-09	PF00314	PTHR31048
Potri.001G307200	Potri.001G307200.1	27048432	12.289	7.588	10.458	DU	0.0416						comp72416_c0_seq1	comp72416_c0	9.27563	8.84529	8.56796	Pattern15	DD	0	gi|747105320|ref|XP_011100934.1|	PREDICTED: probable mannitol dehydrogenase [Sesamum indicum]	0	27048432	0	AT4G39330	cinnamyl alcohol dehydrogenase 9	4e-141	PF00107,PF08240	PTHR11695,PTHR11695:SF514	KOG0023		K00083	GO:GO:0055114,GO:GO:0016491,GO:GO:0008270
Potri.006G161400	Potri.006G161400.1	27007009	10.148	7.794	8.075	DS	0.005		Auxin	Signalling negative			comp72505_c0_seq1	comp72505_c0	7.91699	7.00645	7.51997	Pattern15	DU	1.5e-14	gi|695067315|ref|XP_009380572.1|	PREDICTED: auxin-responsive protein IAA21-like isoform X2 [Musa acuminata subsp. malaccensis]	1e-13	27007009	4e-15	AT3G04730	indoleacetic acid-induced protein 16	6e-12	PF02309	PTHR31734,PTHR31734:SF28			K14484	GO:GO:0006355,GO:GO:0005634
Potri.T094400	Potri.T094400.1	27003424	9.531	8.862	8.398	DD	0.009					CO-like	comp72681_c0_seq1	comp72681_c0	7.01542	8.56859	8.58253	Pattern4	US	0	gi|747047789|ref|XP_011069877.1|	PREDICTED: zinc finger protein CONSTANS-LIKE 5-like [Sesamum indicum]	2e-37	27003424	9e-40	AT5G24930	CONSTANS-like 4	6e-27	PF00643,PF06203	PTHR31319,PTHR31319:SF4	KOG1601			GO:GO:0008270,GO:GO:0005622,GO:GO:0005515
Potri.012G038200	Potri.012G038200.1	27049484	6.395	5.847	6.408	DU	0.0484						comp73187_c0_seq2	comp73187_c0	5.78027	5.14464	4.79446	Pattern4	DS	2.7e-14	gi|747086595|ref|XP_011090804.1|	PREDICTED: glycine-rich RNA-binding protein 3, mitochondrial [Sesamum indicum]	2e-30	27049484	1e-09	AT5G19030	RNA-binding (RRM/RBD/RNP motifs) family protein	1e-15
Potri.004G033800	Potri.004G033800.1	26991605	7.271	6.688	7.578	DU	0.042						comp73297_c0_seq1	comp73297_c0	8.14114	8.77986	8.16155	Pattern8	UD	4e-15	gi|359495463|ref|XP_002270292.2|	PREDICTED: vacuolar protein 8 [Vitis vinifera]	0	26991605	0	AT1G61350	ARM repeat superfamily protein	1e-176		PTHR23315,PTHR23315:SF56
Potri.005G139100	Potri.005G139100.1	27031053	11.94	8.543	10.86	DU	0.02						comp73538_c0_seq1	comp73538_c0	9.20836	7.59378	6.608	Pattern15	DD	0	gi|720024041|ref|XP_010263515.1|	PREDICTED: protein RALF-like 34 [Nelumbo nucifera]	2e-44	27031053	2e-34	AT5G67070	ralf-like 34	1e-31	PF05498	PTHR33136,PTHR33136:SF7
Potri.006G129300	Potri.006G129300.1	27006284	8.745	7.697	8.736	DU	0.035					C2H2	comp73864_c0_seq5	comp73864_c0	5.0889	3.03776	1.97427	Pattern2	DS	6.7e-08	gi|720081293|ref|XP_010242235.1|	PREDICTED: zinc finger protein NUTCRACKER-like isoform X2 [Nelumbo nucifera]	3e-49	27006284	4e-51	AT3G13810	indeterminate(ID)-domain 11	2e-42	PF12171	PTHR10593,PTHR10593:SF31
Potri.001G068000	Potri.001G068000.1	27043303	9.673	7.744	8.382	DS	0.0154						comp74005_c0_seq2	comp74005_c0	7.52524	8.13293	7.64845	Pattern6	UD	2.28e-06	gi|694359590|ref|XP_009359870.1|	PREDICTED: sec14 cytosolic factor-like isoform X1 [Pyrus x bretschneideri]	2e-132	27043303	6e-134	AT1G01630	Sec14p-like phosphatidylinositol transfer family protein	6e-100	PF13716	PTHR10174,PTHR10174:SF145	KOG1470
Potri.004G183100	Potri.004G183100.1	26991151	9.026	7.722	7.435	DD	0.0171						comp74019_c0_seq1	comp74019_c0	7.53405	8.10319	7.24033	Pattern8	UD	9.74e-12	gi|703125561|ref|XP_010103336.1|	hypothetical protein L484_014376 [Morus notabilis]	0	26991151	4e-180	AT4G35250	NAD(P)-binding Rossmann-fold superfamily protein	3e-175	PF05368	PTHR14194,PTHR14194:SF81	KOG1203	1.7.1.6
Potri.016G086200	Potri.016G086200.1	27012019	9.719	7.185	8.896	DU	0.0279						comp74220_c0_seq1	comp74220_c0	8.63128	8.77877	7.78588	Pattern12	SD	0	gi|225439894|ref|XP_002275070.1|	PREDICTED: uncharacterized protein LOC100248201 [Vitis vinifera]	9e-166	27012019	3e-160	AT3G09690	alpha/beta-Hydrolases superfamily protein	2e-116	PF00561	PTHR10992,PTHR10992:SF862	KOG1454
Potri.010G224100	Potri.010G224100.1	26980979	7.648	6.338	6.344	DS	0.0301		Salicylic acid	Synthesis
Potri.010G031900	Potri.010G031900.1	26982858	10.553	10.059	9.649	DD	0.0447						comp74655_c0_seq2	comp74655_c0	8.83061	8.80406	7.72437	Pattern12	SD	0	gi|225432556|ref|XP_002280928.1|	PREDICTED: NEDD8-activating enzyme E1 catalytic subunit [Vitis vinifera]	0	26982858	0	AT5G19180	E1 C-terminal related 1	2e-148	PF08825,PF00899	PTHR10953,PTHR10953:SF6	KOG2015		K10686	GO:GO:0045116,GO:GO:0016881,GO:GO:0005524,GO:GO:0008641,GO:GO:0019781
Potri.012G057500	Potri.012G057500.1	27049605	9.966	7.421	8.482	DU	0.0102						comp74838_c0_seq1	comp74838_c0	8.86432	8.32203	7.05267	Pattern14	DD	0	gi|719967485|ref|XP_010262026.1|	PREDICTED: enolase 1, chloroplastic-like [Nelumbo nucifera]	0	27049605	0	AT1G74030	enolase 1	0	PF03952,PF00113	PTHR11902,PTHR11902:SF8		4.2.1.11	K01689	GO:GO:0006096,GO:GO:0004634,GO:GO:0000287,GO:GO:0000015
Potri.014G143100	Potri.014G143100.1	27033200	10.121	8.161	9.948	DU	0.0029						comp75081_c0_seq1	comp75081_c0	6.53262	6.82374	5.63726	Pattern5	SD	0	gi|225446643|ref|XP_002281166.1|	PREDICTED: serine/threonine-protein kinase CDL1 [Vitis vinifera]	4e-65	27033200	3e-60	AT3G58690	Protein kinase superfamily protein	2e-46	PF00069	PTHR27001,PTHR27001:SF30	KOG1187	2.7.11.1		GO:GO:0006468,GO:GO:0005524,GO:GO:0004672
Potri.007G055900	Potri.007G055900.1	27016609	7.974	6.688	7.293	DU	0.0365						comp75123_c0_seq2	comp75123_c0	11.5119	10.8153	10.8536	Pattern9	DS	0	gi|590638131|ref|XP_007029307.1|	Translation protein SH3-like family protein [Theobroma cacao]	2e-71	27016609	5e-72	AT3G49910	Translation protein SH3-like family protein	3e-53	PF00467,PF16906	PTHR11143	KOG3401		K02898	GO:GO:0015934,GO:GO:0006412,GO:GO:0003735
Potri.005G003300	Potri.005G003300.1	27031869	6.521	5.302	5.493	DS	0.0227						comp75302_c0_seq1	comp75302_c0	5.92196	5.52696	4.21305	Pattern5	SD	4.94e-11	gi|661881129|emb|CDP15187.1|	unnamed protein product [Coffea canephora]	1e-16	27031869	2e-13	AT1G56720	Protein kinase superfamily protein	1e-06	PF00069	PTHR27001,PTHR27001:SF82	KOG1187	2.7.11.1		GO:GO:0006468,GO:GO:0005524,GO:GO:0004672
Potri.T000300	Potri.T000300.1	26988904	9.598	7.19	7.391	DS	0.0271						comp75365_c1_seq1	comp75365_c1	4.00564	3.41977	0.773459	Pattern5	SD	1.38e-06	gi|296090352|emb|CBI40171.3|	unnamed protein product [Vitis vinifera]	4e-75	26988904	2e-70	AT3G25810	Terpenoid cyclases/Protein prenyltransferases superfamily protein	6e-44	PF01397,PF03936	PTHR31225,PTHR31225:SF16		4.2.3.113,4.2.3.119,4.2.3.14,4.2.3.109,4.2.3.108	K12467	GO:GO:0016829,GO:GO:0010333,GO:GO:0008152,GO:GO:0000287
Potri.005G177100	Potri.005G177100.1	27031143	11.085	7.047	9.934	DU	0.0029						comp75656_c0_seq1	comp75656_c0	9.40056	7.18705	7.19801	Pattern9	DS	0	gi|590598930|ref|XP_007019041.1|	Adenine nucleotide alpha hydrolases-like superfamily protein [Theobroma cacao]	1e-78	27031143	3e-66	AT1G44760	Adenine nucleotide alpha hydrolases-like superfamily protein	8e-61	PF00582	PTHR31964,PTHR31964:SF37				GO:GO:0006950
Potri.006G134500	Potri.006G134500.1	27007618	8.666	5.801	6.114	DS	0.0166						comp75761_c0_seq1	comp75761_c0	6.91593	6.37331	6.48145	Pattern4	DS	6.94e-07	gi|698426326|ref|XP_009786706.1|	PREDICTED: pectinesterase/pectinesterase inhibitor PPE8B-like [Nicotiana sylvestris]	4e-171	27007618	1e-155	AT4G33220	pectin methylesterase 44	8e-128	PF04043,PF01095	PTHR31707,PTHR31707:SF10		3.1.1.11	K01051	GO:GO:0004857,GO:GO:0042545,GO:GO:0030599,GO:GO:0005618
Potri.006G027000	Potri.006G027000.1	27008001	13.536	9.326	9.394	DS	0.0036						comp75898_c0_seq1	comp75898_c0	11.756	10.4457	8.43507	Pattern15	DD	0	gi|225440230|ref|XP_002283808.1|	PREDICTED: dihydrofolate reductase [Vitis vinifera]	7e-130	27008001	2e-126	AT4G24380	INVOLVED IN: 10-formyltetrahydrofolate biosynthetic process, folic acid and derivative biosynthetic process; EXPRESSED IN: 24 plant structures; EXPRESSED DURING: 15 growth stages; CONTAINS InterPro DOMAIN/s: Serine hydrolase (InterPro:IPR005645); BEST Arabidopsis thaliana protein match is: alpha/beta-Hydrolases superfamily protein (TAIR:AT5G65400.1); Has 30201 Blast hits to 17322 proteins in 780 …	1e-54	PF03959	PTHR22778,PTHR22778:SF19	KOG2551
Potri.010G224100	Potri.010G224100.1	26980979	7.648	6.338	6.344	DS	0.0301		Salicylic acid	Synthesis
Potri.006G009000	Potri.006G009000.1	27005821	9.575	10.1	8.886	SD	0.0234						comp76065_c0_seq1	comp76065_c0	10.2269	10.3732	11.4218	Pattern12	SU	0	gi|697126704|ref|XP_009617386.1|	PREDICTED: mavicyanin-like isoform X1 [Nicotiana tomentosiformis]	2e-58	27005821	2e-49	AT3G27200	Cupredoxin superfamily protein	5e-17	PF02298	PTHR33021,PTHR33021:SF50				GO:GO:0009055
Potri.016G113100	Potri.016G113100.1	27011498	9.093	5.922	6.22	DS	0.0144						comp76148_c0_seq1	comp76148_c0	7.94236	7.32275	6.1404	Pattern14	DD	0	gi|743907964|ref|XP_011047425.1|	PREDICTED: glycerol-3-phosphate 2-O-acyltransferase 6 [Populus euphratica]	0	27011498	0	AT2G38110	glycerol-3-phosphate acyltransferase 6	0	PF01553	PTHR15486,PTHR15486:SF20		2.3.1.198,2.3.1.15	K13508	GO:GO:0016746,GO:GO:0008152
Potri.005G064300	Potri.005G064300.1	27028188	7.754	6.166	8.092	DU	0.0263						comp76157_c0_seq1	comp76157_c0	10.6757	9.27608	9.20416	Pattern9	DS	0	gi|566179550|ref|XP_002309921.2|	hypothetical protein POPTR_0007s04270g [Populus trichocarpa]	0	27028188	0	AT2G13610	ABC-2 type transporter family protein	0	PF00005,PF01061	PTHR19241,PTHR19241:SF230				GO:GO:0016887,GO:GO:0005524,GO:GO:0016020
Potri.006G085900	Potri.006G085900.1	27007755	9.329	7.467	9.022	DU	0.0097					MYB	comp76240_c0_seq1	comp76240_c0	10.2551	8.36337	8.72779	Pattern9	DS	0	gi|225440368|ref|XP_002266427.1|	PREDICTED: transcription factor AS1 [Vitis vinifera]	5e-117	27007755	5e-107	AT2G37630	myb-like HTH transcriptional regulator family protein	6e-39	PF13921	PTHR10641,PTHR10641:SF457	KOG0048		K09422	GO:GO:0010338,GO:GO:0006351,GO:GO:0005634
Potri.008G138400	Potri.008G138400.1	27037801	8.014	7.099	8.342	DU	0.0332				LG8b		comp76293_c0_seq1	comp76293_c0	8.57123	6.8673	7.47151	Pattern9	DS	0	gi|187372978|gb|ACD03223.1|	xyloglucan endotransglucosylase/hydrolase 13 [Actinidia deliciosa]	0	27037801	2e-176	AT1G14720	xyloglucan endotransglucosylase/hydrolase 28	2e-127	PF06955,PF00722	PTHR31062,PTHR31062:SF44		2.4.1.207	K08235	GO:GO:0048046,GO:GO:0016762,GO:GO:0006073,GO:GO:0005618,GO:GO:0005975,GO:GO:0004553
Potri.001G111500	Potri.001G111500.1	27044288	11.914	7.012	8.074	DS	0.0164						comp76310_c0_seq1	comp76310_c0	9.45779	8.93915	6.79947	Pattern15	DD	0	gi|595845954|ref|XP_007209039.1|	hypothetical protein PRUPE_ppa003422mg [Prunus persica]	0	27044288	0	AT1G12570	Glucose-methanol-choline (GMC) oxidoreductase family protein	0	PF05199,PF00732	PTHR11552,PTHR11552:SF141				GO:GO:0055114,GO:GO:0016614,GO:GO:0050660
Potri.002G169800	Potri.002G169800.1	27021067	8.993	9.362	10.565	SU	0.0426						comp76352_c0_seq1	comp76352_c0	6.44942	6.53085	7.12274	Pattern12	SU	0	gi|723661528|ref|XP_010326989.1|	PREDICTED: DEAD-box ATP-dependent RNA helicase 31-like [Solanum lycopersicum]	5e-19	27021067	3e-16	AT5G08610	P-loop containing nucleoside triphosphate hydrolases superfamily protein	1e-12	PF04851,PF00271	PTHR24031,PTHR24031:SF265		3.6.4.13		GO:GO:0016787,GO:GO:0005524,GO:GO:0003677
Potri.007G027900	Potri.007G027900.1	27016149	6.01	11.101	7.268	UD	0.0124						comp76397_c0_seq1	comp76397_c0	8.15575	9.92531	9.94687	Pattern4	US	0	gi|590703824|ref|XP_007046983.1|	Major facilitator superfamily protein [Theobroma cacao]	0	27016149	0	AT4G36670	Major facilitator superfamily protein	0	PF00083	PTHR23500,PTHR23500:SF154	KOG0254			GO:GO:0055085,GO:GO:0022857,GO:GO:0016021
Potri.008G057100	Potri.008G057100.1	27039132	8.038	7.487	9.005	SU	0.0352						comp76432_c0_seq1	comp76432_c0	9.50548	6.62536	7.08827	Pattern14	DU	0	gi|747062290|ref|XP_011077647.1|	PREDICTED: expansin-A6-like [Sesamum indicum]	1e-61	27039132	4e-59	AT2G28950	expansin A6	3e-51	PF03330,PF01357
Potri.006G240600	Potri.006G240600.1	27004226	9.639	8.559	9.259	DU	0.0159						comp76633_c0_seq2	comp76633_c0	9.50794	7.62861	6.81413	Pattern15	DD	0	gi|225429993|ref|XP_002284059.1|	PREDICTED: uncharacterized protein LOC100259497 [Vitis vinifera]	2e-164	27004226	2e-154	AT5G25770	alpha/beta-Hydrolases superfamily protein	3e-17	PF12695	PTHR17630,PTHR17630:SF54		3.4.22.40
Potri.009G052500	Potri.009G052500.1	26985957	10.479	8.32	9.048	DS	0.0439						comp76645_c0_seq2	comp76645_c0	10.2835	9.14729	7.99235	Pattern15	DD	0	gi|225450089|ref|XP_002277909.1|	PREDICTED: photosystem II 5 kDa protein, chloroplastic [Vitis vinifera]	2e-23	26985957	5e-20	AT1G51400	Photosystem II 5 kD protein	7e-09		PTHR34940,PTHR34940:SF1
Potri.006G126800	Potri.006G126800.1	27008396	11.677	8.603	8.987	DS	0.004		Salicylic acid	Synthesis
Potri.004G134800	Potri.004G134800.1	26990956	6.271	5.339	5.587	DS	0.0356						comp76712_c0_seq1	comp76712_c0	8.27596	8.27375	7.78502	Pattern12	SD	0	gi|747072599|ref|XP_011083218.1|	PREDICTED: peroxidase 47 [Sesamum indicum]	1e-174	26990956	6e-158	AT4G33420	Peroxidase superfamily protein	4e-125	PF00141	PTHR31235,PTHR31235:SF22		1.11.1.7	K00430	GO:GO:0055114,GO:GO:0020037,GO:GO:0006979,GO:GO:0004601
Potri.005G162800	Potri.005G162800.1	27030150	13.107	9.896	10.357	DS	0.0336						comp76986_c0_seq1	comp76986_c0	10.8654	10.5109	10.4221	Pattern9	DS	0	gi|590688310|ref|XP_007042911.1|	3-deoxy-d-arabino-heptulosonate 7-phosphate synthase isoform 1 [Theobroma cacao]	0	27030150	0	AT4G33510	3-deoxy-d-arabino-heptulosonate 7-phosphate synthase	0	PF01474	PTHR21337,PTHR21337:SF6		2.5.1.54	K01626	GO:GO:0009073,GO:GO:0003849
Potri.006G141100	Potri.006G141100.1	27005979	9.833	8.263	10.189	DU	0.0033						comp77007_c0_seq1	comp77007_c0	7.89336	6.71664	7.60241	Pattern13	DU	0	gi|661893270|emb|CDP03079.1|	unnamed protein product [Coffea canephora]	7e-40	27005979	3e-36	AT5G20635	n atypical heterotrimeric G-protein gamma-subunit involved in guard cell K+-channel regulation and morphological development.	5e-31	PF00631	PTHR32378,PTHR32378:SF9	KOG4726			GO:GO:0007186,GO:GO:0005834,GO:GO:0004871
Potri.004G047500	Potri.004G047500.1	26990673	11.103	11.863	11.382	UD	0.0491					ERF	comp77030_c0_seq1	comp77030_c0	8.13909	9.71417	9.28966	Pattern15	UD	0	gi|802786336|ref|XP_012091650.1|	PREDICTED: ethylene-responsive transcription factor 12 [Jatropha curcas]	3e-59	26990673	1e-54	AT1G28360	ERF domain protein 12	6e-36	PF00847	PTHR31677,PTHR31677:SF25				GO:GO:0006355,GO:GO:0003700
Potri.005G075900	Potri.005G075900.1	27030761	8.43	5.908	6.722	DS	0.0413						comp77093_c0_seq1	comp77093_c0	9.68949	8.76301	7.06241	Pattern15	DD	0	gi|755162810|gb|AJJ90387.1|	annexin [Manihot esculenta]	0	27030761	2e-180	AT5G65020	annexin 2	1e-121	PF00191	PTHR10502,PTHR10502:SF98	KOG0819			GO:GO:0005544,GO:GO:0005509
Potri.013G042800	Potri.013G042800.1	26994353	9.671	8.741	8.588	DS	0.0229						comp77191_c0_seq1	comp77191_c0	8.74634	9.01191	9.01322	Pattern9	US	0	gi|198400339|gb|ACH87178.1|	unknown protein [Camellia sinensis]	0	26994353	2e-70	AT1G54460	TPX2 (targeting protein for Xklp2) protein family	3e-39	PF06886	PTHR31358,PTHR31358:SF4
Potri.001G117900	Potri.001G117900.1	27045733	9.702	7.147	7.307	DS	0.047						comp77299_c0_seq1	comp77299_c0	10.1608	10.0511	9.27279	Pattern12	SD	0	gi|747105716|ref|XP_011101132.1|	PREDICTED: probable calcium-binding protein CML13 [Sesamum indicum]	3e-94	27045733	1e-92	AT1G12310	Calcium-binding EF-hand family protein	5e-71	PF13405,PF13499	PTHR23050,PTHR23050:SF214	KOG0027		K13448	GO:GO:0005509
Potri.002G100600	Potri.002G100600.1	27021232	9.591	6.743	8.463	DU	0.0252					HD-ZIP	comp77355_c0_seq1	comp77355_c0	5.99918	4.44511	6.15255	Pattern13	DU	0	gi|719968938|ref|XP_010266919.1|	PREDICTED: homeobox-leucine zipper protein ATHB-6-like [Nelumbo nucifera]	1e-18	27021232	7e-14	No_hit	No_hit	No_hit	NA	NA	NA	NA	NA	NA
Potri.005G002100	Potri.005G002100.1	27029033	9.771	10.571	9.572	UD	0.0225						comp77543_c0_seq1	comp77543_c0	7.65284	9.04995	8.69156	Pattern14	UD	0	gi|590645140|ref|XP_007031274.1|	Stress-induced hydrophobic peptide [Theobroma cacao]	2e-16	27029033	1e-12	AT3G05890	Low temperature and salt responsive protein family	7e-13	PF01679	PTHR21659,PTHR21659:SF19	KOG1773			GO:GO:0016021
Potri.007G029200	Potri.007G029200.1	27015497	8.079	7.481	8.278	DU	0.0082					GRAS	comp77614_c1_seq3	comp77614_c1	10.1365	10.6635	9.51872	Pattern11	UD	0	gi|698516774|ref|XP_009803270.1|	PREDICTED: scarecrow-like protein 15 [Nicotiana sylvestris]	0	27015497	5e-172	AT4G36710	GRAS family transcription factor	1e-118	PF03514	PTHR31636,PTHR31636:SF53
Potri.001G342800	Potri.001G342800.1	27041962	13.11	10.727	9.906	DD	0.0485						comp77870_c0_seq1	comp77870_c0	6.43686	6.93982	7.79814	Pattern15	UU	0	gi|378405612|gb|AFB82645.1|	quinone oxidoreductase [Camellia sinensis]	0	27041962	6e-139	AT4G13010	Oxidoreductase, zinc-binding dehydrogenase family protein	4e-109	PF08240,PF13602	PTHR11695,PTHR11695:SF507	KOG1198	1.6.5.5		GO:GO:0055114,GO:GO:0016491,GO:GO:0008270
Potri.002G096700	Potri.002G096700.1	27021330	10.841	8.533	9.339	DS	0.0171						comp77909_c0_seq1	comp77909_c0	6.89331	5.49831	5.94281	Pattern4	DS	1.76e-13	gi|661895253|emb|CDP01058.1|	unnamed protein product [Coffea canephora]	1e-37	27021330	2e-28	AT1G34640	peptidases	2e-25	PF06645	PTHR38354,PTHR38354:SF1				GO:GO:0016021,GO:GO:0008233,GO:GO:0006465,GO:GO:0005787
Potri.008G088300	Potri.008G088300.1	27038432	11.034	7.672	11.19	DU	0.0232				LG8a		comp77913_c0_seq1	comp77913_c0	6.7372	5.29761	7.23926	Pattern14	DU	0	gi|697129300|ref|XP_009618705.1|	PREDICTED: expansin-A15-like [Nicotiana tomentosiformis]	5e-08	27038432	6e-09	AT2G03090	expansin A15	2e-07	PF03330,PF01357	PTHR31867
Potri.006G254200	Potri.006G254200.1	27008339	12.644	11.094	11.397	DS	0.0061						comp78015_c0_seq1	comp78015_c0	10.222	9.51436	9.69477	Pattern4	DS	0	gi|746263136|ref|WP_039311126.1|	hypothetical protein [Paenibacillus sp. IHB B 3415]	1e-70	27008339	7e-58	AT1G30380	photosystem I subunit K	4e-47	PF01241	PTHR34195,PTHR34195:SF2		1.97.1.12	K02698	GO:GO:0016020,GO:GO:0015979,GO:GO:0009522
Potri.006G010300	Potri.006G010300.1	27005334	8.25	6.037	5.922	DS	0.0074						comp78242_c0_seq1	comp78242_c0	4.54034	2.28773	-0.203422	Pattern4	DS	1.5e-14	gi|645239521|ref|XP_008226167.1|	PREDICTED: vinorine synthase-like [Prunus mume]	4e-27	27005334	7e-25	AT3G26040	HXXXD-type acyl-transferase family protein	5e-19	PF02458	PTHR31623,PTHR31623:SF15		2.3.1.160		GO:GO:0016747
Potri.017G142300	Potri.017G142300.1	26983625	9.222	10.528	10.105	US	0.0405						comp78446_c0_seq1	comp78446_c0	8.55402	8.19924	8.42446	Pattern13	DU	4.07e-10	gi|661894729|emb|CDP01728.1|	unnamed protein product [Coffea canephora]	2e-63	26983625	1e-64	AT3G02700	NC domain-containing protein-related	1e-38	PF04970	PTHR13943,PTHR13943:SF44
Potri.006G144000	Potri.006G144000.1	27007685	10.951	8.713	9.213	DS	0.0227						comp78500_c0_seq1	comp78500_c0	11.5239	10.3948	9.80697	Pattern14	DD	0	gi|255546007|ref|XP_002514063.1|	conserved hypothetical protein [Ricinus communis]	2e-39	27007685	3e-39	AT2G06520	photosystem II subunit X	1e-22	PF06596			1.10.3.9		GO:GO:0016020,GO:GO:0015979,GO:GO:0009523
Potri.010G012000	Potri.010G012000.1	26982050	9.129	7.441	8.394	DU	0.02						comp78528_c0_seq3	comp78528_c0	8.77837	7.59103	8.03141	Pattern15	DU	0	gi|661897137|emb|CDO98849.1|	unnamed protein product [Coffea canephora]	1e-101	26982050	3e-77	AT5G49100	unknown protein; BEST Arabidopsis thaliana protein match is: unknown protein (TAIR:AT3G06868.1); Has 30201 Blast hits to 17322 proteins in 780 species: Archae - 12; Bacteria - 1396; Metazoa - 17338; Fungi - 3422; Plants - 5037; Viruses - 0; Other Eukaryotes - 2996 (source: NCBI BLink).	6e-46		PTHR34460,PTHR34460:SF2
Potri.014G198400	Potri.014G198400.1	27034658	13.391	10.889	12.333	DU	0.0169						comp78531_c0_seq2	comp78531_c0	12.1757	11.0158	10.6061	Pattern15	DD	0	gi|747100061|ref|XP_011098101.1|	PREDICTED: chlorophyll a-b binding protein 8, chloroplastic [Sesamum indicum]	3e-20	27034658	3e-14	AT1G61520	photosystem I light harvesting complex gene 3	8e-16	PF00504	PTHR21649,PTHR21649:SF14			K08909	GO:GO:0016020,GO:GO:0009765
Potri.003G084000	Potri.003G084000.1	26996411	9.749	8.9	10.866	SU	0.0316						comp78565_c0_seq1	comp78565_c0	6.60704	6.60641	5.07192	Pattern7	SD	0	gi|702488008|ref|XP_010034975.1|	PREDICTED: uncharacterized protein LOC104424307 [Eucalyptus grandis]	4e-35	26996411	8e-27	AT4G33550	Bifunctional inhibitor/lipid-transfer protein/seed storage 2S albumin superfamily protein	4e-09	PF14368	PTHR33286,PTHR33286:SF1
Potri.002G166800	Potri.002G166800.1	27021305	11.347	10.11	10.811	DU	0.0367						comp78705_c0_seq1	comp78705_c0	9.94149	9.45858	9.21538	Pattern15	DD	0	gi|641867695|gb|KDO86379.1|	hypothetical protein CISIN_1g031181mg [Citrus sinensis]	2e-60	27021305	3e-58	AT4G01150	unknown protein; FUNCTIONS IN: molecular_function unknown; INVOLVED IN: biological_process unknown; LOCATED IN: thylakoid, chloroplast thylakoid membrane, chloroplast, plastoglobule, chloroplast envelope; EXPRESSED IN: 23 plant structures; EXPRESSED DURING: 14 growth stages; BEST Arabidopsis thaliana protein match is: unknown protein (TAIR:AT4G38100.1); Has 323 Blast hits to 323 proteins in 59 sp…	8e-41	PF14159	PTHR33222,PTHR33222:SF4
Potri.014G066900	Potri.014G066900.1	27032952	8.145	9.849	7.748	UD	0.0485						comp78756_c0_seq1	comp78756_c0	4.23327	5.34601	2.53988	Pattern15	UD	0	gi|697167107|ref|XP_009592396.1|	PREDICTED: auxin-induced protein X10A-like [Nicotiana tomentosiformis]	9e-55	27032952	2e-44	AT3G60690	SAUR-like auxin-responsive protein family	2e-33	PF02519	PTHR31374,PTHR31374:SF56			K14488	GO:GO:0009733
Potri.010G120100	Potri.010G120100.1	26981031	7.013	6.383	7.101	DU	0.0228						comp78767_c1_seq1	comp78767_c1	4.58792	3.68676	1.99408	Pattern14	DD	0	gi|470126111|ref|XP_004299037.1|	PREDICTED: probable inactive leucine-rich repeat receptor-like protein kinase At1g66830 [Fragaria vesca subsp. vesca]	8e-61	26981031	2e-63	AT2G01210	Leucine-rich repeat protein kinase family protein	1e-42	PF00560,PF08263,PF07714	PTHR27008,PTHR27008:SF11	KOG1187	2.7.11.1		GO:GO:0005515,GO:GO:0006468,GO:GO:0004672
Potri.013G071900	Potri.013G071900.1	26994619	8.733	7.118	7.924	DU	0.0291						comp78868_c0_seq1	comp78868_c0	8.38335	7.30178	6.9322	Pattern15	DD	0	gi|747091385|ref|XP_011093419.1|	PREDICTED: xylulose 5-phosphate/phosphate translocator, chloroplastic [Sesamum indicum]	0	26994619	0	AT5G17630	Nucleotide/sugar transporter family protein	4e-150	PF03151	PTHR11132,PTHR11132:SF88	KOG1441		K15283
Potri.009G018600	Potri.009G018600.1	26988643	12.985	11.371	11.586	DS	0.0499						comp79010_c0_seq1	comp79010_c0	10.9582	10.4906	10.5275	Pattern9	DS	0	gi|763816766|gb|KJB83618.1|	hypothetical protein B456_013G255200 [Gossypium raimondii]	2e-90	26988643	1e-81	AT5G19510	Translation elongation factor EF1B/ribosomal protein S6 family protein	9e-62	PF00736	PTHR11595,PTHR11595:SF24	KOG1668		K03232	GO:GO:0006414,GO:GO:0005853,GO:GO:0003746
Potri.002G162400	Potri.002G162400.1	27020404	12.969	8.219	13.316	DU	0.0069						comp79274_c0_seq1	comp79274_c0	7.07594	6.78049	6.08725	Pattern15	DD	0	gi|719997823|ref|XP_010255224.1|	PREDICTED: probable polygalacturonase isoform X2 [Nelumbo nucifera]	1e-155	27020404	4e-149	AT3G61490	Pectin lyase-like superfamily protein	8e-115	PF12708	PTHR31339,PTHR31339:SF12
Potri.001G158100	Potri.001G158100.1	27042155	9.018	5.784	7.209	DU	0.0261						comp79321_c0_seq1	comp79321_c0	6.40206	6.66668	4.21478	Pattern5	SD	0	gi|566149246|ref|XP_006369030.1|	hypothetical protein POPTR_0001s15830g [Populus trichocarpa]	8e-24	27042155	1e-26	No_hit	No_hit	No_hit	NA	NA	NA	NA	NA	NA
Potri.015G028900	Potri.015G028900.1	27018169	9.435	7.136	8.743	DU	0.042						comp79519_c0_seq2	comp79519_c0	8.70121	8.8297	8.41285	Pattern5	SD	1.53e-07	gi|694349263|ref|XP_009357354.1|	PREDICTED: retinol dehydrogenase 11-like [Pyrus x bretschneideri]	2e-117	27018169	7e-114	AT5G53090	NAD(P)-binding Rossmann-fold superfamily protein	5e-17	PF00106	PTHR24320,PTHR24320:SF73	KOG1208	1.1.1.300		GO:GO:0016491,GO:GO:0008152
Potri.017G097200	Potri.017G097200.1	26984293	8.957	6.194	6.064	DS	0.0243						comp79524_c0_seq1	comp79524_c0	9.56861	9.49495	9.68216	Pattern5	SU	0.030444	gi|802715984|ref|XP_012084841.1|	PREDICTED: ABC transporter B family member 27 [Jatropha curcas]	0	26984293	0	AT5G39040	transporter associated with antigen processing protein 2	0	PF00005,PF00664	PTHR24221,PTHR24221:SF194		3.6.3.43		GO:GO:0016887,GO:GO:0005524,GO:GO:0055085,GO:GO:0042626,GO:GO:0016021,GO:GO:0006810
Potri.015G035500	Potri.015G035500.1	27018624	8.928	6.945	7.935	DU	0.0177						comp79583_c0_seq1	comp79583_c0	9.34215	8.25412	6.30154	Pattern14	DD	0	gi|359491530|ref|XP_002279127.2|	PREDICTED: probable inactive receptor kinase At1g48480 [Vitis vinifera]	0	27018624	0	AT3G17840	receptor-like kinase 902	4e-112	PF08263,PF13855,PF00069	PTHR27008,PTHR27008:SF19	KOG1187	2.7.11.1		GO:GO:0005515,GO:GO:0006468,GO:GO:0005524,GO:GO:0004672
Potri.006G180100	Potri.006G180100.1	27004692	7.867	8.267	8.234	US	0.0391				LG6		comp79639_c0_seq3	comp79639_c0	4.17422	2.10546	1.05671	Pattern2	DS	3.96e-05	gi|694188379|gb|AIS71930.1|	23 kDa jasmonate-induced protein [Citrullus lanatus]	1e-58	27004692	5e-06	No_hit	No_hit	No_hit	NA	NA	NA	NA	NA	NA
Potri.T132100	Potri.T132100.1	27008792	7.161	6.565	7.362	DU	0.0232						comp79733_c0_seq1	comp79733_c0	5.25365	6.99187	5.3306	Pattern8	UD	0	gi|661888628|emb|CDP07664.1|	unnamed protein product [Coffea canephora]	1e-26	27008792	8e-27	AT2G31940	unknown protein; INVOLVED IN: biological_process unknown; LOCATED IN: endomembrane system; EXPRESSED IN: 16 plant structures; EXPRESSED DURING: 6 growth stages; BEST Arabidopsis thaliana protein match is: unknown protein (TAIR:AT5G19875.1); Has 227 Blast hits to 227 proteins in 13 species: Archae - 0; Bacteria - 0; Metazoa - 0; Fungi - 0; Plants - 227; Viruses - 0; Other Eukaryotes - 0 (source: N…	4e-17		PTHR11527,PTHR11527:SF161
Potri.012G081500	Potri.012G081500.1	27050905	8.944	7.569	8.646	DU	0.0296						comp79856_c0_seq1	comp79856_c0	10.0302	9.44621	8.92766	Pattern15	DD	0	gi|731425190|ref|XP_010663170.1|	PREDICTED: uncharacterized protein LOC104882283 [Vitis vinifera]	0	27050905	3e-147	AT5G40340	Tudor/PWWP/MBT superfamily protein	1e-28	PF00855	PTHR10688,PTHR10688:SF1		2.7.11.1
Potri.002G176900	Potri.002G176900.1	27021006	8.28	7.284	7.785	DU	0.0356					bHLH	comp79861_c0_seq1	comp79861_c0	8.96224	6.99448	6.93396	Pattern9	DS	0	gi|734361955|gb|KHN15898.1|	Transcription factor bHLH14 [Glycine soja]	1e-07	27021006	4e-09	No_hit	No_hit	No_hit	NA	NA	NA	NA	NA	NA
Potri.005G236700	Potri.005G236700.1	27029760	8.534	6.868	8.218	DU	0.0179		Auxin	Signaling positive		ARF	comp79926_c0_seq2	comp79926_c0	9.57445	7.67818	6.06861	Pattern14	DD	0	gi|731429837|ref|XP_003634382.2|	PREDICTED: auxin response factor 5 [Vitis vinifera]	0	27029760	0	AT1G19850	Transcriptional factor B3 family protein / auxin-responsive factor AUX/IAA-related	0	PF02309,PF02362,PF06507	PTHR31384,PTHR31384:SF10			K14486	GO:GO:0006355,GO:GO:0005634,GO:GO:0003677,GO:GO:0009725
Potri.014G101700	Potri.014G101700.1	27035485	8.415	5.257	5.503	DS	0.0066						comp80190_c0_seq2	comp80190_c0	7.85583	3.36256	3.67092	Pattern9	DS	0	gi|470141855|ref|XP_004306641.1|	PREDICTED: calcium-binding protein KIC [Fragaria vesca subsp. vesca]	9e-59	27035485	8e-59	AT2G46600	Calcium-binding EF-hand family protein	2e-42	PF13833	PTHR10891,PTHR10891:SF624	KOG0028
Potri.018G088300	Potri.018G088300.1	27009052	11.019	12.009	11.075	UD	0.0121						comp80242_c2_seq2	comp80242_c2	8.3303	9.20254	9.19076	Pattern9	US	0	gi|595815184|ref|XP_007203872.1|	hypothetical protein PRUPE_ppa004637mg [Prunus persica]	0	27009052	0	AT4G29130	hexokinase 1	0	PF00349,PF03727	PTHR19443,PTHR19443:SF26		2.7.1.4,2.7.1.1	K00844	GO:GO:0016773,GO:GO:0005975,GO:GO:0005524,GO:GO:0046835,GO:GO:0005536,GO:GO:0004396,GO:GO:0001678
Potri.019G055200	Potri.019G055200.1	27026910	6.992	5.312	6.074	DU	0.0489						comp80296_c0_seq1	comp80296_c0	10.131	9.57604	8.81765	Pattern15	DD	0	gi|217074662|gb|ACJ85691.1|	unknown [Medicago truncatula]	0	27026910	0	AT1G08450	calreticulin 3	4e-172	PF00262	PTHR11073,PTHR11073:SF6	KOG0674		K08057	GO:GO:0051082,GO:GO:0006457,GO:GO:0005783,GO:GO:0005509
Potri.016G023700	Potri.016G023700.1	27012322	8.927	8.075	8.532	DU	0.0484						comp80320_c0_seq1	comp80320_c0	9.86862	9.66938	9.18696	Pattern15	DD	0	gi|802753187|ref|XP_012088435.1|	PREDICTED: 14 kDa zinc-binding protein [Jatropha curcas]	2e-77	27012322	3e-70	AT3G56490	HIS triad family protein 3	1e-60	PF01230	PTHR23089,PTHR23089:SF12	KOG3275
Potri.003G062400	Potri.003G062400.1	26998579	6.925	7.952	7.812	US	0.0074				LG3		comp80327_c0_seq2	comp80327_c0	6.62776	8.0685	7.64766	Pattern15	UD	0	gi|460380590|ref|XP_004236038.1|	PREDICTED: uncharacterized protein LOC101250492 [Solanum lycopersicum]	7e-83	26998579	3e-80	AT1G80160	Lactoylglutathione lyase / glyoxalase I family protein	1e-63		PTHR10374,PTHR10374:SF18
Potri.006G134500	Potri.006G134500.1	27007618	8.666	5.801	6.114	DS	0.0166						comp80334_c0_seq1	comp80334_c0	5.72345	5.11888	4.94478	Pattern4	DS	2.06e-08	gi|565355352|ref|XP_006344555.1|	PREDICTED: pectinesterase/pectinesterase inhibitor PPE8B-like [Solanum tuberosum]	1e-42	27007618	1e-37	AT4G33220	pectin methylesterase 44	7e-27	PF04043,PF01095	PTHR31707,PTHR31707:SF10		3.1.1.11	K01051	GO:GO:0004857,GO:GO:0042545,GO:GO:0030599,GO:GO:0005618
Potri.003G115700	Potri.003G115700.1	27000028	8.234	6.365	6.947	DS	0.0143						comp80517_c0_seq1	comp80517_c0	8.33465	7.89424	8.17259	Pattern6	DU	3.41e-08	gi|747068696|ref|XP_011081115.1|	PREDICTED: uncharacterized protein LOC105164204 [Sesamum indicum]	3e-154	27000028	4e-147	AT1G12330	unknown protein; INVOLVED IN: biological_process unknown; LOCATED IN: chloroplast; EXPRESSED IN: 21 plant structures; EXPRESSED DURING: 12 growth stages; BEST Arabidopsis thaliana protein match is: unknown protein (TAIR:AT5G12900.1); Has 249 Blast hits to 249 proteins in 27 species: Archae - 0; Bacteria - 0; Metazoa - 7; Fungi - 14; Plants - 217; Viruses - 0; Other Eukaryotes - 11 (source: NCBI B…	4e-99		PTHR31029,PTHR31029:SF4
Potri.015G062200	Potri.015G062200.1	27017306	11.473	8.326	9.681	DU	0.0063						comp80608_c0_seq1	comp80608_c0	11.8252	10.4903	9.41505	Pattern15	DD	0	gi|567896256|ref|XP_006440616.1|	hypothetical protein CICLE_v10021861mg [Citrus clementina]	4e-152	27017306	2e-148	AT3G47470	light-harvesting chlorophyll-protein complex I subunit A4	1e-117	PF00504	PTHR21649,PTHR21649:SF17			K08910	GO:GO:0016020,GO:GO:0009765
Potri.002G038200	Potri.002G038200.1	27023916	6.984	5.339	5.773	DS	0.0386						comp80611_c0_seq2	comp80611_c0	6.44374	5.9008	4.65153	Pattern15	DD	0	gi|595790597|ref|XP_007199047.1|	hypothetical protein PRUPE_ppa018256mg [Prunus persica]	2e-52	27023916	5e-53	AT2G20515	unknown protein; FUNCTIONS IN: molecular_function unknown; INVOLVED IN: biological_process unknown; LOCATED IN: endomembrane system; EXPRESSED IN: 16 plant structures; EXPRESSED DURING: 7 growth stages; Has 71 Blast hits to 71 proteins in 14 species: Archae - 0; Bacteria - 0; Metazoa - 0; Fungi - 0; Plants - 71; Viruses - 0; Other Eukaryotes - 0 (source: NCBI BLink).	3e-33		PTHR33210,PTHR33210:SF5
Potri.004G031500	Potri.004G031500.1	26992676	8.742	6.565	6.733	DS	0.0166						comp80732_c0_seq1	comp80732_c0	10.8654	10.3503	10.0924	Pattern9	DS	0	gi|641856845|gb|KDO75611.1|	hypothetical protein CISIN_1g026780mg [Citrus sinensis]	4e-93	26992676	5e-87	AT4G05180	photosystem II subunit Q-2	5e-60	PF05757				K08901	GO:GO:0019898,GO:GO:0015979,GO:GO:0009654,GO:GO:0009523,GO:GO:0005509
Potri.004G007500	Potri.004G007500.1	26990493	5.578	7.002	6.342	UD	0.0396					WRKY	comp81484_c0_seq1	comp81484_c0	1.30089	3.96319	4.30623	Pattern4	US	0.00052998	gi|802779087|ref|XP_012091314.1|	PREDICTED: probable WRKY transcription factor 31 [Jatropha curcas]	1e-63	26990493	3e-52	AT1G62300	WRKY family transcription factor	4e-32	PF03106	PTHR31429,PTHR31429:SF16				GO:GO:0043565,GO:GO:0006355,GO:GO:0003700
Potri.007G058500	Potri.007G058500.1	27016177	9.017	8.072	8.854	DU	0.0146						comp81582_c0_seq1	comp81582_c0	3.59347	1.01354	0.691116	Pattern9	DS	0	gi|11691594|emb|CAA09804.2|	1-deoxyxylulose 5-phosphate synthase [Catharanthus roseus]	0	27016177	0	AT4G15560	Deoxyxylulose-5-phosphate synthase	0	PF02780,PF02779,PF13292	PTHR11624,PTHR11624:SF83		2.2.1.7	K01662	GO:GO:0008152,GO:GO:0003824,GO:GO:0016114,GO:GO:0008661
Potri.007G072500	Potri.007G072500.1	27016104	10.817	9.852	10.042	DS	0.0275						comp82222_c0_seq1	comp82222_c0	9.28646	9.25701	8.87449	Pattern12	SD	0	gi|731436956|ref|XP_010647324.1|	PREDICTED: porphobilinogen deaminase, chloroplastic [Vitis vinifera]	2e-170	27016104	2e-166	AT5G08280	hydroxymethylbilane synthase	2e-149	PF03900,PF01379	PTHR11557,PTHR11557:SF0	KOG2892	2.5.1.61	K01749	GO:GO:0033014,GO:GO:0004418
Potri.001G113100	Potri.001G113100.1	27047157	12.345	11.36	11.562	DS	0.0486						comp82449_c0_seq1	comp82449_c0	5.17236	-1.50773	-0.893846	Pattern4	DS	0	gi|56407798|gb|AAV88087.1|	anthocyanidin synthase [Camellia sinensis]	1e-59	27047157	5e-41	AT4G22880	leucoanthocyanidin dioxygenase	5e-34	PF03171,PF14226	PTHR10209,PTHR10209:SF190	KOG0143	1.14.11.19	K05277	GO:GO:0055114,GO:GO:0016491
Potri.001G113100	Potri.001G113100.1	27047157	12.345	11.36	11.562	DS	0.0486						comp82449_c1_seq1	comp82449_c1	5.81796	-0.0454945	-1.93134	Pattern4	DS	0	gi|56407798|gb|AAV88087.1|	anthocyanidin synthase [Camellia sinensis]	4e-78	27047157	2e-70	AT4G22880	leucoanthocyanidin dioxygenase	6e-54	PF03171,PF14226	PTHR10209,PTHR10209:SF190	KOG0143	1.14.11.19	K05277	GO:GO:0055114,GO:GO:0016491
Potri.001G113100	Potri.001G113100.1	27047157	12.345	11.36	11.562	DS	0.0486						comp82449_c2_seq1	comp82449_c2	5.11377	0.590062	-1.93134	Pattern4	DS	0	gi|56407798|gb|AAV88087.1|	anthocyanidin synthase [Camellia sinensis]	6e-50	27047157	1e-39	AT4G22880	leucoanthocyanidin dioxygenase	5e-35	PF03171,PF14226	PTHR10209,PTHR10209:SF190	KOG0143	1.14.11.19	K05277	GO:GO:0055114,GO:GO:0016491
Potri.018G150400	Potri.018G150400.1	27009531	7.389	6.529	7.201	DU	0.0127						comp82662_c0_seq1	comp82662_c0	6.13911	6.53697	6.68288	Pattern9	US	3.45e-11	gi|747070579|ref|XP_011082117.1|	PREDICTED: glucan endo-1,3-beta-glucosidase 5 [Sesamum indicum]	0	27009531	0	AT4G31140	O-Glycosyl hydrolases family 17 protein	7e-175	PF07983,PF00332	PTHR32227,PTHR32227:SF20		3.2.1.39		GO:GO:0005975,GO:GO:0004553
Potri.017G113200	Potri.017G113200.1	26983529	8.599	7.797	8.269	DU	0.0459						comp82768_c0_seq1	comp82768_c0	8.8175	8.69915	9.19838	Pattern12	SU	2e-15	gi|747102785|ref|XP_011099566.1|	PREDICTED: ultraviolet-B receptor UVR8 [Sesamum indicum]	0	26983529	0	AT5G16040	Regulator of chromosome condensation (RCC1) family protein	3e-07	PF00415	PTHR22870,PTHR22870:SF206	KOG1427
Potri.014G158400	Potri.014G158400.1	27032740	11.484	8.73	11.176	DU	0.0068						comp82817_c0_seq1	comp82817_c0	10.4954	9.37416	8.45566	Pattern15	DD	0	gi|641809659|gb|KDO36784.1|	hypothetical protein CISIN_1g009301mg [Citrus sinensis]	3e-138	27032740	2e-135	AT2G05790	O-Glycosyl hydrolases family 17 protein	5e-98	PF07983,PF00332	PTHR32227,PTHR32227:SF116		3.2.1.39		GO:GO:0005975,GO:GO:0004553
Potri.013G153400	Potri.013G153400.1	26994947	7.323	8.926	7.245	UD	0.0339					WRKY	comp83223_c1_seq2	comp83223_c1	3.87291	5.93098	5.64938	Pattern4	US	0	gi|747062027|ref|XP_011077504.1|	PREDICTED: LOW QUALITY PROTEIN: probable WRKY transcription factor 33 [Sesamum indicum]	6e-94	26994947	3e-83	AT2G38470	WRKY DNA-binding protein 33	2e-58	PF03106	PTHR31221,PTHR31221:SF1			K13424	GO:GO:0043565,GO:GO:0006355,GO:GO:0003700
Potri.005G074100	Potri.005G074100.1	27028471	7.609	6.684	6.988	DS	0.0138						comp83528_c1_seq2	comp83528_c1	2.4945	4.23849	5.06758	Pattern4	US	2.38e-06	gi|747103731|ref|XP_011100065.1|	PREDICTED: uncharacterized protein LOC105178306 [Sesamum indicum]	1e-106	27028471	2e-90	AT4G39955	alpha/beta-Hydrolases superfamily protein	7e-76	PF00561		KOG1454	3.1.1.3
Potri.009G120500	Potri.009G120500.1	26987893	8.576	7.3	7.71	DS	0.0305	PATPA1					comp83627_c0_seq1	comp83627_c0	9.94865	9.89947	9.77699	Pattern12	SD	1.36e-06	gi|225428386|ref|XP_002283544.1|	PREDICTED: 26S protease regulatory subunit S10B homolog B [Vitis vinifera]	0	26987893	0	AT1G45000	AAA-type ATPase family protein	0	PF05496	PTHR23073,PTHR23073:SF35	KOG0651	3.4.25.1	K03064	GO:GO:0009378,GO:GO:0006310,GO:GO:0006281
Potri.002G149700	Potri.002G149700.1	27023632	8.129	6.458	6.85	DS	0.0348						comp83629_c0_seq1	comp83629_c0	6.60926	7.0065	6.98067	Pattern9	US	1.15e-13	gi|802699252|ref|XP_012083550.1|	PREDICTED: peptidyl-prolyl cis-trans isomerase CYP18-1 [Jatropha curcas]	1e-95	27023632	3e-97	AT1G01940	Cyclophilin-like peptidyl-prolyl cis-trans isomerase family protein	4e-77	PF00160	PTHR11071	KOG0884	5.2.1.8	K12734	GO:GO:0006457,GO:GO:0003755,GO:GO:0000413
Potri.008G089000	Potri.008G089000.1	27037495	6.583	11.186	8.899	UD	0.0189				LG8a	NAC	comp83649_c0_seq2	comp83649_c0	8.32095	7.61708	6.07856	Pattern11	DD	0	gi|802567082|ref|XP_012067682.1|	PREDICTED: NAC transcription factor 29 [Jatropha curcas]	2e-130	27037495	5e-126	AT1G69490	NAC-like, activated by AP3/PI	2e-85	PF02365	PTHR31719,PTHR31719:SF40				GO:GO:0006355,GO:GO:0003677
Potri.009G105100	Potri.009G105100.1	26986226	10.084	10.718	9.014	SD	0.0298						comp83747_c0_seq1	comp83747_c0	10.8491	9.38259	9.18826	Pattern4	DS	0	gi|698520398|ref|XP_009805070.1|	PREDICTED: probable carboxylesterase 12 [Nicotiana sylvestris]	2e-96	26986226	3e-91	AT1G19190	alpha/beta-Hydrolases superfamily protein	5e-56	PF00135	PTHR23024,PTHR23024:SF186	KOG1515	3.1.1.1
Potri.011G156100	Potri.011G156100.1	27001675	7.412	8.624	7.315	UD	0.0133						comp83767_c0_seq2	comp83767_c0	9.55673	10.462	10.0915	Pattern15	UD	0	gi|645238468|ref|XP_008225692.1|	PREDICTED: UDP-arabinose 4-epimerase 1 [Prunus mume]	0	27001675	0	AT1G30620	NAD(P)-binding Rossmann-fold superfamily protein	0	PF02719	PTHR10366,PTHR10366:SF326		5.1.3.5	K12448
Potri.014G069600	Potri.014G069600.1	27032837	9.094	7.873	7.894	DS	0.0194						comp83828_c0_seq6	comp83828_c0	7.13582	6.8739	5.67501	Pattern5	SD	0	gi|747091009|ref|XP_011093217.1|	PREDICTED: glutathione S-transferase zeta class-like isoform X2 [Sesamum indicum]	4e-47	27032837	5e-39	AT2G02390	glutathione S-transferase zeta 1	3e-25	PF13417	PTHR11260,PTHR11260:SF293	KOG0868	2.5.1.18,5.2.1.2	K01800	GO:GO:0005515
Potri.018G131400	Potri.018G131400.1	27010911	9.14	5.528	5.735	DS	0.009					ERF	comp83852_c0_seq1	comp83852_c0	5.39973	0.892954	1.75035	Pattern4	DS	0	gi|719981380|ref|XP_010250110.1|	PREDICTED: ethylene-responsive transcription factor WIN1-like [Nelumbo nucifera]	2e-61	27010911	5e-61	AT1G15360	Integrase-type DNA-binding superfamily protein	2e-49	PF00847	PTHR31194,PTHR31194:SF12				GO:GO:0006355,GO:GO:0003700
Potri.006G239700	Potri.006G239700.1	27006886	11.044	7.964	9.182	DU	0.0252						comp83868_c0_seq1	comp83868_c0	10.5414	6.94082	5.37252	Pattern15	DD	0	gi|257480319|gb|ACV60358.1|	putative tonoplast intrinsic protein [Camellia sinensis]	2e-123	27006886	1e-95	AT2G25810	tonoplast intrinsic protein 4;1	1e-72	PF00230	PTHR19139,PTHR19139:SF143	KOG0223		K09873	GO:GO:0016020,GO:GO:0006810,GO:GO:0005215
Potri.011G166700	Potri.011G166700.1	27001680	12.63	8.097	8.626	DS	0.0244						comp84039_c0_seq1	comp84039_c0	9.53021	6.87479	5.54083	Pattern15	DD	0	gi|225462058|ref|XP_002275829.1|	PREDICTED: probable galactinol--sucrose galactosyltransferase 1 [Vitis vinifera]	0	27001680	0	AT1G55740	seed imbibition 1	0	PF05691	PTHR31268,PTHR31268:SF4		2.4.1.82	K06617
Potri.010G125300	Potri.010G125300.1	26982337	8.296	6.869	6.869	DS	0.039						comp84051_c0_seq2	comp84051_c0	9.61224	9.16791	7.8961	Pattern11	DD	0	gi|661894338|emb|CDP02779.1|	unnamed protein product [Coffea canephora]	0	26982337	0	AT1G68530	3-ketoacyl-CoA synthase 6	0	PF08392	PTHR31561,PTHR31561:SF5		2.3.1.199		GO:GO:0016747,GO:GO:0016020,GO:GO:0006633
Potri.012G135000	Potri.012G135000.1	27049580	12.536	11.749	10.628	SD	0.0408						comp84302_c0_seq2	comp84302_c0	8.01544	6.47024	5.62385	Pattern15	DD	0	gi|731423413|ref|XP_010662490.1|	PREDICTED: L-idonate 5-dehydrogenase isoform X1 [Vitis vinifera]	0	27049580	0	AT5G51970	GroES-like zinc-binding alcohol dehydrogenase family protein	3e-146	PF00107,PF08240	PTHR11695,PTHR11695:SF485	KOG0024	1.1.1.14,1.1.1.56	K00008	GO:GO:0055114,GO:GO:0016491,GO:GO:0008270
Potri.014G024300	Potri.014G024300.1	27032382	7.315	7.458	8.293	SU	0.0198						comp84335_c0_seq1	comp84335_c0	4.17687	6.48489	4.69354	Pattern13	UD	0	gi|645226912|ref|XP_008220262.1|	PREDICTED: uncharacterized protein At4g06744-like [Prunus mume]	0	27032382	1e-173	AT4G06744	Leucine-rich repeat (LRR) family protein	9e-125		PTHR27000,PTHR27000:SF167
Potri.001G191400	Potri.001G191400.1	27045285	10.986	6.267	7.678	DS	0.0116						comp84336_c0_seq1	comp84336_c0	11.6366	11.1067	9.85843	Pattern15	DD	0	gi|731402233|ref|XP_010654595.1|	PREDICTED: GDSL esterase/lipase APG-like [Vitis vinifera]	9e-132	27045285	5e-126	AT3G16370	GDSL-like Lipase/Acylhydrolase superfamily protein	1e-92	PF00657	PTHR22835,PTHR22835:SF170		3.1.1.3		GO:GO:0016788
Potri.015G039200	Potri.015G039200.1	27018610	11.266	8.013	11.148	DU	0.0169						comp84599_c0_seq1	comp84599_c0	10.9784	9.90968	8.96187	Pattern15	DD	0	gi|566572555|gb|AHC69780.1|	thuamatin-like protein [Quercus suber]	1e-144	27018610	2e-135	AT1G18250	Pathogenesis-related thaumatin superfamily protein	3e-108	PF00314	PTHR31048
Potri.011G087500	Potri.011G087500.1	27000965	11.961	9.153	12.418	DU	0.0131						comp84615_c0_seq1	comp84615_c0	10.3769	9.94624	9.86822	Pattern9	DS	0	gi|697187998|ref|XP_009603034.1|	PREDICTED: uncharacterized protein LOC104098081 [Nicotiana tomentosiformis]	0	27000965	0	AT1G29980	Protein of unknown function, DUF642	1e-153	PF04862	PTHR31265,PTHR31265:SF1
Potri.014G160100	Potri.014G160100.1	27034486	12.438	7.734	8.915	DS	0.0047						comp84645_c0_seq1	comp84645_c0	11.1864	10.1205	7.8488	Pattern15	DD	0	gi|731409599|ref|XP_010657253.1|	PREDICTED: GDSL esterase/lipase At4g26790-like [Vitis vinifera]	1e-166	27034486	1e-142	AT2G04570	GDSL-like Lipase/Acylhydrolase superfamily protein	5e-110	PF00657			3.1.1.3		GO:GO:0016788
Potri.005G113900	Potri.005G113900.1	27031287	13.578	11.147	9.886	DD	0.0242						comp84656_c0_seq1	comp84656_c0	13.7126	12.5345	11.6875	Pattern15	DD	0	gi|49861114|gb|AAT68774.1|	flavanone 3-hydroxylase [Camellia sinensis]	0	27031287	0	AT3G51240	flavanone 3-hydroxylase	8e-168	PF14226,PF03171	PTHR10209,PTHR10209:SF137	KOG0143	1.14.11.9	K00475	GO:GO:0055114,GO:GO:0016491
Potri.010G076900	Potri.010G076900.1	26982639	8.956	6.826	7.922	DU	0.0273						comp84698_c0_seq1	comp84698_c0	-1.38225	3.65495	2.5512	Pattern4	US	0.000317613	gi|226510343|ref|NP_001151730.1|	40S ribosomal protein S15 [Zea mays]	7e-70	26982639	2e-52	AT5G09510	Ribosomal protein S19 family protein	2e-40	PF00203	PTHR11880,PTHR11880:SF10	KOG0898		K02958	GO:GO:0006412,GO:GO:0005840,GO:GO:0003735
Potri.004G030700	Potri.004G030700.1	26989744	10.365	7.283	8.264	DS	0.0032						comp84710_c0_seq1	comp84710_c0	13.7446	12.0521	11.4952	Pattern15	DD	0	gi|294847480|gb|ADF43751.1|	anthocyanidin reductase [Camellia sinensis]	0	26989744	0	AT1G61720	NAD(P)-binding Rossmann-fold superfamily protein	6e-125	PF01370	PTHR10366,PTHR10366:SF288	KOG1502	1.3.1.77	K08695	GO:GO:0050662,GO:GO:0003824
Potri.008G114700	Potri.008G114700.1	27038132	8.125	5.754	6.885	DU	0.0122						comp84743_c0_seq4	comp84743_c0	6.39557	2.25675	3.26665	Pattern4	DS	0	gi|731370717|ref|XP_002278514.3|	PREDICTED: piriformospora indica-insensitive protein 2-like [Vitis vinifera]	0	27038132	0	AT1G13230	Leucine-rich repeat (LRR) family protein	9e-110	PF00560,PF13855	PTHR27000,PTHR27000:SF18	KOG4579,KOG0617			GO:GO:0005515
Potri.007G138800	Potri.007G138800.1	27016317	8.268	6.05	6.76	DS	0.0101					SBP	comp84785_c0_seq2	comp84785_c0	8.50811	8.16691	8.12923	Pattern9	DS	4.2e-14	gi|743758846|ref|XP_010929104.1|	PREDICTED: squamosa promoter-binding protein 1 isoform X1 [Elaeis guineensis]	2e-43	27016317	5e-43	AT3G15270	squamosa promoter binding protein-like 5	8e-32	PF03110	PTHR31251,PTHR31251:SF9				GO:GO:0005634,GO:GO:0003677
Potri.002G102900	Potri.002G102900.1	27023940	10.11	7.989	10.101	DU	0.0209					ZF-HD	comp85003_c0_seq2	comp85003_c0	9.77371	8.9613	9.92987	Pattern13	DU	0	gi|590595823|ref|XP_007018165.1|	Transcription factor, putative [Theobroma cacao]	2e-87	27023940	2e-77	AT4G24660	homeobox protein 22	2e-56	PF04770	PTHR31948,PTHR31948:SF20
Potri.008G211800	Potri.008G211800.1	27036035	10.156	7.886	9.644	DU	0.0399						comp85154_c0_seq2	comp85154_c0	9.03249	5.35078	5.12447	Pattern9	DS	0	gi|595968429|ref|XP_007217384.1|	hypothetical protein PRUPE_ppa024576mg, partial [Prunus persica]	0	27036035	4e-170	AT2G42800	receptor like protein 29	9e-142	PF13855	PTHR27000,PTHR27000:SF89	KOG0617			GO:GO:0005515
Potri.005G229000	Potri.005G229000.1	27030087	10.456	9.027	9.259	DS	0.0369						comp85171_c0_seq2	comp85171_c0	9.70625	9.46037	9.37038	Pattern9	DS	0	gi|661894996|emb|CDP01995.1|	unnamed protein product [Coffea canephora]	0	27030087	0	AT1G19580	gamma carbonic anhydrase 1	1e-132	PF00132	PTHR13061,PTHR13061:SF9		1.6.5.3
Potri.006G129300	Potri.006G129300.1	27006284	8.745	7.697	8.736	DU	0.035					C2H2	comp85197_c0_seq1	comp85197_c0	8.98212	8.66963	8.98985	Pattern8	DU	1.25e-10	gi|743910132|ref|XP_011048567.1|	PREDICTED: zinc finger protein JACKDAW-like [Populus euphratica]	5e-44	27006284	1e-45	AT5G03150	C2H2-like zinc finger protein	3e-36	PF12171	PTHR10593,PTHR10593:SF42
Potri.010G096400	Potri.010G096400.1	26980050	8.743	7.056	8.012	DU	0.0497						comp85253_c0_seq2	comp85253_c0	8.60473	6.06876	6.60984	Pattern9	DS	0	gi|661895615|emb|CDP00193.1|	unnamed protein product [Coffea canephora]	4e-127	26980050	3e-129	AT1G60060	Serine/threonine-protein kinase WNK (With No Lysine)-related	1e-95	PF14215	PTHR13902,PTHR13902:SF23
Potri.010G042000	Potri.010G042000.1	26981523	6.766	7.994	7.725	US	0.0353						comp85292_c0_seq2	comp85292_c0	10.7454	10.3412	8.67927	Pattern15	DD	0	gi|596141908|ref|XP_007222498.1|	hypothetical protein PRUPE_ppa008264mg [Prunus persica]	7e-45	26981523	5e-47	AT2G47180	galactinol synthase 1	5e-33	PF01501	PTHR11183,PTHR11183:SF59	KOG1950	2.4.1.123	K18819	GO:GO:0016757
Potri.006G117700	Potri.006G117700.1	27004793	6.936	5.015	5.261	DS	0.0268					HD-ZIP	comp85430_c0_seq1	comp85430_c0	5.2173	5.85093	4.91735	Pattern6	UD	0.00020769	gi|731400680|ref|XP_002283931.2|	PREDICTED: putative homeobox-leucine zipper protein ATHB-51 isoform X2 [Vitis vinifera]	1e-77	27004793	7e-75	AT5G03790	homeobox 51	3e-37	PF00046	PTHR24326,PTHR24326:SF287	KOG0483			GO:GO:0003677
Potri.004G033800	Potri.004G033800.1	26991605	7.271	6.688	7.578	DU	0.042						comp85956_c3_seq1	comp85956_c3	4.3469	3.47368	2.63651	Pattern5	SD	0.0100655	gi|697168569|ref|XP_009593170.1|	PREDICTED: uncharacterized protein LOC104089871 [Nicotiana tomentosiformis]	2e-136	26991605	1e-122	AT1G61350	ARM repeat superfamily protein	2e-79		PTHR23315,PTHR23315:SF56
Potri.019G033500	Potri.019G033500.1	27024964	10.172	7.666	8.909	DU	0.0366						comp85976_c0_seq3	comp85976_c0	5.40917	1.11433	4.53567	Pattern6	DU	0	gi|48256738|gb|AAT41591.1|	Brn1, partial [Setosphaeria monoceras]	4e-39	27024964	4e-09	AT4G13180	NAD(P)-binding Rossmann-fold superfamily protein	1e-08	PF08659	PTHR24322,PTHR24322:SF429	KOG0725		K00059
Potri.007G036400	Potri.007G036400.1	27014761	11.868	9.281	10.38	DU	0.0217					Dof	comp86166_c0_seq2	comp86166_c0	8.44519	5.39151	4.47592	Pattern9	DS	0	gi|359480417|ref|XP_003632455.1|	PREDICTED: dof zinc finger protein DOF3.4 [Vitis vinifera]	9e-54	27014761	1e-43	AT3G50410	OBF binding protein 1	1e-31	PF02701	PTHR31992,PTHR31992:SF12				GO:GO:0006355,GO:GO:0003677
Potri.003G059200	Potri.003G059200.1	26998824	10.861	8.126	7.985	DS	0.006				LG3		comp86209_c0_seq1	comp86209_c0	8.65939	9.03298	7.91301	Pattern7	SD	0	gi|224070855|ref|XP_002303266.1|	esterase/lipase/thioesterase family protein [Populus trichocarpa]	0	26998824	0	AT1G52760	lysophospholipase 2	3e-154	PF12695	PTHR11614,PTHR11614:SF90	KOG1455	2.3.1.22	K18368
Potri.005G074100	Potri.005G074100.1	27028471	7.609	6.684	6.988	DS	0.0138						comp86236_c0_seq4	comp86236_c0	6.6681	8.54575	7.54671	Pattern14	UD	0	gi|747055875|ref|XP_011074186.1|	PREDICTED: monoacylglycerol lipase abhd6-B [Sesamum indicum]	4e-20	27028471	7e-21	AT5G09430	alpha/beta-Hydrolases superfamily protein	9e-06	PF12697	PTHR10992,PTHR10992:SF742	KOG1454	3.1.1.3
Potri.001G292300	Potri.001G292300.1	27040579	10.125	7.941	9.038	DU	0.0384						comp86249_c0_seq1	comp86249_c0	5.01231	3.62924	1.85862	Pattern4	DS	6.99e-15	gi|147767172|emb|CAN66965.1|	hypothetical protein VITISV_043227 [Vitis vinifera]	4e-79	27040579	3e-78	AT1G70210	CYCLIN D1;1	1e-42	PF02984,PF00134	PTHR10177,PTHR10177:SF206	KOG0656		K18810	GO:GO:0005634
Potri.006G121000	Potri.006G121000.1	27005785	9.436	7.907	8.034	DS	0.0422						comp86335_c0_seq1	comp86335_c0	5.1107	5.08219	3.46322	Pattern7	SD	0.0112767	gi|802687819|ref|XP_012082482.1|	PREDICTED: protein fluG isoform X1 [Jatropha curcas]	4e-31	27005785	6e-32	AT3G53180	glutamate-ammonia ligases;catalytics;glutamate-ammonia ligases	7e-27	PF04909,PF00120	PTHR20852,PTHR20852:SF16	KOG0683	6.3.1.2		GO:GO:0016787,GO:GO:0006807,GO:GO:0004356
Potri.018G079200	Potri.018G079200.1	27010004	8.972	7.99	9.773	DU	0.0246						comp86365_c0_seq1	comp86365_c0	4.86555	7.64795	6.93153	Pattern14	UD	0	gi|590577304|ref|XP_007013198.1|	Uncharacterized protein TCM_037897 [Theobroma cacao]	4e-20	27010004	1e-11	AT3G13227	serine-rich protein-related	3e-07		PTHR33132,PTHR33132:SF9
Potri.T094000	Potri.T094000.1	27003427	6.447	5.357	6.071	DU	0.0177						comp86423_c0_seq1	comp86423_c0	7.05482	7.15206	6.29794	Pattern7	SD	1.45e-10	gi|645234143|ref|XP_008223676.1|	PREDICTED: uncharacterized protein At4g14100-like [Prunus mume]	1e-69	27003427	3e-70	AT3G23760	FUNCTIONS IN: molecular_function unknown; INVOLVED IN: biological_process unknown; LOCATED IN: vacuole; EXPRESSED IN: 20 plant structures; EXPRESSED DURING: 13 growth stages; BEST Arabidopsis thaliana protein match is: transferases, transferring glycosyl groups (TAIR:AT4G14100.1); Has 108 Blast hits to 104 proteins in 19 species: Archae - 0; Bacteria - 0; Metazoa - 8; Fungi - 0; Plants - 90; Viru…	2e-52		PTHR33880,PTHR33880:SF3
Potri.008G057100	Potri.008G057100.1	27039132	8.038	7.487	9.005	SU	0.0352						comp86444_c0_seq3	comp86444_c0	10.2459	7.30763	6.97291	Pattern4	DS	0	gi|377824010|gb|AFB77223.1|	expansin 1 [Betula platyphylla]	4e-153	27039132	2e-151	AT2G28950	expansin A6	9e-123	PF03330,PF01357
Potri.001G006400	Potri.001G006400.1	27040353	8.332	6.918	6.33	DD	0.0232						comp86452_c0_seq10	comp86452_c0	8.99932	8.6639	9.41086	Pattern15	DU	0	gi|297746454|emb|CBI16510.3|	unnamed protein product [Vitis vinifera]	1e-25	27040353	8e-24	AT1G55310	SC35-like splicing factor 33	6e-22	PF00076	PTHR23147,PTHR23147:SF6	KOG0107		K12900	GO:GO:0003676
Potri.006G053200	Potri.006G053200.1	27005017	7.887	6.575	6.274	DD	0.0167						comp86811_c0_seq1	comp86811_c0	9.58156	10.2458	9.96564	Pattern15	UD	0	gi|763779188|gb|KJB46311.1|	hypothetical protein B456_007G359900 [Gossypium raimondii]	5e-70	27005017	2e-72	AT2G41870	Remorin family protein	5e-47	PF03763	PTHR31471,PTHR31471:SF14
Potri.007G037700	Potri.007G037700.1	27017062	7.935	9.217	6.254	SD	0.042		Salicylic acid	Transport			comp86876_c0_seq1	comp86876_c0	6.93297	7.29928	9.8737	Pattern15	UU	0	gi|225468680|ref|XP_002270043.1|	PREDICTED: salicylic acid-binding protein 2 [Vitis vinifera]	2e-118	27017062	2e-115	AT2G23620	methyl esterase 1	2e-80	PF12697	PTHR10992,PTHR10992:SF820
Potri.018G074500	Potri.018G074500.1	27010130	6.904	5.552	5.939	DS	0.0077						comp87030_c0_seq1	comp87030_c0	10.1985	10.0852	9.32817	Pattern7	SD	0	gi|661893573|emb|CDP03382.1|	unnamed protein product [Coffea canephora]	0	27010130	2e-118	AT2G26910	pleiotropic drug resistance 4	4e-34	PF14510,PF08370,PF00005,PF01061	PTHR19241,PTHR19241:SF280				GO:GO:0016887,GO:GO:0005524,GO:GO:0016020
Potri.009G060300	Potri.009G060300.1	26985857	7.65	5.411	5.715	DS	0.0068		Cytokinin	Synthesis			comp87145_c1_seq8	comp87145_c1	9.87083	9.81698	10.2862	Pattern12	SU	0	gi|720078118|ref|XP_010241256.1|	PREDICTED: cytokinin riboside 5'-monophosphate phosphoribohydrolase LOG1-like [Nelumbo nucifera]	2e-82	26985857	7e-85	AT2G28305	Putative lysine decarboxylase family protein	5e-54	PF03641				K06966
Potri.002G102900	Potri.002G102900.1	27023940	10.11	7.989	10.101	DU	0.0209					ZF-HD	comp87154_c0_seq1	comp87154_c0	7.66129	8.00891	8.56752	Pattern5	SU	0	gi|460384545|ref|XP_004237971.1|	PREDICTED: zinc-finger homeodomain protein 2 [Solanum lycopersicum]	2e-41	27023940	8e-34	AT4G24660	homeobox protein 22	4e-26	PF04770	PTHR31948,PTHR31948:SF20
Potri.005G225600	Potri.005G225600.1	27030058	12.891	10.866	11.667	DU	0.0147				LG5		comp87273_c0_seq7	comp87273_c0	10.5312	10.0499	9.69374	Pattern15	DD	0	gi|743920014|ref|XP_011004043.1|	PREDICTED: protein LIGHT-DEPENDENT SHORT HYPOCOTYLS 4-like [Populus euphratica]	2e-71	27030058	2e-74	AT2G31160	Protein of unknown function (DUF640)	3e-60	PF04852	PTHR31165,PTHR31165:SF13
Potri.002G162400	Potri.002G162400.1	27020404	12.969	8.219	13.316	DU	0.0069						comp87435_c0_seq1	comp87435_c0	11.9843	11.1808	7.67403	Pattern15	DD	0	gi|567904982|ref|XP_006444979.1|	hypothetical protein CICLE_v10019597mg [Citrus clementina]	0	27020404	0	AT3G61490	Pectin lyase-like superfamily protein	0	PF12708	PTHR31339,PTHR31339:SF12
Potri.010G059900	Potri.010G059900.1	26978731	13.187	10.007	10.671	DS	0.018						comp87505_c0_seq4	comp87505_c0	9.98958	9.32712	8.36405	Pattern10	DD	0	gi|658009661|ref|XP_008340047.1|	PREDICTED: probable nucleoredoxin 1 [Malus domestica]	0	26978731	4e-31	AT1G60420	DC1 domain-containing protein	4e-67	PF07649,PF13905	PTHR13871,PTHR13871:SF7	KOG2501	1.8.1.8	K17609	GO:GO:0055114,GO:GO:0047134
Potri.005G078700	Potri.005G078700.1	27029250	6.64	5.768	6.597	DU	0.0275						comp87527_c0_seq1	comp87527_c0	14.0239	12.3968	12.7174	Pattern15	DU	0	gi|758375743|gb|AJO70149.1|	myo-inositol 1-phosphate synthase [Camellia sinensis]	0	27029250	0	AT2G22240	myo-inositol-1-phosphate synthase 2	0	PF01658,PF07994	PTHR11510,PTHR11510:SF6		5.5.1.4		GO:GO:0008654,GO:GO:0006021,GO:GO:0004512
Potri.010G137000	Potri.010G137000.1	26981036	9.343	7.226	8.379	DU	0.0239						comp87589_c0_seq3	comp87589_c0	9.25717	9.20033	6.94124	Pattern12	SD	0	gi|596292067|ref|XP_007226447.1|	hypothetical protein PRUPE_ppa024271mg [Prunus persica]	0	26981036	0	AT5G03490	UDP-Glycosyltransferase superfamily protein	3e-136	PF00201	PTHR11926,PTHR11926:SF379	KOG1192			GO:GO:0016758,GO:GO:0008152
Potri.007G135400	Potri.007G135400.1	27016378	11.011	10.127	10.118	DS	0.0497						comp87696_c0_seq2	comp87696_c0	8.66653	8.06339	8.20226	Pattern9	DS	0	gi|697169331|ref|XP_009593555.1|	PREDICTED: receptor-like protein kinase HSL1 isoform X1 [Nicotiana tomentosiformis]	0	27016378	0	AT1G28440	HAESA-like 1	0	PF08263,PF13855,PF00069	PTHR27000,PTHR27000:SF219	KOG1187	2.7.11.1	K00924	GO:GO:0005515,GO:GO:0006468,GO:GO:0005524,GO:GO:0004672
Potri.002G107800	Potri.002G107800.1	27024106	10.911	8.44	10.338	DU	0.0017						comp87805_c0_seq1	comp87805_c0	5.76437	6.05972	4.75574	Pattern7	SD	5.62e-09	gi|338173753|gb|AEI83423.1|	glutamyl-tRNA reductase [Camellia sinensis]	0	27024106	3e-138	AT1G09940	Glutamyl-tRNA reductase family protein	3e-111	PF03807,PF00745,PF05201	PTHR13812,PTHR13812:SF20		1.2.1.70	K02492	GO:GO:0055114,GO:GO:0050661,GO:GO:0033014,GO:GO:0008883
Potri.002G107800	Potri.002G107800.1	27024106	10.911	8.44	10.338	DU	0.0017						comp87805_c1_seq1	comp87805_c1	5.62078	6.36302	5.03706	Pattern15	UD	0	gi|338173753|gb|AEI83423.1|	glutamyl-tRNA reductase [Camellia sinensis]	5e-125	27024106	5e-94	AT1G58290	Glutamyl-tRNA reductase family protein	6e-71	PF03807,PF00745,PF05201	PTHR13812,PTHR13812:SF20		1.2.1.70	K02492	GO:GO:0055114,GO:GO:0050661,GO:GO:0033014,GO:GO:0008883
Potri.010G003800	Potri.010G003800.1	26980613	11.156	9.761	10.173	DS	0.0468						comp87839_c0_seq2	comp87839_c0	8.49124	8.02004	7.77735	Pattern14	DD	0	gi|720076664|ref|XP_010279673.1|	PREDICTED: uncharacterized protein LOC104613530 [Nelumbo nucifera]	1e-74	26980613	6e-62	AT1G48320	Thioesterase superfamily protein	2e-50	PF03061	PTHR12418,PTHR12418:SF33	KOG3328	3.1.2.28
Potri.006G094900	Potri.006G094900.1	27007038	7.445	6.547	7.212	DU	0.0163						comp87862_c0_seq1	comp87862_c0	9.78023	9.47494	8.39537	Pattern15	DD	0	gi|661882496|emb|CDP14076.1|	unnamed protein product [Coffea canephora]	2e-84	27007038	1e-69	AT5G01090	Concanavalin A-like lectin family protein	3e-35	PF00139	PTHR32401,PTHR32401:SF7		2.7.11.1		GO:GO:0030246
Potri.014G066900	Potri.014G066900.1	27032952	8.145	9.849	7.748	UD	0.0485						comp87909_c0_seq2	comp87909_c0	5.47758	6.94787	7.54978	Pattern15	UU	0	gi|225453979|ref|XP_002280387.1|	PREDICTED: uncharacterized protein LOC100260776 [Vitis vinifera]	3e-45	27032952	4e-42	AT2G45210	SAUR-like auxin-responsive protein family	7e-30	PF02519	PTHR31374,PTHR31374:SF56			K14488	GO:GO:0009733
Potri.T175800	Potri.T175800.1	27035623	7.023	10.673	7.35	UD	0.0426						comp88015_c0_seq3	comp88015_c0	5.85232	5.72447	6.64406	Pattern5	SU	3.39e-09	gi|763762651|gb|KJB29905.1|	hypothetical protein B456_005G123000 [Gossypium raimondii]	1e-92	27035623	3e-68	AT5G01750	Protein of unknown function (DUF567)	1e-65	PF04525	PTHR31087,PTHR31087:SF11
Potri.009G144900	Potri.009G144900.1	26988390	8.794	6.889	7.638	DU	0.0286						comp88041_c0_seq1	comp88041_c0	6.06501	6.96709	5.84811	Pattern13	UD	0	gi|697099293|ref|XP_009631058.1|	PREDICTED: alcohol-forming fatty acyl-CoA reductase-like isoform X1 [Nicotiana tomentosiformis]	7e-119	26988390	2e-101	AT4G33790	Jojoba acyl CoA reductase-related male sterility protein	1e-75	PF01370,PF03015	PTHR11011,PTHR11011:SF25	KOG1221	1.2.1.50,1.2.1.84	K13356	GO:GO:0050662,GO:GO:0003824,GO:GO:0080019
Potri.010G034500	Potri.010G034500.1	26983004	10.098	9.035	9.932	DU	0.0396						comp88059_c0_seq1	comp88059_c0	7.75575	7.80041	7.30488	Pattern12	SD	0	gi|661895700|emb|CDP00278.1|	unnamed protein product [Coffea canephora]	9e-35	26983004	2e-26	AT1G27050	protein with a RNA recognition motif. Previously annotated as ATHB54, a homeodomain leucine zipper (HD-Zip) family protein. In the TAIR10 genome release (2010), this locus was split into two loci: AT1G27045 (containing homeodomain and leucine zipper domains) and AT1G27050 (containing a RNA recognition motif). AT1G27045 is now named ATHB54. Note that Affymetrix ATH1 Probe Set linked to symbol ATHB…	3e-24	PF00076					GO:GO:0003676
Potri.018G090700	Potri.018G090700.1	27010058	9.848	8.545	8.527	DS	0.0138						comp88062_c0_seq9	comp88062_c0	7.79695	7.71297	7.46667	Pattern12	SD	0	gi|657998474|ref|XP_008391641.1|	PREDICTED: homogentisate phytyltransferase 1, chloroplastic-like [Malus domestica]	9e-138	27010058	3e-135	AT2G18950	homogentisate phytyltransferase 1	8e-115	PF01040	PTHR11048,PTHR11048:SF26		2.5.1.115	K09833	GO:GO:0016021,GO:GO:0004659
Potri.004G233100	Potri.004G233100.1	26991620	9.437	6.966	7.717	DS	0.0287						comp88488_c0_seq1	comp88488_c0	7.86982	4.19308	2.73567	Pattern2	DS	0	gi|255588641|ref|XP_002534670.1|	Derlin-2, putative [Ricinus communis]	1e-125	26991620	5e-128	AT4G29330	DERLIN-1	2e-76	PF04511		KOG0858		K13989
Potri.011G152100	Potri.011G152100.1	27001100	8.583	5.939	9.489	DU	0.0148						comp88749_c0_seq4	comp88749_c0	0.687602	3.80663	3.89646	Pattern4	US	1.19e-05	gi|326506754|dbj|BAJ91418.1|	predicted protein [Hordeum vulgare subsp. vulgare]	3e-139	27001100	6e-10	AT1G06100	Fatty acid desaturase family protein	2e-11	PF00487	PTHR11351,PTHR11351:SF2	KOG1600			GO:GO:0006629
Potri.004G037200	Potri.004G037200.1	26989516	9.998	7.892	8.422	DS	0.0218						comp88770_c1_seq1	comp88770_c1	4.04924	3.15714	3.29518	Pattern4	DS	0.00285168	gi|697140903|ref|XP_009624559.1|	PREDICTED: uncharacterized protein LOC104115594 [Nicotiana tomentosiformis]	4e-63	26989516	8e-48	AT1G11120	unknown protein; FUNCTIONS IN: molecular_function unknown; INVOLVED IN: biological_process unknown; LOCATED IN: cellular_component unknown; EXPRESSED IN: 10 plant structures; EXPRESSED DURING: 4 anthesis, F mature embryo stage, petal differentiation and expansion stage, E expanded cotyledon stage, D bilateral stage; BEST Arabidopsis thaliana protein match is: unknown protein (TAIR:AT4G28170.1); H…	4e-38		PTHR33728,PTHR33728:SF1
Potri.003G099600	Potri.003G099600.1	26996504	9.621	8.634	9.704	DU	0.0246						comp88780_c1_seq2	comp88780_c1	7.88896	8.45383	8.13337	Pattern15	UD	2.79e-12	gi|702340230|ref|XP_010056206.1|	PREDICTED: plastidal glycolate/glycerate translocator 1, chloroplastic [Eucalyptus grandis]	6e-100	26996504	3e-101	AT1G32080	membrane protein, putative	5e-81	PF04172	PTHR30249,PTHR30249:SF0
Potri.018G131400	Potri.018G131400.1	27010911	9.14	5.528	5.735	DS	0.009					ERF	comp88791_c0_seq1	comp88791_c0	5.05915	4.25996	0.177183	Pattern5	SD	1.09e-10	gi|590578231|ref|XP_007013450.1|	Integrase-type DNA-binding superfamily protein [Theobroma cacao]	2e-75	27010911	9e-74	AT1G15360	Integrase-type DNA-binding superfamily protein	6e-55	PF00847	PTHR31194,PTHR31194:SF12				GO:GO:0006355,GO:GO:0003700
Potri.010G120100	Potri.010G120100.1	26981031	7.013	6.383	7.101	DU	0.0228						comp88804_c0_seq1	comp88804_c0	6.69322	5.83632	3.62536	Pattern14	DD	0	gi|225424079|ref|XP_002282768.1|	PREDICTED: probable inactive leucine-rich repeat receptor-like protein kinase At1g66830 [Vitis vinifera]	4e-86	26981031	9e-79	AT2G01210	Leucine-rich repeat protein kinase family protein	3e-58	PF00560,PF08263,PF07714	PTHR27008,PTHR27008:SF11	KOG1187	2.7.11.1		GO:GO:0005515,GO:GO:0006468,GO:GO:0004672
Potri.010G114000	Potri.010G114000.1	26980808	11.332	9.189	9.366	DS	0.0129					MYB	comp89203_c0_seq3	comp89203_c0	8.50002	6.29549	7.56695	Pattern11	DU	0	gi|338173759|gb|AEI83426.1|	transcription factor R2R3-MYB2 [Camellia sinensis]	3e-55	26980808	3e-51	AT4G09460	myb domain protein 6	1e-37	PF00249	PTHR10641,PTHR10641:SF643	KOG0048		K09422
Potri.010G114000	Potri.010G114000.1	26980808	11.332	9.189	9.366	DS	0.0129					MYB	comp89337_c0_seq5	comp89337_c0	8.65361	8.44666	7.85195	Pattern7	SD	0	gi|595942188|ref|XP_007215900.1|	hypothetical protein PRUPE_ppa010716mg [Prunus persica]	4e-28	26980808	5e-29	AT1G22640	myb domain protein 3	6e-15	PF00249	PTHR10641,PTHR10641:SF643	KOG0048		K09422
Potri.018G092500	Potri.018G092500.1	27010168	9.59	7.434	8.484	DU	0.0499						comp89347_c0_seq1	comp89347_c0	7.22254	7.01316	6.18415	Pattern12	SD	0	gi|747047855|ref|XP_011069913.1|	PREDICTED: (DL)-glycerol-3-phosphatase 2 [Sesamum indicum]	1e-150	27010168	2e-145	AT5G57440	Haloacid dehalogenase-like hydrolase (HAD) superfamily protein	2e-104	PF13419	PTHR18901,PTHR18901:SF38	KOG2914	3.1.3.21	K17623
Potri.001G407800	Potri.001G407800.1	27046053	9.31	7.502	9.411	DU	0.0357						comp89447_c0_seq1	comp89447_c0	8.43094	6.40355	4.54736	Pattern10	DD	0	gi|255569589|ref|XP_002525760.1|	Cyclic nucleotide-gated ion channel, putative [Ricinus communis]	0	27046053	0	AT5G54250	cyclic nucleotide-gated cation channel 4	0	PF00520	PTHR10217,PTHR10217:SF476				GO:GO:0055085,GO:GO:0016020,GO:GO:0006811,GO:GO:0005216
Potri.001G360100	Potri.001G360100.1	27042049	5.563	6.19	5.697	UD	0.0265						comp89653_c0_seq6	comp89653_c0	6.59546	9.15049	8.67258	Pattern15	UD	0	gi|661882760|emb|CDP13763.1|	unnamed protein product [Coffea canephora]	3e-64	27042049	7e-64	AT5G35700	fimbrin-like protein 2	2e-54	PF00307	PTHR19961,PTHR19961:SF25				GO:GO:0005515
Potri.008G203700	Potri.008G203700.1	27039689	6.029	6.612	6.653	US	0.0276						comp89686_c0_seq1	comp89686_c0	2.14564	2.79956	4.51894	Pattern5	SU	2.3e-08	gi|147822139|emb|CAN77045.1|	hypothetical protein VITISV_035256 [Vitis vinifera]	0	27039689	2e-11	ATMG00860	DNA/RNA polymerases superfamily protein	2e-12		PTHR24559,PTHR24559:SF186		2.7.7.7,3.1.26.4,2.7.7.49
Potri.011G051800	Potri.011G051800.1	27002414	10.944	9.306	10.453	DU	0.0133						comp89708_c1_seq3	comp89708_c1	7.65035	8.62605	7.60619	Pattern13	UD	0	gi|225468785|ref|XP_002262822.1|	PREDICTED: E3 ubiquitin-protein ligase RMA1H1 [Vitis vinifera]	4e-100	27002414	5e-80	AT4G27470	RING membrane-anchor 3	2e-38	PF00097	PTHR12313,PTHR12313:SF2	KOG0823		K10666	GO:GO:0046872
Potri.015G128100	Potri.015G128100.1	27018125	8.435	6.792	6.468	DS	0.0401						comp89757_c1_seq1	comp89757_c1	9.14865	7.26057	7.53136	Pattern4	DS	0	gi|225466067|ref|XP_002264101.1|	PREDICTED: 21 kDa protein-like [Vitis vinifera]	3e-80	27018125	4e-67	AT5G62360	Plant invertase/pectin methylesterase inhibitor superfamily protein	9e-50	PF04043	PTHR31080,PTHR31080:SF19		3.1.1.11		GO:GO:0004857
Potri.002G097800	Potri.002G097800.1	27024739	7.091	9.599	8.307	UD	0.0432						comp89821_c0_seq3	comp89821_c0	7.14785	8.12122	9.61586	Pattern10	UU	0	gi|225459284|ref|XP_002285786.1|	PREDICTED: uncharacterized protein LOC100252301 [Vitis vinifera]	0	27024739	0	AT1G78230	Outer arm dynein light chain 1 protein	5e-115	PF13855	PTHR24365,PTHR24365:SF368	KOG0531			GO:GO:0005515
Potri.T000300	Potri.T000300.1	26988904	9.598	7.19	7.391	DS	0.0271						comp90026_c0_seq2	comp90026_c0	7.92172	9.9249	9.71918	Pattern9	US	0	gi|225465905|ref|XP_002266808.1|	PREDICTED: (-)-alpha-terpineol synthase [Vitis vinifera]	0	26988904	0	AT3G25810	Terpenoid cyclases/Protein prenyltransferases superfamily protein	2e-152	PF01397,PF03936	PTHR31225,PTHR31225:SF16		4.2.3.113,4.2.3.119,4.2.3.14,4.2.3.109,4.2.3.108	K12467	GO:GO:0016829,GO:GO:0010333,GO:GO:0008152,GO:GO:0000287
Potri.013G148500	Potri.013G148500.1	26995553	8.841	7.522	7.796	DS	0.0217						comp90043_c0_seq3	comp90043_c0	8.68841	8.5873	7.92793	Pattern12	SD	0	gi|697158911|ref|XP_009588216.1|	PREDICTED: diacylglycerol kinase 5-like [Nicotiana tomentosiformis]	0	26995553	0	AT2G20900	diacylglycerol kinase 5	1e-162	PF00781,PF00609	PTHR11255,PTHR11255:SF29		2.7.1.107	K00901	GO:GO:0016301,GO:GO:0007205,GO:GO:0004143
Potri.003G176900	Potri.003G176900.1	26998125	10.371	7.963	8.198	DS	0.0148						comp90059_c0_seq4	comp90059_c0	15.715	14.2328	13.2383	Pattern15	DD	0	gi|1345787|sp|P48387.1|CHS2_CAMSI	RecName: Full=Chalcone synthase 2; AltName: Full=Naringenin-chalcone synthase 2 [Camellia sinensis]	0	26998125	0	AT5G13930	Chalcone and stilbene synthase family protein	8e-167	PF08541,PF00195	PTHR11877,PTHR11877:SF27		2.3.1.74	K00660	GO:GO:0016747,GO:GO:0008610
Potri.004G117700	Potri.004G117700.1	26989257	6.556	6.745	7.343	SU	0.0345		Brassinosteroid	Synthesis C28 brassinosteroids			comp90083_c0_seq11	comp90083_c0	5.80163	6.04871	6.7449	Pattern7	SU	0.0139945	gi|298204461|emb|CBI16941.3|	unnamed protein product [Vitis vinifera]	0	26989257	0	AT3G30180	brassinosteroid-6-oxidase 2	3e-122	PF00067	PTHR24286,PTHR24286:SF8	KOG0157		K12640	GO:GO:0055114,GO:GO:0020037,GO:GO:0016705,GO:GO:0005506
Potri.002G007300	Potri.002G007300.1	27020167	8.743	6.334	8.307	DU	0.0217						comp90110_c0_seq2	comp90110_c0	10.0864	8.17079	6.25558	Pattern14	DD	0	gi|743875103|ref|XP_011034841.1|	PREDICTED: glucan endo-1,3-beta-glucosidase 12-like [Populus euphratica]	0	27020167	0	AT4G29360	O-Glycosyl hydrolases family 17 protein	1e-92	PF07983,PF00332	PTHR32227,PTHR32227:SF88		3.2.1.39		GO:GO:0005975,GO:GO:0004553
Potri.002G242100	Potri.002G242100.1	27023626	8.977	6.505	7.721	DU	0.048						comp90223_c0_seq1	comp90223_c0	6.24026	6.50768	7.27325	Pattern5	SU	2.33e-07	gi|747066993|ref|XP_011080196.1|	PREDICTED: cyclin-dependent kinase inhibitor 3 isoform X1 [Sesamum indicum]	2e-32	27023626	3e-25	AT5G48820	inhibitor/interactor with cyclin-dependent kinase	7e-21	PF02234	PTHR10265,PTHR10265:SF23				GO:GO:0007050,GO:GO:0005634,GO:GO:0004861
Potri.010G030000	Potri.010G030000.1	26979078	8.111	9.007	8.461	UD	0.0396						comp90224_c0_seq2	comp90224_c0	5.70809	5.79775	6.49444	Pattern7	SU	0.0122498	gi|731389074|ref|XP_010649859.1|	PREDICTED: uncharacterized protein At5g19025 [Vitis vinifera]	2e-51	26979078	3e-48	AT3G06180	Ribosomal protein L34e superfamily protein	5e-47		PTHR10759,PTHR10759:SF3				GO:GO:0006412,GO:GO:0005840,GO:GO:0005622,GO:GO:0003735
Potri.006G263100	Potri.006G263100.1	27007448	7.006	5.759	6.365	DU	0.0275						comp90523_c0_seq6	comp90523_c0	7.93426	6.63077	5.28868	Pattern14	DD	0	gi|763788070|gb|KJB55066.1|	hypothetical protein B456_009G061400 [Gossypium raimondii]	1e-42	27007448	2e-27	AT4G31890	ARM repeat superfamily protein	1e-28		PTHR23315,PTHR23315:SF59		6.3.2.19
Potri.018G098400	Potri.018G098400.1	27009588	6.264	7.049	6.763	US	0.0394						comp90606_c0_seq1	comp90606_c0	7.3857	7.88123	7.9689	Pattern4	US	0	gi|225445704|ref|XP_002269428.1|	PREDICTED: probable E3 ubiquitin-protein ligase XBOS32 [Vitis vinifera]	0	27009588	0	AT5G57740	XB3 ortholog 2 in Arabidopsis thaliana	8e-174	PF12796	PTHR24128,PTHR24128:SF22	KOG4412		K19044
Potri.018G101700	Potri.018G101700.1	27009344	9.085	8.784	8.074	SD	0.0261						comp90609_c0_seq2	comp90609_c0	9.0264	8.56076	7.88762	Pattern14	DD	0	gi|702294470|ref|XP_010047874.1|	PREDICTED: putative GDP-L-fucose synthase 2 [Eucalyptus grandis]	0	27009344	0	AT1G17890	NAD(P)-binding Rossmann-fold superfamily protein	7e-154	PF16363	PTHR10366,PTHR10366:SF246		1.1.1.271	K02377
Potri.001G281900	Potri.001G281900.1	27043225	7.917	8.503	9.326	SU	0.0169						comp90696_c0_seq2	comp90696_c0	9.21652	8.95391	8.87747	Pattern9	DS	0	gi|470117248|ref|XP_004294773.1|	PREDICTED: UDP-glycosyltransferase 87A1-like [Fragaria vesca subsp. vesca]	0	27043225	0	AT2G30140	UDP-Glycosyltransferase superfamily protein	9e-142	PF00201	PTHR11926,PTHR11926:SF176	KOG1192	2.4.1.324		GO:GO:0016758,GO:GO:0008152
Potri.004G105300	Potri.004G105300.1	26990386	7.399	9.979	8.513	UD	0.0038						comp90772_c0_seq1	comp90772_c0	7.64301	7.65239	7.9295	Pattern7	SU	0.000123825	gi|568857519|ref|XP_006482313.1|	PREDICTED: putative endo-1,3(4)-beta-glucanase 2-like [Citrus sinensis]	0	26990386	0	AT5G15870	glycosyl hydrolase family 81 protein	0	PF03639	PTHR31983		3.2.1.39	K01180	GO:GO:0052862,GO:GO:0052861,GO:GO:0016998
Potri.001G396100	Potri.001G396100.1	27046395	9.84	8.123	8.66	DS	0.0393						comp90792_c0_seq4	comp90792_c0	9.39674	10.1068	9.35595	Pattern8	UD	0	gi|659127442|ref|XP_008463705.1|	PREDICTED: uncharacterized protein At4g28440-like [Cucumis melo]	6e-34	27046395	2e-31	AT2G33845	Nucleic acid-binding, OB-fold-like protein	5e-21		PTHR31472	KOG3416		K07466
Potri.001G457600	Potri.001G457600.1	27043910	9.109	9.575	9.99	UU	0.042						comp90985_c0_seq16	comp90985_c0	6.8412	7.01181	7.73209	Pattern5	SU	0	gi|255544726|ref|XP_002513424.1|	conserved hypothetical protein [Ricinus communis]	0	27043910	9e-151	AT1G04390	BTB/POZ domain-containing protein	4e-06	PF00651	PTHR35918,PTHR35918:SF1				GO:GO:0005515
Potri.019G026400	Potri.019G026400.1	27026226	7.546	5.504	5.228	DS	0.0398						comp91053_c0_seq2	comp91053_c0	4.91439	4.47768	5.6022	Pattern12	SU	0	gi|645270265|ref|XP_008240380.1|	PREDICTED: germin-like protein subfamily 1 member 20 [Prunus mume]	8e-41	27026226	2e-35	AT5G38940	RmlC-like cupins superfamily protein	4e-27	PF07883	PTHR31238,PTHR31238:SF42
Potri.012G080900	Potri.012G080900.1	27051162	10.716	8.32	8.239	DS	0.0483						comp91199_c1_seq1	comp91199_c1	7.36073	6.7321	7.33012	Pattern6	DU	0.00118444	gi|658115672|gb|AID55340.1|	1-deoxy-D-xylulose 5-phosphate reductoisomerase [Actinidia arguta]	9e-77	27051162	2e-66	AT5G62790	1-deoxy-D-xylulose 5-phosphate reductoisomerase	5e-50	PF13288,PF08436,PF02670	PTHR30525,PTHR30525:SF2		1.1.1.267	K00099	GO:GO:0005515,GO:GO:0070402,GO:GO:0055114,GO:GO:0046872,GO:GO:0030604,GO:GO:0008299
Potri.002G104600	Potri.002G104600.1	27022652	10.948	6.997	8.961	DU	0.0332						comp91287_c0_seq1	comp91287_c0	14.0469	13.6526	10.7098	Pattern15	DD	0	gi|747088479|ref|XP_011091829.1|	PREDICTED: aspartic proteinase nepenthesin-1 [Sesamum indicum]	0	27022652	0	AT1G09750	Eukaryotic aspartyl protease family protein	6e-139	PF00026	PTHR13683,PTHR13683:SF259	KOG1339	3.4.23.12		GO:GO:0006508,GO:GO:0004190
Potri.008G155400	Potri.008G155400.1	27036917	8.469	7.798	8.493	DU	0.0117	RHEL1			LG8b		comp91317_c0_seq3	comp91317_c0	8.78815	8.31951	7.83322	Pattern14	DD	0	gi|225432728|ref|XP_002282919.1|	PREDICTED: probable RNA helicase SDE3 [Vitis vinifera]	0	27036917	0	AT1G05460	P-loop containing nucleoside triphosphate hydrolases superfamily protein	0	PF13086,PF13087	PTHR10887,PTHR10887:SF362		3.6.4.12	K18422
Potri.009G112600	Potri.009G112600.1	26987475	8.389	6.558	7.45	DU	0.0029						comp91606_c0_seq2	comp91606_c0	9.72483	7.99012	7.34861	Pattern15	DD	0	gi|661879679|emb|CDP16752.1|	unnamed protein product [Coffea canephora]	6e-41	26987475	1e-20	AT5G13920	GRF zinc finger / Zinc knuckle protein	6e-21	PF00098,PF06839	PTHR19963		5.99.1.2	K10569	GO:GO:0008270,GO:GO:0003676
Potri.003G133500	Potri.003G133500.1	26996931	10.163	7.991	8.902	DU	0.0382						comp91964_c0_seq1	comp91964_c0	9.87005	8.26541	8.37009	Pattern9	DS	0	gi|731377908|ref|XP_010658494.1|	PREDICTED: probable membrane-associated kinase regulator 2 [Vitis vinifera]	2e-54	26996931	2e-51	AT1G64080	MAKR (MEMBRANE-ASSOCIATED KINASE REGULATOR) gene family. MAKRs have putative kinase interacting motifs and membrane localization signals. Known members include: AT5G26230 (MAKR1), AT1G64080 (MAKR2), AT2G37380 (MAKR3), AT2G39370 (MAKR4), AT5G52870 (MAKR5) and AT5G52900 (MAKR6).	3e-35		PTHR33929,PTHR33929:SF1
Potri.013G125800	Potri.013G125800.1	26995713	7.15	6.911	7.141	DU	0.0426						comp92083_c0_seq1	comp92083_c0	9.08299	9.03023	9.36444	Pattern12	SU	0	gi|225434096|ref|XP_002273791.1|	PREDICTED: something about silencing protein 10 isoform X2 [Vitis vinifera]	0	26995713	7e-169	AT2G43650	Sas10/U3 ribonucleoprotein (Utp) family protein	1e-142	PF04000,PF09368	PTHR13237,PTHR13237:SF8	KOG3118		K14767
Potri.001G373100	Potri.001G373100.1	27040944	9.956	7.456	8.741	DU	0.0138						comp92091_c0_seq1	comp92091_c0	7.03937	6.20387	5.6707	Pattern15	DD	0	gi|802540397|ref|XP_012076246.1|	PREDICTED: histone-lysine N-methyltransferase SETD1B [Jatropha curcas]	6e-35	27040944	9e-36	AT3G15095	HCF243 (high chlorophyll fluorescence), a chloroplast-localized protein involved in the D1 protein stability of the photosystem II complex1.	6e-27		PTHR33448,PTHR33448:SF1
Potri.014G032800	Potri.014G032800.1	27035274	10.559	8.662	7.973	DD	0.0097						comp92122_c0_seq1	comp92122_c0	7.7903	7.14509	6.42581	Pattern11	DD	0	gi|731429240|ref|XP_002284585.2|	PREDICTED: probable carboxylesterase 2 [Vitis vinifera]	3e-151	27035274	3e-146	AT1G47480	alpha/beta-Hydrolases superfamily protein	5e-107	PF00135	PTHR23024,PTHR23024:SF131	KOG1515	3.1.1.1
Potri.005G145300	Potri.005G145300.1	27028601	10.104	8.644	10.78	DU	0.0356						comp92209_c1_seq1	comp92209_c1	12.0032	10.4073	9.06748	Pattern15	DD	0	gi|590705512|ref|XP_007047459.1|	Subtilase family protein [Theobroma cacao]	0	27028601	0	AT5G67360	Subtilase family protein	0	PF02225,PF05922,PF00082	PTHR10795,PTHR10795:SF335		3.4.14.10		GO:GO:0006508,GO:GO:0004252
Potri.015G087700	Potri.015G087700.1	27018060	6.884	9.913	7.105	UD	0.0112						comp92272_c0_seq5	comp92272_c0	9.27367	7.83338	7.85569	Pattern2	DS	0	gi|661881335|emb|CDP15082.1|	unnamed protein product [Coffea canephora]	2e-15	27018060	1e-12	No_hit	No_hit	No_hit	NA	NA	NA	NA	NA	NA
Potri.005G148800	Potri.005G148800.1	27029580	5.998	6.209	5.902	UD	0.0489						comp92414_c0_seq3	comp92414_c0	7.7098	8.09464	8.37242	Pattern4	US	0	gi|590705792|ref|XP_007047540.1|	Glycosyl hydrolase family protein 43 isoform 2 [Theobroma cacao]	0	27029580	0	AT5G67540	Arabinanase/levansucrase/invertase	0	PF04616	PTHR22925,PTHR22925:SF32		3.2.1.145		GO:GO:0005975,GO:GO:0004553
Potri.014G047400	Potri.014G047400.1	27032446	7.942	6.163	7.426	DU	0.0499						comp92436_c0_seq4	comp92436_c0	9.83767	9.352	9.38624	Pattern4	DS	0	gi|747044497|ref|XP_011089387.1|	PREDICTED: uncharacterized protein LOC105170351 [Sesamum indicum]	2e-180	27032446	1e-165	AT3G60320	Protein of unknown function (DUF630 and DUF632)	5e-97	PF04783,PF04782	PTHR21450,PTHR21450:SF9
Potri.002G099200	Potri.002G099200.1	27023579	9.16	7.189	7.28	DS	0.0128						comp92437_c0_seq1	comp92437_c0	13.3203	12.3418	11.2435	Pattern14	DD	0	gi|694314824|ref|XP_009372963.1|	PREDICTED: phospho-2-dehydro-3-deoxyheptonate aldolase 1, chloroplastic-like [Pyrus x bretschneideri]	0	27023579	0	AT1G22410	Class-II DAHP synthetase family protein	0	PF01474	PTHR21337,PTHR21337:SF6		2.5.1.54	K01626	GO:GO:0009073,GO:GO:0003849
Potri.015G051800	Potri.015G051800.1	27019306	11.318	7.924	9.212	DU	0.006						comp92476_c3_seq1	comp92476_c3	12.8553	12.4589	12.0247	Pattern11	DD	0	gi|697124461|ref|XP_009616228.1|	PREDICTED: protein ASPARTIC PROTEASE IN GUARD CELL 1-like [Nicotiana tomentosiformis]	0	27019306	0	AT3G18490	Eukaryotic aspartyl protease family protein	3e-142	PF00026	PTHR13683,PTHR13683:SF377	KOG1339	3.4.23.12		GO:GO:0006508,GO:GO:0004190
Potri.005G189600	Potri.005G189600.1	27030052	9.566	9.354	10.051	SU	0.0194				LG5		comp92496_c0_seq7	comp92496_c0	10.1703	10.23	9.73754	Pattern12	SD	0	gi|661877924|emb|CDP18274.1|	unnamed protein product [Coffea canephora]	1e-15	27030052	1e-09	AT5G42130	Mitochondrial substrate carrier family protein	9e-07	PF00153	PTHR24089,PTHR24089:SF221	KOG0768
Potri.006G161400	Potri.006G161400.1	27007009	10.148	7.794	8.075	DS	0.005		Auxin	Signalling negative			comp92588_c0_seq4	comp92588_c0	11.9119	10.7703	10.8381	Pattern11	DU	0	gi|661893490|emb|CDP03299.1|	unnamed protein product [Coffea canephora]	4e-78	27007009	1e-67	AT4G29080	phytochrome-associated protein 2	4e-43	PF02309	PTHR31734,PTHR31734:SF5			K14484	GO:GO:0006355,GO:GO:0005634
Potri.002G146400	Potri.002G146400.1	27023753	11.083	7.898	8.971	DS	0.0471						comp92593_c0_seq1	comp92593_c0	11.1489	10.5488	9.6708	Pattern15	DD	0	gi|55740769|gb|AAV64030.1|	5-enolpyruvylshikimate 3-phosphate synthase [Camptotheca acuminata]	0	27023753	0	AT2G45300	RNA 3'-terminal phosphate cyclase/enolpyruvate transferase, alpha/beta	0	PF00275	PTHR21090,PTHR21090:SF21		2.5.1.19	K00800	GO:GO:0016765
Potri.002G236400	Potri.002G236400.1	27022947	9.609	11.101	10.45	UD	0.0479						comp92598_c3_seq1	comp92598_c3	-1.32124	-0.885113	4.02423	Pattern7	SU	7.26e-07	gi|225433620|ref|XP_002263700.1|	PREDICTED: crocetin glucosyltransferase, chloroplastic-like [Vitis vinifera]	5e-93	27022947	7e-85	AT4G15550	indole-3-acetate beta-D-glucosyltransferase	5e-58	PF00201	PTHR11926,PTHR11926:SF98		2.4.1.121		GO:GO:0016758,GO:GO:0008152
Potri.017G080300	Potri.017G080300.1	26984143	7.229	5.458	5.69	DS	0.0232						comp92615_c0_seq3	comp92615_c0	7.29565	7.46242	7.03167	Pattern12	SD	0	gi|657974996|ref|XP_008379339.1|	PREDICTED: uncharacterized protein LOC103442336 [Malus domestica]	6e-93	26984143	4e-89	AT3G28760	FUNCTIONS IN: molecular_function unknown; INVOLVED IN: biological_process unknown; LOCATED IN: chloroplast; EXPRESSED IN: 20 plant structures; EXPRESSED DURING: 13 growth stages; CONTAINS InterPro DOMAIN/s: 3-dehydroquinate synthase, prokaryotic-type (InterPro:IPR002812); Has 390 Blast hits to 390 proteins in 131 species: Archae - 144; Bacteria - 105; Metazoa - 0; Fungi - 0; Plants - 54; Viruses …	7e-31	PF01959	PTHR33563,PTHR33563:SF1		1.4.1.24		GO:GO:0055114,GO:GO:0016491,GO:GO:0009073,GO:GO:0003856
Potri.006G064000	Potri.006G064000.1	27004208	8.299	10.438	9.221	UD	0.0304						comp92671_c0_seq1	comp92671_c0	8.36008	7.84488	7.95262	Pattern2	DS	2.35e-10	gi|566174792|ref|XP_006381102.1|	chloride channel-like family protein [Populus trichocarpa]	0	27004208	0	AT5G33280	Voltage-gated chloride channel family protein	0	PF00571,PF00654	PTHR11689,PTHR11689:SF66			K05016	GO:GO:0055085,GO:GO:0016020,GO:GO:0006821,GO:GO:0005247
Potri.001G320000	Potri.001G320000.1	27048663	10.637	12.576	10.861	UD	0.0284						comp92735_c0_seq1	comp92735_c0	10.1485	11.9408	10.1704	Pattern8	UD	0	gi|225433491|ref|XP_002265088.1|	PREDICTED: UDP-glucuronate 4-epimerase 6 [Vitis vinifera]	0	27048663	0	AT3G23820	UDP-D-glucuronate 4-epimerase 6	0	PF01073	PTHR10366,PTHR10366:SF431	KOG1371	5.1.3.6	K08679	GO:GO:0055114,GO:GO:0016616,GO:GO:0006694,GO:GO:0003854
Potri.015G086400	Potri.015G086400.1	27017993	7.997	10.583	8.676	UD	0.0017						comp92776_c0_seq2	comp92776_c0	4.6667	8.84091	6.51671	Pattern15	UD	0	gi|590669500|ref|XP_007037792.1|	Hydrolase, hydrolyzing O-glycosyl compounds, putative isoform 1 [Theobroma cacao]	0	27017993	0	AT3G57520	seed imbibition 2	0	PF05691	PTHR31268,PTHR31268:SF9		2.4.1.82	K06617
Potri.015G077600	Potri.015G077600.1	27018832	8.998	7.625	9.406	DU	0.0345						comp92844_c0_seq3	comp92844_c0	10.216	11.6869	10.6872	Pattern15	UD	0	gi|743849735|ref|XP_011028552.1|	PREDICTED: probable boron transporter 2 [Populus euphratica]	0	27018832	0	AT3G62270	HCO3- transporter family	0	PF00955	PTHR11453,PTHR11453:SF44				GO:GO:0016021,GO:GO:0006820,GO:GO:0016020,GO:GO:0005452
Potri.011G167200	Potri.011G167200.1	27002730	7.957	9.967	8.215	UD	0.042						comp92871_c0_seq1	comp92871_c0	3.88685	1.58155	3.84058	Pattern6	DU	0.00215716	gi|470117487|ref|XP_004294889.1|	PREDICTED: probable amino acid permease 7 isoform X1 [Fragaria vesca subsp. vesca]	4e-67	27002730	2e-65	AT5G23810	amino acid permease 7	5e-44	PF03222	PTHR22950,PTHR22950:SF228	KOG1303			GO:GO:0003333
Potri.001G188900	Potri.001G188900.1	27042156	9.663	7.5	7.569	DS	0.0408						comp92929_c0_seq1	comp92929_c0	5.95187	5.6865	4.89754	Pattern14	DD	8.12e-11	gi|470134038|ref|XP_004302864.1|	PREDICTED: uncharacterized protein LOC101306150 [Fragaria vesca subsp. vesca]	2e-20	27042156	1e-18	AT1G52140	unknown protein; BEST Arabidopsis thaliana protein match is: unknown protein (TAIR:AT3G16330.1); Has 114 Blast hits to 114 proteins in 15 species: Archae - 0; Bacteria - 0; Metazoa - 0; Fungi - 0; Plants - 114; Viruses - 0; Other Eukaryotes - 0 (source: NCBI BLink).	2e-08	PF05553	PTHR33265,PTHR33265:SF8
Potri.007G011500	Potri.007G011500.1	27014955	8.759	7.703	6.654	DD	0.0408						comp93016_c0_seq1	comp93016_c0	8.22847	8.23364	7.86625	Pattern7	SD	0.000384173	gi|590706612|ref|XP_007047770.1|	U-box domain-containing protein kinase family protein, putative [Theobroma cacao]	0	27014955	1e-170	AT5G65500	U-box domain-containing protein kinase family protein	2e-170	PF04564,PF07714	PTHR27003,PTHR27003:SF81		2.7.11.1		GO:GO:0016567,GO:GO:0004842,GO:GO:0006468,GO:GO:0004672
Potri.001G006700	Potri.001G006700.1	27043807	11.471	7.735	8.358	DS	0.0097						comp93114_c0_seq1	comp93114_c0	11.0837	9.9071	9.25791	Pattern11	DD	0	gi|595842080|ref|XP_007208343.1|	hypothetical protein PRUPE_ppa002031mg [Prunus persica]	0	27043807	0	AT1G55320	acyl-activating enzyme 18	0	PF13193,PF00501	PTHR24095,PTHR24095:SF153		6.2.1.1		GO:GO:0008152,GO:GO:0003824
Potri.010G043900	Potri.010G043900.1	26982855	6.983	8.792	7.413	UD	0.0426						comp93237_c0_seq9	comp93237_c0	9.12561	8.91505	9.22776	Pattern6	DU	1.65e-07	gi|661882987|emb|CDP13195.1|	unnamed protein product [Coffea canephora]	0	26982855	0	AT1G70530	cysteine-rich RLK (RECEPTOR-like protein kinase) 3	0	PF01657,PF07714	PTHR27006,PTHR27006:SF28	KOG1187	2.7.11.1		GO:GO:0006468,GO:GO:0004672
Potri.019G118300	Potri.019G118300.1	27026745	9.173	7.107	8.687	DU	0.0292						comp93358_c0_seq1	comp93358_c0	9.84415	8.62395	7.24638	Pattern14	DD	0	gi|225447687|ref|XP_002276552.1|	PREDICTED: uncharacterized GPI-anchored protein At4g28100 [Vitis vinifera]	3e-162	27026745	3e-145	AT4G28100	unknown protein; FUNCTIONS IN: molecular_function unknown; INVOLVED IN: biological_process unknown; LOCATED IN: anchored to plasma membrane, anchored to membrane; EXPRESSED IN: 23 plant structures; EXPRESSED DURING: 14 growth stages; BEST Arabidopsis thaliana protein match is: unknown protein (TAIR:AT3G18050.1); Has 30201 Blast hits to 17322 proteins in 780 species: Archae - 12; Bacteria - 1396; …	1e-111		PTHR34056,PTHR34056:SF3
Potri.012G076700	Potri.012G076700.1	27049533	10.597	8.36	8.026	DS	0.0223						comp93384_c0_seq1	comp93384_c0	9.06957	13.041	11.0919	Pattern14	UD	0	gi|802787870|ref|XP_012092033.1|	PREDICTED: snakin-2-like [Jatropha curcas]	5e-53	27049533	9e-51	AT4G09600	GAST1 protein homolog 3	9e-24	PF02704	PTHR23201,PTHR23201:SF7
Potri.007G006300	Potri.007G006300.1	27014747	9.067	9.332	9.689	SU	0.0492						comp93565_c0_seq4	comp93565_c0	7.42063	7.27268	6.76738	Pattern5	SD	6.58e-06	gi|747054891|ref|XP_011073677.1|	PREDICTED: GTP-binding protein At2g22870 [Sesamum indicum]	4e-20	27014747	3e-22	AT2G22870	P-loop containing nucleoside triphosphate hydrolases superfamily protein	4e-20	PF01926	PTHR11649,PTHR11649:SF49	KOG2486		K03978	GO:GO:0005525
Potri.006G270900	Potri.006G270900.1	27003547	7.282	6.047	6.555	DU	0.0281						comp93676_c0_seq1	comp93676_c0	9.11403	9.13487	7.23717	Pattern5	SD	0	gi|802543355|ref|XP_012082082.1|	PREDICTED: xyloglucan glycosyltransferase 4 [Jatropha curcas]	0	27003547	0	AT3G28180	Cellulose-synthase-like C4	0	PF13632	PTHR32044,PTHR32044:SF11		2.4.2.39,2.4.1.168
Potri.008G107900	Potri.008G107900.1	27036919	9.837	8.78	8.945	DS	0.0279					CAMTA	comp93695_c0_seq1	comp93695_c0	9.8326	9.62487	9.38412	Pattern7	SD	0	gi|356558139|ref|XP_003547365.1|	PREDICTED: calmodulin-binding transcription activator 5-like [Glycine max]	6e-70	27036919	1e-63	AT3G16940	calmodulin binding;transcription regulators	5e-62	PF00612,PF01833,PF12796,PF03859	PTHR23335,PTHR23335:SF3				GO:GO:0005515,GO:GO:0005634,GO:GO:0003677
Potri.005G232600	Potri.005G232600.1	27029985	9.308	6.196	6.612	DS	0.0262						comp93756_c0_seq1	comp93756_c0	0.24367	4.02907	1.47852	Pattern8	UD	5.6e-08	gi|335058582|gb|AEH26473.1|	hypothetical protein [uncultured Acidobacteria bacterium A2]	3e-16	27029985	1e-15	AT4G38590	beta-galactosidase 14	1e-15	PF02837,PF02449,PF02140,PF06424	PTHR23421,PTHR23421:SF52		3.2.1.23		GO:GO:0005975,GO:GO:0004553,GO:GO:0009341,GO:GO:0004565,GO:GO:0030246,GO:GO:0005634,GO:GO:0000398
Potri.009G008500	Potri.009G008500.1	26986007	6.637	6.718	7.625	SU	0.0303						comp93780_c0_seq2	comp93780_c0	6.53906	5.86652	3.33729	Pattern5	SD	0	gi|661889477|emb|CDP07064.1|	unnamed protein product [Coffea canephora]	7e-16	26986007	4e-14	AT1G08100	nitrate transporter 2.2	2e-14	PF07690	PTHR23515,PTHR23515:SF3	KOG2533		K02575	GO:GO:0055085,GO:GO:0016021
Potri.001G066900	Potri.001G066900.1	27043970	7.115	7.715	7.11	UD	0.0179					Trihelix	comp93822_c0_seq9	comp93822_c0	7.01863	7.03986	7.56124	Pattern12	SU	0	gi|802754529|ref|XP_012088721.1|	PREDICTED: uncharacterized protein LOC105647306 [Jatropha curcas]	1e-75	27043970	3e-74	AT2G33550	Homeodomain-like superfamily protein	7e-63	PF13837
Potri.005G249700	Potri.005G249700.1	27028419	8.35	9.787	9.187	UD	0.0489						comp93994_c3_seq5	comp93994_c3	7.58589	8.30506	8.62579	Pattern4	US	0	gi|590595167|ref|XP_007017999.1|	Uncharacterized protein isoform 2 [Theobroma cacao]	3e-146	27028419	4e-139	AT1G42430	unknown protein; BEST Arabidopsis thaliana protein match is: unknown protein (TAIR:AT3G55760.3); Has 186 Blast hits to 143 proteins in 47 species: Archae - 0; Bacteria - 23; Metazoa - 14; Fungi - 6; Plants - 87; Viruses - 0; Other Eukaryotes - 56 (source: NCBI BLink).	2e-165		PTHR34113,PTHR34113:SF3
Potri.002G133800	Potri.002G133800.1	27023737	7.713	6.768	7.422	DU	0.0359						comp94024_c0_seq1	comp94024_c0	6.3397	8.74851	7.28458	Pattern11	UD	0	gi|225458364|ref|XP_002281773.1|	PREDICTED: uncharacterized protein LOC100250686 [Vitis vinifera]	4e-145	27023737	1e-144	AT1G75090	DNA glycosylase superfamily protein	2e-92	PF03352	PTHR31116,PTHR31116:SF5		3.2.2.20	K01246	GO:GO:0008725,GO:GO:0006284
Potri.014G036500	Potri.014G036500.1	27032418	8.774	8.075	9.353	DU	0.0316						comp94126_c0_seq5	comp94126_c0	10.3221	9.06155	8.58425	Pattern15	DD	0	gi|802592700|ref|XP_012071723.1|	PREDICTED: lysine histidine transporter-like 8 [Jatropha curcas]	0	27032418	0	AT1G47670	Transmembrane amino acid transporter family protein	0	PF01490	PTHR22950,PTHR22950:SF281	KOG1303
Potri.003G115700	Potri.003G115700.1	27000028	8.234	6.365	6.947	DS	0.0143						comp94172_c1_seq1	comp94172_c1	7.27423	6.09809	7.27768	Pattern13	DU	0	gi|225470303|ref|XP_002266562.1|	PREDICTED: uncharacterized protein LOC100260132 [Vitis vinifera]	4e-177	27000028	6e-171	AT1G12330	unknown protein; INVOLVED IN: biological_process unknown; LOCATED IN: chloroplast; EXPRESSED IN: 21 plant structures; EXPRESSED DURING: 12 growth stages; BEST Arabidopsis thaliana protein match is: unknown protein (TAIR:AT5G12900.1); Has 249 Blast hits to 249 proteins in 27 species: Archae - 0; Bacteria - 0; Metazoa - 7; Fungi - 14; Plants - 217; Viruses - 0; Other Eukaryotes - 11 (source: NCBI B…	2e-113		PTHR31029,PTHR31029:SF4
Potri.019G108400	Potri.019G108400.1	27026828	7.091	5.978	6.166	DS	0.0446						comp94186_c0_seq1	comp94186_c0	10.3334	7.83951	8.34463	Pattern14	DU	0	gi|743893221|ref|XP_011039891.1|	PREDICTED: UPF0481 protein At3g47200-like [Populus euphratica]	2e-31	27026828	3e-34	AT4G31980	unknown protein; CONTAINS InterPro DOMAIN/s: Protein of unknown function DUF247, plant (InterPro:IPR004158), Protein of unknown function DUF862, eukaryotic (InterPro:IPR008580); BEST Arabidopsis thaliana protein match is: Plant protein of unknown function (DUF247) (TAIR:AT5G11290.1); Has 1967 Blast hits to 1844 proteins in 183 species: Archae - 0; Bacteria - 6; Metazoa - 223; Fungi - 83; Plants -…	8e-17	PF05903,PF03140	PTHR31549,PTHR31549:SF2	KOG0324
Potri.006G009500	Potri.006G009500.1	27008492	7.897	7.449	9.336	SU	0.0138						comp94249_c1_seq3	comp94249_c1	10.6698	9.45132	8.52968	Pattern15	DD	0	gi|731439325|ref|XP_010646205.1|	PREDICTED: uncharacterized protein LOC104878123 [Vitis vinifera]	3e-20	27008492	9e-20	AT1G12064	unknown protein; LOCATED IN: endomembrane system; Has 35333 Blast hits to 34131 proteins in 2444 species: Archae - 798; Bacteria - 22429; Metazoa - 974; Fungi - 991; Plants - 531; Viruses - 0; Other Eukaryotes - 9610 (source: NCBI BLink).	9e-12
Potri.011G150800	Potri.011G150800.1	27002089	9.486	7.514	8.794	DU	0.0348						comp94374_c0_seq1	comp94374_c0	7.94778	8.30531	9.09933	Pattern14	UU	0	gi|747069144|ref|XP_011081354.1|	PREDICTED: RING-H2 finger protein ATL80-like [Sesamum indicum]	3e-29	27002089	1e-22	AT3G43430	RING/U-box superfamily protein	2e-11	PF13639	PTHR14155				GO:GO:0008270,GO:GO:0005515
Potri.010G180800	Potri.010G180800.1	26980729	7.518	7.738	7.905	UU	0.0329						comp94387_c0_seq3	comp94387_c0	7.35334	7.15633	6.70017	Pattern7	SD	3.96e-10	gi|359495774|ref|XP_002266886.2|	PREDICTED: putative metallophosphoesterase At3g03305 [Vitis vinifera]	0	26980729	0	AT3G03305	Calcineurin-like metallo-phosphoesterase superfamily protein	0	PF00149	PTHR14795,PTHR14795:SF0				GO:GO:0016787
Potri.009G104900	Potri.009G104900.1	26988766	10.094	7.867	9.038	DU	0.0161						comp94464_c0_seq8	comp94464_c0	8.43303	8.51621	7.34326	Pattern12	SD	0	gi|731383391|ref|XP_002285064.2|	PREDICTED: probable carboxylesterase 2 [Vitis vinifera]	5e-66	26988766	1e-63	AT3G48690	alpha/beta-Hydrolases superfamily protein	2e-36	PF00135	PTHR23024,PTHR23024:SF157	KOG1515	3.1.1.1
Potri.005G039100	Potri.005G039100.1	27027722	9.564	8.475	8.477	DS	0.0401						comp94499_c0_seq8	comp94499_c0	8.11565	8.06504	7.64064	Pattern5	SD	8.99e-07	gi|6729029|gb|AAF27025.1|AC009177_15	putative branched-chain amino acid aminotransferase [Arabidopsis thaliana]	1e-175	27027722	2e-157	AT5G27410	D-aminoacid aminotransferase-like PLP-dependent enzymes superfamily protein	2e-80	PF01063	PTHR11825,PTHR11825:SF7	KOG0975	2.6.1.42		GO:GO:0008152,GO:GO:0003824
Potri.004G007500	Potri.004G007500.1	26990493	5.578	7.002	6.342	UD	0.0396					WRKY	comp94515_c0_seq4	comp94515_c0	9.84234	9.48272	9.79745	Pattern6	DU	0	gi|225444291|ref|XP_002263115.1|	PREDICTED: probable WRKY transcription factor 31 [Vitis vinifera]	4e-66	26990493	3e-63	AT1G62300	WRKY family transcription factor	2e-42	PF03106	PTHR31429,PTHR31429:SF16				GO:GO:0043565,GO:GO:0006355,GO:GO:0003700
Potri.002G144200	Potri.002G144200.1	27020994	7.978	7.42	8.491	DU	0.0207					GRAS	comp94564_c0_seq1	comp94564_c0	6.29147	6.05322	6.87523	Pattern5	SU	1.8e-07	gi|731421273|ref|XP_010661679.1|	PREDICTED: scarecrow-like protein 27 [Vitis vinifera]	2e-68	27020994	3e-29	AT3G60630	GRAS family transcription factor	3e-06	PF03514	PTHR31636,PTHR31636:SF11
Potri.001G140300	Potri.001G140300.1	27041822	9.549	10.175	10.774	UU	0.0492						comp94585_c0_seq2	comp94585_c0	9.46397	8.97302	9.34253	Pattern8	DU	7.46e-10	gi|694391356|ref|XP_009371202.1|	PREDICTED: RNA-binding protein 34-like [Pyrus x bretschneideri]	7e-38	27041822	1e-30	AT5G46840	RNA-binding (RRM/RBD/RNP motifs) family protein	6e-32	PF00076,PF14259	PTHR24012,PTHR24012:SF476	KOG0131		K14837	GO:GO:0003676
Potri.010G173400	Potri.010G173400.1	26980030	9.454	9.2	9.911	SU	0.0279						comp94660_c0_seq2	comp94660_c0	7.57391	7.01358	6.9959	Pattern4	DS	1.56e-09	gi|661881222|emb|CDP15133.1|	unnamed protein product [Coffea canephora]	0	26980030	0	AT1G79490	Pentatricopeptide repeat (PPR) superfamily protein	0	PF01535,PF13041	PTHR24015,PTHR24015:SF326
Potri.001G025400	Potri.001G025400.1	27044651	7.086	7.465	8.293	SU	0.0473						comp94724_c0_seq3	comp94724_c0	8.40414	8.33611	7.16519	Pattern12	SD	0	gi|731419916|ref|XP_002275171.2|	PREDICTED: putative disease resistance protein RGA3 isoform X1 [Vitis vinifera]	0	27044651	1e-159	AT3G14460	LRR and NB-ARC domains-containing disease resistance protein	3e-118	PF00931	PTHR23155,PTHR23155:SF414	KOG4658			GO:GO:0043531
Potri.009G050700	Potri.009G050700.1	26988289	8.856	6.006	7.882	DU	0.0296						comp94726_c0_seq8	comp94726_c0	10.8269	10.28	10.0666	Pattern15	DD	0	gi|697167913|ref|XP_009592825.1|	PREDICTED: zinc finger CCCH domain-containing protein 22-like isoform X2 [Nicotiana tomentosiformis]	0	26988289	0	AT5G12440	CCCH-type zinc fingerfamily protein with RNA-binding domain	2e-09	PF00642,PF13893	PTHR24009,PTHR24009:SF3				GO:GO:0046872
Potri.005G239300	Potri.005G239300.1	27027846	10.958	9.263	9.616	DS	0.0232						comp94741_c0_seq2	comp94741_c0	15.7038	14.5417	13.8022	Pattern15	DD	0	gi|359483839|ref|XP_003633024.1|	PREDICTED: chlorophyll a-b binding protein of LHCII type 1 [Vitis vinifera]	1e-170	27027846	4e-168	AT2G34430	light-harvesting chlorophyll-protein complex II subunit B1	3e-128	PF00504	PTHR21649,PTHR21649:SF26			K08912	GO:GO:0016020,GO:GO:0009765
Potri.010G034400	Potri.010G034400.1	26980892	8.585	8.136	9.164	SU	0.0225						comp94775_c0_seq2	comp94775_c0	6.59168	6.89141	6.03303	Pattern6	UD	2.13e-12	gi|694361398|ref|XP_009360405.1|	PREDICTED: uncharacterized protein LOC103950879 [Pyrus x bretschneideri]	6e-100	26980892	1e-91	AT2G02590	FUNCTIONS IN: molecular_function unknown; INVOLVED IN: biological_process unknown; LOCATED IN: chloroplast; EXPRESSED IN: 21 plant structures; EXPRESSED DURING: 13 growth stages; CONTAINS InterPro DOMAIN/s: Putative small multi-drug export (InterPro:IPR009577); Has 405 Blast hits to 405 proteins in 185 species: Archae - 65; Bacteria - 295; Metazoa - 0; Fungi - 0; Plants - 23; Viruses - 0; Other E…	9e-78	PF06695
Potri.006G220100	Potri.006G220100.1	27007896	10.729	7.72	10.715	DU	0.0169						comp94871_c0_seq26	comp94871_c0	11.0667	10.6293	10.0098	Pattern15	DD	0	gi|702321993|ref|XP_010052896.1|	PREDICTED: LRR receptor-like serine/threonine-protein kinase ERECTA isoform X2 [Eucalyptus grandis]	2e-35	27007896	8e-36	AT2G26330	Leucine-rich receptor-like protein kinase family protein	7e-08	PF08263,PF00560,PF13855,PF00069		KOG1187	2.7.11.1		GO:GO:0005515,GO:GO:0006468,GO:GO:0005524,GO:GO:0004672
Potri.006G062800	Potri.006G062800.1	27007711	8.135	7.869	7.783	DD	0.0436						comp94961_c0_seq4	comp94961_c0	9.37822	8.89027	9.03453	Pattern4	DS	2.52e-08	gi|118489305|gb|ABK96457.1|	unknown [Populus trichocarpa x Populus deltoides]	2e-20	27007711	1e-22	AT1G30270	CBL-interacting protein kinase 23	3e-17	PF14531,PF03822	PTHR24343,PTHR24343:SF136	KOG0583	2.7.11.1		GO:GO:0007165
Potri.011G165200	Potri.011G165200.1	27002140	6.721	6.51	7.27	SU	0.0296						comp94965_c0_seq1	comp94965_c0	7.18125	6.52406	4.99279	Pattern12	SD	0	gi|731433398|ref|XP_010644629.1|	PREDICTED: kinesin KP1 isoform X3 [Vitis vinifera]	0	27002140	0	AT3G44730	kinesin-like protein 1	0	PF00307,PF00225	PTHR24115,PTHR24115:SF512		3.6.4.5	K10406	GO:GO:0005515,GO:GO:0008017,GO:GO:0007018,GO:GO:0005524,GO:GO:0003777,GO:GO:0005871
Potri.017G001900	Potri.017G001900.1	26985614	10.247	9.65	10.71	DU	0.0455						comp94977_c0_seq7	comp94977_c0	10.678	10.4786	10.6945	Pattern13	DU	0	gi|296084376|emb|CBI24764.3|	unnamed protein product [Vitis vinifera]	2e-160	26985614	2e-151	AT3G59890	Dihydrodipicolinate reductase, bacterial/plant	1e-122	PF01113,PF05173	PTHR20836,PTHR20836:SF0		1.17.1.8,1.3.1.26	K00215	GO:GO:0055114,GO:GO:0009089,GO:GO:0008839
Potri.006G024600	Potri.006G024600.1	27007290	9.354	10.009	9.628	UD	0.0081						comp95202_c1_seq4	comp95202_c1	10.2201	10.0383	9.77673	Pattern10	DD	2.59e-08	gi|225435987|ref|XP_002272429.1|	PREDICTED: cyclin-dependent kinase C-2-like [Vitis vinifera]	0	27007290	0	AT5G10270	cyclin-dependent kinase C;1	0	PF07714	PTHR24056,PTHR24056:SF227		2.7.11.22,2.7.11.23	K08819	GO:GO:0006468,GO:GO:0004672
Potri.003G181400	Potri.003G181400.1	26999898	13.817	11.943	11.33	DD	0.0252						comp95216_c1_seq1	comp95216_c1	10.5393	10.5809	9.61088	Pattern12	SD	0	gi|206574938|gb|ACI14382.1|	cinnamoyl-CoA reductase [Vaccinium corymbosum]	0	26999898	0	AT1G15950	cinnamoyl coa reductase 1	5e-139	PF01370	PTHR10366,PTHR10366:SF404	KOG1502	1.2.1.44	K09753	GO:GO:0050662,GO:GO:0003824
Potri.019G033500	Potri.019G033500.1	27024964	10.172	7.666	8.909	DU	0.0366						comp95225_c0_seq1	comp95225_c0	-1.22903	3.57939	4.13573	Pattern4	US	3.49e-08	gi|662509994|gb|KEQ67599.1|	NAD(P)-binding protein [Aureobasidium melanogenum CBS 110374]	9e-165	27024964	2e-37	AT4G13180	NAD(P)-binding Rossmann-fold superfamily protein	1e-32	PF08659	PTHR24322,PTHR24322:SF429	KOG0725		K00059
Potri.011G044800	Potri.011G044800.1	27002568	7.619	6.064	6.058	DS	0.0356						comp95238_c0_seq1	comp95238_c0	6.37095	4.20541	6.08236	Pattern13	DU	0	gi|734332285|gb|KHN07308.1|	hypothetical protein glysoja_027398 [Glycine soja]	7e-09	27002568	2e-11	No_hit	No_hit	No_hit	NA	NA	NA	NA	NA	NA
Potri.018G124600	Potri.018G124600.1	27011423	7.474	8.335	7.536	UD	0.0392						comp95256_c1_seq6	comp95256_c1	9.47613	9.45273	9.6477	Pattern12	SU	0	gi|731407473|ref|XP_010656510.1|	PREDICTED: calmodulin-binding receptor-like cytoplasmic kinase 3 isoform X1 [Vitis vinifera]	0	27011423	0	AT2G11520	calmodulin-binding receptor-like cytoplasmic kinase 3	7e-152	PF07714	PTHR27003,PTHR27003:SF28	KOG1187	2.7.11.1		GO:GO:0006468,GO:GO:0004672
Potri.016G051600	Potri.016G051600.1	27012272	8.057	5.66	7.559	DU	0.0138						comp95380_c0_seq2	comp95380_c0	8.46015	7.21586	6.66437	Pattern9	DS	0	gi|359481824|ref|XP_002283010.2|	PREDICTED: LOW QUALITY PROTEIN: probably inactive leucine-rich repeat receptor-like protein kinase At5g06940 [Vitis vinifera]	0	27012272	0	AT5G06940	Leucine-rich repeat receptor-like protein kinase family protein	0	PF00560,PF08263,PF13855,PF07714	PTHR27000,PTHR27000:SF146	KOG1187	2.7.11.1		GO:GO:0005515,GO:GO:0006468,GO:GO:0004672
Potri.001G307200	Potri.001G307200.1	27048432	12.289	7.588	10.458	DU	0.0416						comp95509_c0_seq3	comp95509_c0	4.65273	2.95356	6.87041	Pattern10	DU	0	gi|759298242|gb|KIW74652.1|	hypothetical protein Z517_11422 [Fonsecaea pedrosoi CBS 271.37]	2e-42	27048432	4e-08	AT4G39330	cinnamyl alcohol dehydrogenase 9	1e-07	PF00107,PF08240	PTHR11695,PTHR11695:SF514	KOG0023		K00083	GO:GO:0055114,GO:GO:0016491,GO:GO:0008270
Potri.012G091700	Potri.012G091700.1	27049898	7.361	6.375	6.496	DS	0.0405						comp95531_c0_seq3	comp95531_c0	8.97092	8.41336	8.29521	Pattern4	DS	0	gi|731424903|ref|XP_010663060.1|	PREDICTED: protein STICHEL-like 2 [Vitis vinifera]	0	27049898	0	AT4G24790	AAA-type ATPase family protein	0	PF13177	PTHR11669,PTHR11669:SF3	KOG0989	2.7.7.7
Potri.004G056500	Potri.004G056500.1	26991779	6.312	6.084	9.342	SU	0.004						comp95541_c2_seq2	comp95541_c2	7.75808	5.92407	6.49167	Pattern15	DU	0	gi|566165087|ref|XP_002305072.2|	hypothetical protein POPTR_0004s05520g [Populus trichocarpa]	2e-139	26991779	2e-142	AT5G45890	senescence-associated gene 12	2e-93	PF08246,PF00112	PTHR12411,PTHR12411:SF297	KOG1543	3.4.22.33		GO:GO:0008234,GO:GO:0006508
Potri.003G204000	Potri.003G204000.1	27000030	5.453	5.888	6.362	UU	0.0161						comp95557_c2_seq3	comp95557_c2	9.78113	9.49238	9.13203	Pattern14	DD	0	gi|743785290|ref|XP_010921867.1|	PREDICTED: probable calcium-transporting ATPase 5, plasma membrane-type [Elaeis guineensis]	1e-09	27000030	5e-08	No_hit	No_hit	No_hit	NA	NA	NA	NA	NA	NA
Potri.016G049400	Potri.016G049400.1	27012645	11.159	8.654	8.285	DS	0.0069						comp95654_c0_seq4	comp95654_c0	9.38059	10.1741	9.57124	Pattern15	UD	0	gi|1143381|emb|CAA88846.1|	polygalacturonase inhibitor [Actinidia deliciosa]	4e-37	27012645	2e-31	AT5G06860	polygalacturonase inhibiting protein 1	2e-26	PF00560,PF08263	PTHR27000,PTHR27000:SF136	KOG4579			GO:GO:0005515
Potri.002G070300	Potri.002G070300.1	27020171	8.427	9.044	8.278	UD	0.0246						comp95935_c0_seq2	comp95935_c0	9.61502	9.34907	9.29386	Pattern9	DS	0	gi|296088111|emb|CBI35500.3|	unnamed protein product [Vitis vinifera]	9e-83	27020171	2e-83	AT1G76950	Regulator of chromosome condensation (RCC1) family with FYVE zinc finger domain	3e-62	PF16457,PF01363,PF13713,PF08381,PF00415	PTHR22870,PTHR22870:SF91	KOG1427			GO:GO:0046872
Potri.010G144100	Potri.010G144100.1	26981941	10.163	8.255	8.575	DS	0.0069						comp95976_c0_seq1	comp95976_c0	10.422	10.4986	10.1862	Pattern12	SD	0	gi|225431940|ref|XP_002277653.1|	PREDICTED: universal stress protein A-like protein [Vitis vinifera]	4e-89	26981941	3e-87	AT3G17020	Adenine nucleotide alpha hydrolases-like superfamily protein	1e-61	PF00582	PTHR31964,PTHR31964:SF23				GO:GO:0006950
Potri.010G224100	Potri.010G224100.1	26980979	7.648	6.338	6.344	DS	0.0301		Salicylic acid	Synthesis
Potri.014G126700	Potri.014G126700.1	27034975	7.929	8.935	8.526	UD	0.027						comp96112_c0_seq5	comp96112_c0	7.077	8.21836	8.77543	Pattern14	UU	0	gi|565388195|ref|XP_006359864.1|	PREDICTED: uncharacterized protein LOC102606017 isoform X2 [Solanum tuberosum]	1e-94	27034975	4e-89	AT4G02260	RELA/SPOT homolog 1	1e-60	PF01966,PF04607,PF02824	PTHR21262,PTHR21262:SF13		2.7.6.5		GO:GO:0015969
Potri.011G045000	Potri.011G045000.1	27000919	8.256	8.419	7.058	SD	0.0413						comp96133_c1_seq1	comp96133_c1	11.6101	11.8361	11.5938	Pattern13	UD	2.78e-07	gi|720041033|ref|XP_010268788.1|	PREDICTED: glycine-rich cell wall structural protein 1.0 [Nelumbo nucifera]	4e-19	27000919	7e-18	AT4G21620	glycine-rich protein	5e-18		PTHR34789,PTHR34789:SF1
Potri.016G035500	Potri.016G035500.1	27012518	8.504	7.006	7.631	DU	0.0174						comp96197_c1_seq4	comp96197_c1	8.42709	7.77512	7.48766	Pattern2	DS	0	gi|645270904|ref|XP_008240668.1|	PREDICTED: CDPK-related kinase 7 [Prunus mume]	0	27012518	0	AT2G41140	CDPK-related kinase 1	0	PF00069		KOG0032	2.7.11.1		GO:GO:0006468,GO:GO:0005524,GO:GO:0004672
Potri.014G160100	Potri.014G160100.1	27034486	12.438	7.734	8.915	DS	0.0047						comp96270_c0_seq1	comp96270_c0	9.99628	7.06375	4.452	Pattern15	DD	0	gi|661890732|emb|CDP05713.1|	unnamed protein product [Coffea canephora]	6e-172	27034486	1e-157	AT2G04570	GDSL-like Lipase/Acylhydrolase superfamily protein	2e-121	PF00657			3.1.1.3		GO:GO:0016788
Potri.019G056700	Potri.019G056700.1	27025671	8.205	9.332	9.83	UU	0.039						comp96625_c0_seq5	comp96625_c0	8.9504	8.54384	8.25764	Pattern15	DD	0	gi|743932728|ref|XP_011010658.1|	PREDICTED: alpha-galactosidase [Populus euphratica]	3e-148	27025671	1e-149	AT3G56310	Melibiase family protein	2e-117	PF16499	PTHR11452,PTHR11452:SF33		3.2.1.22	K07407
Potri.004G086500	Potri.004G086500.1	26991575	13.502	8.791	9.937	DS	0.0214						comp96631_c1_seq1	comp96631_c1	14.5091	14.3403	13.31	Pattern12	SD	0	gi|733494488|gb|KHL91133.1|	hypothetical protein QW71_36410 [Paenibacillus sp. IHB B 3415]	6e-63	26991575	3e-32	AT5G59320	lipid transfer protein 3	1e-27	PF00234	PTHR33076,PTHR33076:SF11
Potri.001G342800	Potri.001G342800.1	27041962	13.11	10.727	9.906	DD	0.0485						comp96632_c1_seq1	comp96632_c1	9.19823	10.3841	11.0002	Pattern15	UU	0	gi|661892770|emb|CDP03928.1|	unnamed protein product [Coffea canephora]	9e-56	27041962	5e-55	AT4G13010	Oxidoreductase, zinc-binding dehydrogenase family protein	2e-45	PF08240,PF13602	PTHR11695,PTHR11695:SF507	KOG1198	1.6.5.5		GO:GO:0055114,GO:GO:0016491,GO:GO:0008270
Potri.006G123900	Potri.006G123900.1	27004166	10.44	6.685	8.296	DU	0.0097		Auxin	Transport positive			comp96651_c2_seq4	comp96651_c2	10.9683	9.40521	9.17383	Pattern15	DD	0	gi|357510777|ref|XP_003625677.1|	ABC transporter-like protein, partial [Medicago truncatula]	0	27004166	0	AT2G36910	ATP binding cassette subfamily B1	0	PF00005,PF00664	PTHR24221,PTHR24221:SF119		3.6.3.44	K05658	GO:GO:0016887,GO:GO:0005524,GO:GO:0055085,GO:GO:0042626,GO:GO:0016021,GO:GO:0006810
Potri.018G103000	Potri.018G103000.1	27009321	8.766	10.179	9.229	UD	0.0299						comp96810_c1_seq4	comp96810_c1	8.64986	8.8512	9.73069	Pattern15	UU	0	gi|720056618|ref|XP_010273730.1|	PREDICTED: uncharacterized protein LOC104609184 [Nelumbo nucifera]	0	27009321	5e-52	AT4G30790	INVOLVED IN: autophagy; EXPRESSED IN: 24 plant structures; EXPRESSED DURING: 15 growth stages; CONTAINS InterPro DOMAIN/s: Autophagy-related protein 17 (InterPro:IPR007240), Autophagy-related protein 11 (InterPro:IPR019460); Has 8793 Blast hits to 6268 proteins in 570 species: Archae - 89; Bacteria - 657; Metazoa - 4844; Fungi - 808; Plants - 441; Viruses - 15; Other Eukaryotes - 1939 (source: NC…	4e-42	PF04108,PF10377	PTHR13222,PTHR13222:SF1				GO:GO:0006914
Potri.015G068600	Potri.015G068600.1	27018822	6.475	7.013	6.977	US	0.0189						comp96825_c1_seq15	comp96825_c1	7.80293	8.30841	9.03203	Pattern14	UU	0	gi|698515944|ref|XP_009802852.1|	PREDICTED: uncharacterized protein C11G11.07 isoform X4 [Nicotiana sylvestris]	0	27018822	0	AT5G62600	ARM repeat superfamily protein	3e-140	PF08389	PTHR12363,PTHR12363:SF32			K15436
Potri.008G172400	Potri.008G172400.1	27035895	8.499	7.095	7.566	DS	0.0432		Auxin	Signalling negative	LG8b		comp96827_c0_seq1	comp96827_c0	7.95849	5.89963	5.82655	Pattern9	DS	0	gi|590659987|ref|XP_007035277.1|	Auxin-responsive protein IAA13, putative isoform 1 [Theobroma cacao]	1e-93	27035895	6e-92	AT2G33310	auxin-induced protein 13	4e-54	PF02309				K14484	GO:GO:0006355,GO:GO:0005634
Potri.011G024900	Potri.011G024900.1	27002678	11.115	7.643	7.959	DS	0.0169						comp97033_c1_seq1	comp97033_c1	7.25924	5.42341	1.8692	Pattern15	DD	0	gi|225444361|ref|XP_002264829.1|	PREDICTED: tryptophan synthase beta chain 1 [Vitis vinifera]	0	27002678	0	AT5G28237	Pyridoxal-5'-phosphate-dependent enzyme family protein	2e-166	PF00291	PTHR10314,PTHR10314:SF123		4.2.1.20	K01696
Potri.011G048000	Potri.011G048000.1	27001622	9.043	7.805	8.447	DU	0.0312	ABHF10					comp97148_c0_seq4	comp97148_c0	10.8784	10.7663	9.23308	Pattern12	SD	0	gi|641857104|gb|KDO75870.1|	hypothetical protein CISIN_1g0212821mg [Citrus sinensis]	8e-39	27001622	3e-37	AT2G26740	soluble epoxide hydrolase	2e-14	PF00561		KOG4178	3.3.2.3
Potri.015G020400	Potri.015G020400.1	27017161	7.398	7.635	7.891	UU	0.0392						comp97184_c0_seq9	comp97184_c0	8.36622	8.80569	9.04645	Pattern10	UU	3.61e-13	gi|731423657|ref|XP_010662571.1|	PREDICTED: uncharacterized protein LOC100248390 isoform X1 [Vitis vinifera]	0	27017161	0	AT3G61690	nucleotidyltransferases	0	PF01909	PTHR23092,PTHR23092:SF19	KOG1906	2.7.7.19		GO:GO:0016779
Potri.005G234500	Potri.005G234500.1	27028248	9.228	10.733	10.166	UD	0.0364					DBB	comp97195_c0_seq9	comp97195_c0	8.6036	7.64196	8.52575	Pattern8	DU	0	gi|698457823|ref|XP_009780919.1|	PREDICTED: probable salt tolerance-like protein At1g75540 [Nicotiana sylvestris]	2e-12	27028248	7e-13	No_hit	No_hit	No_hit	NA	NA	NA	NA	NA	NA
Potri.001G457000	Potri.001G457000.1	27046028	10.573	7.581	6.895	DD	0.0447						comp97346_c1_seq1	comp97346_c1	8.69339	10.1273	8.3647	Pattern15	UD	0	gi|619498810|gb|AHY03303.1|	HMG-CoA reductase 2 [Camellia sinensis]	3e-108	27046028	9e-106	AT1G76490	hydroxy methylglutaryl CoA reductase 1	2e-82	PF00368	PTHR10572,PTHR10572:SF9		1.1.1.34	K00021	GO:GO:0055114,GO:GO:0050662,GO:GO:0015936,GO:GO:0004420
Potri.004G162500	Potri.004G162500.1	26992390	6.884	7.255	7.102	UD	0.0332	GTA2					comp97346_c2_seq3	comp97346_c2	10.7812	11.0453	11.3571	Pattern14	UU	0	gi|567883619|ref|XP_006434368.1|	hypothetical protein CICLE_v10000121mg [Citrus clementina]	0	26992390	0	AT4G08350	global transcription factor group A2	0	PF11942,PF03439,PF00467	PTHR11125			K15172
Potri.006G015300	Potri.006G015300.1	27004329	7.711	9.685	9.398	US	0.0246						comp97419_c0_seq2	comp97419_c0	-0.274402	1.46214	5.17597	Pattern5	SU	0	gi|630962672|ref|XP_007877744.1|	hypothetical protein PFL1_02042 [Pseudozyma flocculosa PF-1]	3e-58	27004329	2e-09	AT1G30220	inositol transporter 2	3e-11	PF00083	PTHR23500,PTHR23500:SF149	KOG0254		K08150	GO:GO:0055085,GO:GO:0022857,GO:GO:0016021
Potri.012G105100	Potri.012G105100.1	27049178	8.274	9.051	8.893	US	0.0352						comp97453_c0_seq2	comp97453_c0	4.432	4.11648	5.31195	Pattern12	SU	0	gi|578482612|gb|EUN20413.1|	hypothetical protein COCVIDRAFT_117032, partial [Bipolaris victoriae FI3]	4e-44	27049178	4e-09	AT5G14040	phosphate transporter 3;1	3e-11	PF00153	PTHR24089,PTHR24089:SF269			K15102
Potri.001G209300	Potri.001G209300.1	27041900	10.621	7.221	10.201	DU	0.0304						comp97464_c2_seq1	comp97464_c2	10.8939	11.2456	10.1696	Pattern12	SD	0	gi|330318650|gb|AEC10985.1|	basic blue protein [Camellia sinensis]	2e-68	27041900	8e-55	AT2G02850	plantacyanin	3e-36	PF02298					GO:GO:0009055
Potri.001G320000	Potri.001G320000.1	27048663	10.637	12.576	10.861	UD	0.0284						comp97680_c0_seq1	comp97680_c0	5.81916	8.25854	4.57395	Pattern8	UD	0	gi|703087710|ref|XP_010093344.1|	UDP-glucuronate 4-epimerase 6 [Morus notabilis]	8e-19	27048663	3e-18	AT3G23820	UDP-D-glucuronate 4-epimerase 6	1e-09	PF01073	PTHR10366,PTHR10366:SF431	KOG1371	5.1.3.6	K08679	GO:GO:0055114,GO:GO:0016616,GO:GO:0006694,GO:GO:0003854
Potri.004G164400	Potri.004G164400.1	26991342	8.257	6.233	7.318	DU	0.0148						comp97747_c1_seq1	comp97747_c1	8.03598	3.88211	5.51997	Pattern15	DU	0	gi|731429856|ref|XP_003634383.2|	PREDICTED: uncharacterized protein LOC100247221 [Vitis vinifera]	2e-61	26991342	3e-62	AT2G21220	SAUR-like auxin-responsive protein family	7e-44	PF02519	PTHR31374,PTHR31374:SF41			K14488	GO:GO:0009733
Potri.T035000	Potri.T035000.1	27027058	8.244	7.192	7.884	DU	0.042						comp97753_c0_seq2	comp97753_c0	6.11579	6.1889	7.16112	Pattern12	SU	0	gi|720011756|ref|XP_010259661.1|	PREDICTED: glutathione S-transferase F13 [Nelumbo nucifera]	2e-12	27027058	3e-13	AT3G62760	Glutathione S-transferase family protein	6e-08	PF00043,PF02798	PTHR11260,PTHR11260:SF263	KOG0867	2.5.1.18	K00799	GO:GO:0005515
Potri.017G046200	Potri.017G046200.1	26984248	10.516	6.547	6.755	DS	0.0016		Jasmonic acid	Synthesis			comp97889_c0_seq7	comp97889_c0	13.1232	11.1091	11.3725	Pattern15	DU	0	gi|308943877|gb|ADO51752.1|	lipoxygenase [Camellia sinensis]	0	26984248	0	AT3G45140	lipoxygenase 2	0	PF01477,PF00305	PTHR11771,PTHR11771:SF42		1.13.11.12	K00454	GO:GO:0005515,GO:GO:0055114,GO:GO:0046872,GO:GO:0016702
Potri.019G059100	Potri.019G059100.1	27025498	7.554	7.873	7.91	US	0.0406						comp97900_c2_seq4	comp97900_c2	7.10676	7.40614	7.66624	Pattern10	UU	0.000637944	gi|763808052|gb|KJB74954.1|	hypothetical protein B456_012G015300 [Gossypium raimondii]	0	27025498	0	AT2G40700	P-loop containing nucleoside triphosphate hydrolases superfamily protein	0	PF04851,PF13959,PF00271	PTHR24031,PTHR24031:SF248		3.6.4.13	K14806	GO:GO:0016787,GO:GO:0005524,GO:GO:0003677
Potri.002G133500	Potri.002G133500.1	27020978	9.884	6.498	8.673	DU	0.0218						comp98071_c1_seq2	comp98071_c1	10.2025	9.97775	7.17086	Pattern5	SD	0	gi|731429455|ref|XP_010664656.1|	PREDICTED: uncharacterized protein LOC100247103 isoform X2 [Vitis vinifera]	3e-138	27020978	2e-137	AT1G19330	unknown protein; FUNCTIONS IN: molecular_function unknown; INVOLVED IN: biological_process unknown; LOCATED IN: cellular_component unknown; EXPRESSED IN: 22 plant structures; EXPRESSED DURING: 13 growth stages; BEST Arabidopsis thaliana protein match is: unknown protein (TAIR:AT1G75060.1); Has 145 Blast hits to 145 proteins in 43 species: Archae - 0; Bacteria - 0; Metazoa - 40; Fungi - 0; Plants …	4e-91	PF13867	PTHR13286,PTHR13286:SF6				GO:GO:0005515
Potri.018G015100	Potri.018G015100.1	27011436	9.705	8.024	12.436	SU	0.0093						comp98076_c0_seq6	comp98076_c0	9.65538	11.1023	11.0078	Pattern4	US	0	gi|702429789|ref|XP_010068543.1|	PREDICTED: protein ASPARTIC PROTEASE IN GUARD CELL 2-like [Eucalyptus grandis]	6e-62	27011436	2e-60	AT5G10770	Eukaryotic aspartyl protease family protein	5e-47	PF00026	PTHR13683,PTHR13683:SF246	KOG1339	3.4.23.12		GO:GO:0006508,GO:GO:0004190
Potri.008G129400	Potri.008G129400.1	27036384	8.862	7.063	9.414	DU	0.0446		Auxin	Transport positive			comp98129_c2_seq3	comp98129_c2	10.2777	9.24335	9.42776	Pattern15	DU	0	gi|224101827|ref|XP_002312436.1|	PIN1-like family protein [Populus trichocarpa]	0	27036384	0	AT1G70940	Auxin efflux carrier family protein	0	PF03547	PTHR31752,PTHR31752:SF14			K13947	GO:GO:0055085,GO:GO:0016021
Potri.009G125500	Potri.009G125500.1	26986648	8.759	8.807	9.202	SU	0.0158						comp98136_c0_seq78	comp98136_c0	10.7074	11.2055	11.5018	Pattern15	UU	0	gi|743793418|ref|XP_011047110.1|	PREDICTED: tRNA-dihydrouridine(47) synthase [NAD(P)(+)]-like [Populus euphratica]	2e-99	26986648	2e-101	AT4G38890	FMN-linked oxidoreductases superfamily protein	1e-89	PF01207	PTHR11082,PTHR11082:SF8		1.3.1.89	K05544	GO:GO:0055114,GO:GO:0050660,GO:GO:0017150,GO:GO:0008033
Potri.007G035400	Potri.007G035400.1	27015357	7.129	8.128	6.818	UD	0.0336						comp98232_c0_seq44	comp98232_c0	8.58442	7.96976	8.67752	Pattern8	DU	0	gi|802646442|ref|XP_012079556.1|	PREDICTED: uncharacterized membrane protein At3g27390-like [Jatropha curcas]	2e-34	27015357	8e-35	AT4G37030	unknown protein; FUNCTIONS IN: molecular_function unknown; INVOLVED IN: biological_process unknown; LOCATED IN: endomembrane system; BEST Arabidopsis thaliana protein match is: unknown protein (TAIR:AT4G12680.1); Has 101 Blast hits to 99 proteins in 12 species: Archae - 0; Bacteria - 0; Metazoa - 0; Fungi - 0; Plants - 101; Viruses - 0; Other Eukaryotes - 0 (source: NCBI BLink).	1e-14		PTHR31133,PTHR31133:SF4
Potri.011G152100	Potri.011G152100.1	27001100	8.583	5.939	9.489	DU	0.0148						comp98360_c0_seq2	comp98360_c0	5.33132	7.16966	6.87314	Pattern9	US	0	gi|330928973|ref|XP_003302468.1|	hypothetical protein PTT_14294 [Pyrenophora teres f. teres 0-1]	0	27001100	2e-25	AT1G06080	delta 9 desaturase 1	8e-29	PF00487	PTHR11351,PTHR11351:SF2	KOG1600		K00507	GO:GO:0006629
Potri.013G091900	Potri.013G091900.1	26996043	6.918	6.796	7.318	SU	0.0496						comp98365_c0_seq9	comp98365_c0	9.84199	9.82495	8.61755	Pattern12	SD	0	gi|731412284|ref|XP_002270804.3|	PREDICTED: uncharacterized protein LOC100258677 [Vitis vinifera]	0	26996043	0	AT3G14172	FUNCTIONS IN: molecular_function unknown; INVOLVED IN: biological_process unknown; LOCATED IN: cellular_component unknown; BEST Arabidopsis thaliana protein match is: COP1-interacting protein-related (TAIR:AT1G72410.1).	6e-07		PTHR31008,PTHR31008:SF3
Potri.016G140300	Potri.016G140300.1	27012827	6.113	6.745	6.703	US	0.0274						comp98450_c0_seq8	comp98450_c0	7.82515	8.65106	8.62604	Pattern4	US	0	gi|720088825|ref|XP_010244581.1|	PREDICTED: probable LRR receptor-like serine/threonine-protein kinase At1g06840 isoform X2 [Nelumbo nucifera]	4e-82	27012827	5e-81	AT5G01950	Leucine-rich repeat protein kinase family protein	5e-67	PF08263,PF13855,PF00069	PTHR27003,PTHR27003:SF36	KOG1187	2.7.11.1		GO:GO:0005515,GO:GO:0006468,GO:GO:0005524,GO:GO:0004672
Potri.014G126700	Potri.014G126700.1	27034975	7.929	8.935	8.526	UD	0.027						comp98476_c0_seq21	comp98476_c0	8.2426	9.4573	9.02491	Pattern15	UD	0	gi|568852692|ref|XP_006480006.1|	PREDICTED: uncharacterized protein LOC102615612 isoform X2 [Citrus sinensis]	2e-56	27034975	1e-55	AT4G02260	RELA/SPOT homolog 1	2e-41	PF01966,PF04607,PF02824	PTHR21262,PTHR21262:SF13		2.7.6.5		GO:GO:0015969
Potri.003G158500	Potri.003G158500.1	26997967	10.687	10.038	10.473	DU	0.0426						comp98518_c2_seq2	comp98518_c2	9.75593	9.57959	9.63957	Pattern9	DS	0	gi|802754196|ref|XP_012088661.1|	PREDICTED: uncharacterized protein LOC105647255 [Jatropha curcas]	1e-75	26997967	2e-74	AT5G47870	FUNCTIONS IN: molecular_function unknown; INVOLVED IN: biological_process unknown; LOCATED IN: chloroplast; EXPRESSED IN: 22 plant structures; EXPRESSED DURING: 13 growth stages; BEST Arabidopsis thaliana protein match is: cobalt ion binding (TAIR:AT1G71310.1); Has 1807 Blast hits to 1807 proteins in 277 species: Archae - 0; Bacteria - 0; Metazoa - 736; Fungi - 347; Plants - 385; Viruses - 0; Oth…	8e-61		PTHR34050,PTHR34050:SF3
Potri.006G142500	Potri.006G142500.1	27008248	8.365	8.017	7.007	SD	0.0443						comp98639_c1_seq7	comp98639_c1	9.60798	9.11464	9.58268	Pattern13	DU	0	gi|743905199|ref|XP_011045996.1|	PREDICTED: MOB kinase activator-like 1 isoform X2 [Populus euphratica]	4e-56	27008248	5e-45	AT4G19045	Mob1/phocein family protein	9e-38	PF03637	PTHR22599,PTHR22599:SF23	KOG0440		K06685
Potri.005G237100	Potri.005G237100.1	27028390	9.417	7.164	7.583	DS	0.0029						comp99107_c0_seq11	comp99107_c0	9.20209	9.08175	8.15405	Pattern12	SD	0	gi|720049325|ref|XP_010271408.1|	PREDICTED: filament-like plant protein 4 [Nelumbo nucifera]	2e-29	27028390	2e-25	AT1G19835	Plant protein of unknown function (DUF869)	2e-19	PF05911	PTHR31580,PTHR31580:SF4
Potri.004G065400	Potri.004G065400.1	26991852	6.956	10.069	8.647	UD	0.0304						comp99128_c0_seq2	comp99128_c0	5.81559	8.56358	7.76124	Pattern15	UD	0	gi|657960037|ref|XP_008371582.1|	PREDICTED: LRR receptor-like serine/threonine-protein kinase FLS2 [Malus domestica]	0	26991852	0	AT5G46330	Leucine-rich receptor-like protein kinase family protein	8e-49	PF08263,PF00560,PF00069,PF13855	PTHR27000,PTHR27000:SF16	KOG1187	2.7.11.1	K13420	GO:GO:0005515,GO:GO:0006468,GO:GO:0005524,GO:GO:0004672
Potri.009G072900	Potri.009G072900.1	26985935	13.39	8.322	11.825	DU	0.0265						comp99425_c0_seq1	comp99425_c0	10.5548	6.30908	6.91567	Pattern2	DS	0	gi|697137252|ref|XP_009622719.1|	PREDICTED: asparagine synthetase [glutamine-hydrolyzing] [Nicotiana tomentosiformis]	0	26985935	0	AT3G47340	glutamine-dependent asparagine synthase 1	0	PF12481,PF00733	PTHR11772,PTHR11772:SF13		6.3.5.4		GO:GO:0006529,GO:GO:0004066
Potri.014G017300	Potri.014G017300.1	27032789	10.819	12.606	10.951	UD	0.0058					C2H2	comp99457_c0_seq1	comp99457_c0	2.15959	7.18494	5.7148	Pattern14	UD	0	gi|719970793|ref|XP_010272343.1|	PREDICTED: zinc finger protein ZAT10 [Nelumbo nucifera]	3e-38	27032789	3e-32	AT3G49930	C2H2 and C2HC zinc fingers superfamily protein	4e-23	PF13912	PTHR26374,PTHR26374:SF208
Potri.012G074900	Potri.012G074900.1	27049272	12.15	10.241	10.694	DS	0.0374						comp99483_c0_seq1	comp99483_c0	10.884	11.1481	11.3381	Pattern10	UU	0	gi|330318660|gb|AEC10990.1|	b12d-like protein [Camellia sinensis]	2e-56	27049272	2e-46	AT3G48140	B12D protein	2e-35	PF06522	PTHR33417,PTHR33417:SF2
Potri.002G016000	Potri.002G016000.1	27022000	11.845	10.376	11.112	DU	0.0205						comp99485_c0_seq1	comp99485_c0	11.8567	11.1403	10.2462	Pattern15	DD	0	gi|255539076|ref|XP_002510603.1|	Plastocyanin A, chloroplast precursor, putative [Ricinus communis]	8e-70	27022000	2e-63	AT1G76100	plastocyanin 1	1e-48	PF13473	PTHR34192,PTHR34192:SF2			K02638
Potri.009G136800	Potri.009G136800.1	26987466	8.088	6.814	7.25	DS	0.0194						comp99524_c0_seq1	comp99524_c0	7.47622	7.67612	7.72758	Pattern9	US	2.59e-05	gi|629089311|gb|KCW55564.1|	hypothetical protein EUGRSUZ_I01435 [Eucalyptus grandis]	4e-98	26987466	2e-98	AT2G20930	SNARE-like superfamily protein	4e-70	PF04099	PTHR12403	KOG3444			GO:GO:0006888,GO:GO:0005801,GO:GO:0005622
Potri.018G079200	Potri.018G079200.1	27010004	8.972	7.99	9.773	DU	0.0246						comp99537_c0_seq1	comp99537_c0	6.86583	7.31605	7.83629	Pattern12	SU	0	gi|590577304|ref|XP_007013198.1|	Uncharacterized protein TCM_037897 [Theobroma cacao]	3e-22	27010004	7e-21	AT3G13227	serine-rich protein-related	1e-06		PTHR33132,PTHR33132:SF9
Potri.006G083900	Potri.006G083900.1	27004479	12.038	9.711	10.037	DS	0.0079						comp99602_c0_seq1	comp99602_c0	10.1913	9.92114	9.43876	Pattern14	DD	0	gi|225439725|ref|XP_002273550.1|	PREDICTED: short-chain dehydrogenase TIC 32, chloroplastic [Vitis vinifera]	2e-167	27004479	4e-132	AT5G02540	NAD(P)-binding Rossmann-fold superfamily protein	3e-114	PF08659	PTHR24320,PTHR24320:SF81	KOG1208	1.1.1.330
Potri.016G125200	Potri.016G125200.1	27014010	7.354	7.327	8.753	SU	0.01						comp99625_c0_seq1	comp99625_c0	6.94204	6.38042	7.1654	Pattern11	DU	8.08e-12	gi|743887153|ref|XP_010910319.1|	PREDICTED: mitoferrin-like [Elaeis guineensis]	4e-150	27014010	6e-10	AT1G07030	Mitochondrial substrate carrier family protein	2e-10	PF00153	PTHR24089,PTHR24089:SF308	KOG0760		K15113
Potri.001G188900	Potri.001G188900.1	27042156	9.663	7.5	7.569	DS	0.0408						comp99647_c0_seq1	comp99647_c0	7.31619	7.25326	6.5131	Pattern12	SD	0	gi|470134038|ref|XP_004302864.1|	PREDICTED: uncharacterized protein LOC101306150 [Fragaria vesca subsp. vesca]	5e-41	27042156	3e-37	AT3G16330	unknown protein; BEST Arabidopsis thaliana protein match is: unknown protein (TAIR:AT1G52140.1); Has 109 Blast hits to 109 proteins in 16 species: Archae - 0; Bacteria - 0; Metazoa - 0; Fungi - 0; Plants - 109; Viruses - 0; Other Eukaryotes - 0 (source: NCBI BLink).	4e-22	PF05553	PTHR33265,PTHR33265:SF8
Potri.008G151600	Potri.008G151600.1	27036573	12.096	11.018	11.148	DS	0.0279				LG8b		comp99746_c0_seq1	comp99746_c0	11.2459	10.6716	10.0618	Pattern14	DD	0	gi|604342469|gb|EYU41499.1|	hypothetical protein MIMGU_mgv1a013699mg [Erythranthe guttata]	3e-113	27036573	1e-112	AT1G03130	photosystem I subunit D-2	3e-81	PF02531	PTHR31982,PTHR31982:SF4			K02692	GO:GO:0015979,GO:GO:0009538,GO:GO:0009522
Potri.007G024400	Potri.007G024400.1	27016173	8.577	6.376	6.039	DS	0.0491						comp99752_c0_seq1	comp99752_c0	8.22419	8.31614	7.32141	Pattern5	SD	0	gi|747102884|ref|XP_011099621.1|	PREDICTED: monoacylglycerol lipase ABHD6 [Sesamum indicum]	2e-172	27016173	2e-165	AT2G18360	alpha/beta-Hydrolases superfamily protein	1e-114	PF00561		KOG1454	3.1.1.23
Potri.006G009000	Potri.006G009000.1	27005821	9.575	10.1	8.886	SD	0.0234						comp99800_c0_seq1	comp99800_c0	10.6786	9.72391	9.4344	Pattern4	DS	0	gi|694309093|ref|XP_009354404.1|	PREDICTED: early nodulin-like protein 2 [Pyrus x bretschneideri]	2e-63	27005821	2e-51	AT3G27200	Cupredoxin superfamily protein	2e-20	PF02298	PTHR33021,PTHR33021:SF50				GO:GO:0009055
Potri.012G038200	Potri.012G038200.1	27049484	6.395	5.847	6.408	DU	0.0484						comp99880_c0_seq1	comp99880_c0	5.61535	5.94031	4.87236	Pattern5	SD	0.00916535	gi|645270248|ref|XP_008240373.1|	PREDICTED: glycine-rich RNA-binding protein 3, mitochondrial [Prunus mume]	2e-45	27049484	1e-45	AT1G73530	RNA-binding (RRM/RBD/RNP motifs) family protein	3e-30	PF00076	PTHR24012	KOG0114			GO:GO:0003676
Potri.001G006600	Potri.001G006600.1	27040395	9.254	6.735	8.257	DU	0.0269
Potri.001G010300	Potri.001G010300.1	27043755	6.029	6.684	6.552	US	0.0401
Potri.001G010400	Potri.001G010400.1	27047990	8.855	8.754	9.414	SU	0.0228
Potri.001G015300	Potri.001G015300.1	27047181	8.829	6.656	8.859	DU	0.0229		Jasmonic acid	Synthesis
Potri.001G019700	Potri.001G019700.1	27040267	5.932	10.208	6.783	UD	0.0229
Potri.001G021000	Potri.001G021000.1	27041738	7.666	5.877	6.057	DS	0.0158
Potri.001G023500	Potri.001G023500.1	27043545	8.673	9.491	8.306	UD	0.0499					GRAS
Potri.001G028500	Potri.001G028500.1	27043394	8.114	6.98	7.735	DU	0.0232
Potri.001G034300	Potri.001G034300.1	27044414	6.144	6.881	6.71	US	0.0355	GTB1
Potri.001G036900	Potri.001G036900.1	27046169	7.785	6.605	6.77	DS	0.0279		Salicylic acid	Synthesis
Potri.001G058200	Potri.001G058200.1	27043953	5.193	5.869	5.561	UD	0.0447					MIKC
Potri.001G059800	Potri.001G059800.1	27044468	8.08	5.757	6.051	DS	0.0123
Potri.001G068600	Potri.001G068600.1	27046287	10.41	7.076	8.16	DS	0.0033
Potri.001G070100	Potri.001G070100.1	27042847	9.555	7.996	8.636	DU	0.0169
Potri.001G075600	Potri.001G075600.1	27044129	9.509	7.908	7.879	DS	0.0385
Potri.001G083600	Potri.001G083600.1	27043497	8.684	5.867	6.077	DS	0.0058
Potri.001G084200	Potri.001G084200.1	27044222	9.59	7.07	7.604	DS	0.0123
Potri.001G085500	Potri.001G085500.1	27042099	7.029	8.175	7.101	UD	0.0359
Potri.001G086400	Potri.001G086400.1	27042972	7.741	7.507	8.133	SU	0.0394					Dof
Potri.001G088900	Potri.001G088900.1	27040204	5.986	6.172	5.698	SD	0.0455
Potri.001G094700	Potri.001G094700.1	27044922	10.905	7.863	9.088	DU	0.0084
Potri.001G098500	Potri.001G098500.1	27047884	8.452	9.037	8.862	US	0.0181
Potri.001G099300	Potri.001G099300.1	27044531	9.002	7.982	8.04	DS	0.0466
Potri.001G101100	Potri.001G101100.1	27042341	10.477	9.285	9.792	DU	0.0329
Potri.001G104900	Potri.001G104900.1	27045058	9.275	7.96	9.379	DU	0.0403
Potri.001G109700	Potri.001G109700.1	27041199	10.756	7.778	9.292	DU	0.0298
Potri.001G112700	Potri.001G112700.1	27048618	8.627	7.613	8.184	DU	0.0406
Potri.001G116500	Potri.001G116500.1	27042729	8.981	6.43	6.91	DS	0.0232
Potri.001G118200	Potri.001G118200.1	27047074	9.005	6.52	7.154	DS	0.0465
Potri.001G121700	Potri.001G121700.1	27041856	7.996	7.268	8.044	DU	0.0265
Potri.001G122800	Potri.001G122800.1	27042182	7.941	6.952	8.704	DU	0.0342					GRAS
Potri.001G123700	Potri.001G123700.1	27043117	9.849	8.092	9.027	DU	0.0247
Potri.001G127300	Potri.001G127300.1	27048749	7.541	6.52	7.469	DU	0.0021
Potri.001G133000	Potri.001G133000.1	27042196	7.988	10.98	8.571	UD	0.0358
Potri.001G140700	Potri.001G140700.1	27042907	10.398	6.518	6.225	DS	0.0169
Potri.001G141400	Potri.001G141400.1	27041146	9.268	7.397	8.807	DU	0.0212
Potri.001G144400	Potri.001G144400.1	27044961	7.314	6.34	6.817	DU	0.0441					NAC
Potri.001G154200	Potri.001G154200.1	27047284	7.547	8.29	7.149	UD	0.0484		Ethylene	Signaling positive		ERF
Potri.001G154400	Potri.001G154400.1	27042209	8.24	7.337	7.769	DU	0.0393
Potri.001G160700	Potri.001G160700.1	27040896	10.33	10.695	10.902	UU	0.0487					C2H2
Potri.001G160800	Potri.001G160800.1	27041740	6.756	6.511	7.062	SU	0.041
Potri.001G168300	Potri.001G168300.1	27040713	8.788	8.09	7.955	DS	0.0477
Potri.001G175000	Potri.001G175000.1	27041733	8.987	7.347	7.316	DS	0.0143
Potri.001G182900	Potri.001G182900.1	27048371	9.2	10.212	9.65	UD	0.0232
Potri.001G192000	Potri.001G192000.1	27045131	6.687	5.448	5.596	DS	0.0158
Potri.001G197900	Potri.001G197900.1	27040408	11.782	9.617	9.722	DS	0.0424
Potri.001G210000	Potri.001G210000.1	27042957	12.515	10.721	11.552	DU	0.0453
Potri.001G216900	Potri.001G216900.1	27045951	8.878	7.754	9.003	DU	0.0263
Potri.001G221200	Potri.001G221200.1	27045292	6.608	10.845	8.6	UD	0.0333
Potri.001G221400	Potri.001G221400.1	27046098	8.513	14.679	9.856	UD	0.0095
Potri.001G239700	Potri.001G239700.1	27047488	13.381	9.904	10.52	DS	0.0243
Potri.001G242300	Potri.001G242300.1	27041212	11.39	7.873	9.439	DU	0.0085
Potri.001G249900	Potri.001G249900.1	27047978	10.199	8.358	8.571	DS	0.0229					C2H2
Potri.001G256900	Potri.001G256900.1	27043847	8.244	6.429	6.801	DS	0.0319
Potri.001G259100	Potri.001G259100.1	27042933	10.401	7.844	8.212	DS	0.0123
Potri.001G272800	Potri.001G272800.1	27045271	10.024	8.894	9.59	DU	0.0374
Potri.001G277800	Potri.001G277800.1	27045091	9.584	7.721	7.459	DS	0.041
Potri.001G280700	Potri.001G280700.1	27045490	7.468	6.133	6.845	DU	0.0384
Potri.001G286400	Potri.001G286400.1	27042703	5.325	5.601	5.35	UD	0.0271
Potri.001G286900	Potri.001G286900.1	27045734	8.852	7.85	8.906	DU	0.0127
Potri.001G288000	Potri.001G288000.1	27041872	9.601	11.032	10.115	UD	0.0101
Potri.001G288600	Potri.001G288600.1	27044948	7.15	11.077	7.922	UD	0.0097
Potri.001G292100	Potri.001G292100.1	27041305	10.01	9.073	7.012	SD	0.0229
Potri.001G296900	Potri.001G296900.1	27048039	8.844	5.892	6.141	DS	0.0097
Potri.001G301800	Potri.001G301800.1	27040606	9.425	6.367	7.946	DU	0.0485
Potri.001G315400	Potri.001G315400.1	27048625	8.385	5.193	5.052	DS	0.0058
Potri.001G321100	Potri.001G321100.1	27048092	8.673	8.088	8.891	DU	0.0133
Potri.001G324000	Potri.001G324000.1	27043091	6.335	6.378	7.073	SU	0.0205
Potri.001G324500	Potri.001G324500.1	27041448	7.239	9.253	8.075	UD	0.0469
Potri.001G330900	Potri.001G330900.1	27044723	10.677	8.864	9.455	DS	0.0167
Potri.001G335300	Potri.001G335300.1	27044303	6.757	7.987	7.385	UD	0.0384
Potri.001G337400	Potri.001G337400.1	27043554	7.05	8.56	7.101	UD	0.0169
Potri.001G338100	Potri.001G338100.1	27044276	5.949	6.826	6.173	UD	0.0331
Potri.001G338200	Potri.001G338200.1	27046512	9.913	8.714	9.31	DU	0.011
Potri.001G340800	Potri.001G340800.1	27041837	9.671	8.294	8.274	DS	0.0394
Potri.001G342900	Potri.001G342900.1	27048630	11.93	7.519	6.338	DD	0.0431
Potri.001G353000	Potri.001G353000.1	27041529	6.996	6.592	6.955	DU	0.0447
Potri.001G354600	Potri.001G354600.1	27043308	7.064	7.752	7.015	UD	0.0228
Potri.001G357700	Potri.001G357700.1	27046563	8.042	6.838	7.133	DS	0.0097
Potri.001G358300	Potri.001G358300.1	27041847	10.335	13.156	11.797	UD	0.0138
Potri.001G365500	Potri.001G365500.1	27044475	9.147	8.842	7.947	SD	0.0246
Potri.001G366300	Potri.001G366300.1	27042979	8.228	8.117	8.862	SU	0.0317
Potri.001G388100	Potri.001G388100.1	27041522	10.51	6.844	8.644	DU	0.0095
Potri.001G388200	Potri.001G388200.1	27046243	9.963	6.138	6.299	DS	0.0345
Potri.001G388400	Potri.001G388400.1	27042442	10.873	8.278	9.259	DU	0.0246
Potri.001G389200	Potri.001G389200.1	27040599	8.476	6.811	7.832	DU	0.0208		Auxin	Catabolism
Potri.001G389700	Potri.001G389700.1	27046904	5.493	6.028	5.428	UD	0.0383
Potri.001G392500	Potri.001G392500.1	27044271	7.405	7.01	7.2	DU	0.0489
Potri.001G394400	Potri.001G394400.1	27041864	7.065	6.287	7.302	DU	0.0106
Potri.001G398800	Potri.001G398800.1	27044865	11.343	12.757	10.558	UD	0.0062
Potri.001G400100	Potri.001G400100.1	27044569	8.07	8.329	9.597	SU	0.0223
Potri.001G400200	Potri.001G400200.1	27043658	8.029	8.234	10.59	SU	0.0068
Potri.001G403300	Potri.001G403300.1	27040978	9.79	7.041	7.005	DS	0.0182
Potri.001G407100	Potri.001G407100.1	27043870	9.253	6.681	7.403	DS	0.0356
Potri.001G408500	Potri.001G408500.1	27045340	8.478	7.358	7.637	DS	0.0115
Potri.001G411100	Potri.001G411100.1	27043880	7.992	5.27	5.891	DS	0.0067
Potri.001G425000	Potri.001G425000.1	27046492	5.754	6.756	6.347	UD	0.0181
Potri.001G436400	Potri.001G436400.1	27047136	9.552	7.66	7.467	DS	0.039
Potri.001G447500	Potri.001G447500.1	27044565	9.73	7.532	7.366	DS	0.0283
Potri.001G447700	Potri.001G447700.1	27045367	12.453	7.434	7.264	DS	0.0063
Potri.001G447800	Potri.001G447800.1	27041606	8.786	6.58	6.251	DS	0.0169
Potri.001G447900	Potri.001G447900.1	27047790	9.288	7.511	7.678	DS	0.0257
Potri.001G448100	Potri.001G448100.1	27048050	8.73	5.943	6.268	DS	0.0016
Potri.001G451800	Potri.001G451800.1	27043714	8.241	6.543	6.226	DS	0.0104
Potri.001G453400	Potri.001G453400.1	27043219	8.37	6.645	6.954	DS	0.0291
Potri.001G454600	Potri.001G454600.1	27046627	8.232	7.434	8.772	DU	0.0037
Potri.001G455200	Potri.001G455200.1	27044508	6.389	6.749	7.564	SU	0.0291
Potri.001G455300	Potri.001G455300.1	27042653	7.005	6.423	6.972	DU	0.0497
Potri.001G455800	Potri.001G455800.1	27048267	7.869	7.505	8.041	DU	0.0257
Potri.001G458200	Potri.001G458200.1	27041882	5.744	5.675	6.646	SU	0.0358
Potri.001G463200	Potri.001G463200.1	27042530	8.981	8.461	8.879	DU	0.006
Potri.001G466400	Potri.001G466400.1	27047212	9.304	11.515	9.614	UD	0.0157
Potri.001G469800	Potri.001G469800.1	27041438	9.396	11.238	10.131	UD	0.02
Potri.001G471900	Potri.001G471900.1	27047250	11.745	9.909	10.193	DS	0.05
Potri.001G472400	Potri.001G472400.1	27046956	8.697	10.045	9.849	US	0.0352
Potri.002G007700	Potri.002G007700.1	27023907	7.753	6.464	7.41	DU	0.0489
Potri.002G012100	Potri.002G012100.1	27024617	5.653	6.248	6.053	US	0.0458
Potri.002G013200	Potri.002G013200.1	27024304	10.212	13.75	11.234	UD	0.0298
Potri.002G024700	Potri.002G024700.1	27023686	7.47	6.366	7.286	DU	0.0394		Auxin	Signaling positive		ARF
Potri.002G025200	Potri.002G025200.1	27022447	9.109	6.897	7.898	DU	0.0471
Potri.002G026600	Potri.002G026600.1	27021136	9.267	9.378	9.97	SU	0.0444
Potri.002G029100	Potri.002G029100.1	27024183	10.787	9.05	10.271	DU	0.0116
Potri.002G031800	Potri.002G031800.1	27023189	7.369	6.955	7.205	DU	0.0427
Potri.002G036400	Potri.002G036400.1	27020967	8.004	6.75	7.264	DU	0.027
Potri.002G049000	Potri.002G049000.1	27022671	6.402	7.039	6.383	UD	0.03
Potri.002G049800	Potri.002G049800.1	27023917	7.716	8.565	8.167	UD	0.0292
Potri.002G050800	Potri.002G050800.1	27024396	6.957	7.163	9.336	SU	0.027
Potri.002G053700	Potri.002G053700.1	27023965	9.815	8.849	8.712	DS	0.0189
Potri.002G061400	Potri.002G061400.1	27020839	10.294	11.16	10.196	UD	0.0432
Potri.002G081400	Potri.002G081400.1	27024229	8.917	11.139	9.439	UD	0.0302
Potri.002G087000	Potri.002G087000.1	27022800	9.336	5.692	5.78	DS	0.0038		Auxin	Transport positive
Potri.002G087200	Potri.002G087200.1	27024702	12.499	11.993	11.645	DD	0.0406
Potri.002G093300	Potri.002G093300.1	27021244	8.947	7.287	7.252	DS	0.03
Potri.002G094000	Potri.002G094000.1	27024514	9.474	8.814	9.822	DU	0.0303
Potri.002G099100	Potri.002G099100.1	27024681	9.351	7.961	8.746	DU	0.0432
Potri.002G100400	Potri.002G100400.1	27023061	9.818	6.973	7.497	DS	0.0096
Potri.002G105000	Potri.002G105000.1	27023910	10.421	11.68	10.859	UD	0.0258
Potri.002G105600	Potri.002G105600.1	27022135	8.295	6.372	6.285	DS	0.0337					MIKC
Potri.002G111800	Potri.002G111800.1	27022108	7.122	5.453	4.923	DD	0.0123
Potri.002G112100	Potri.002G112100.1	27023500	7.682	6.725	8.13	DU	0.0453
Potri.002G113600	Potri.002G113600.1	27021626	7.274	11.028	9.273	UD	0.029
Potri.002G114500	Potri.002G114500.1	27020310	9.815	10.675	9.624	UD	0.0243
Potri.002G114800	Potri.002G114800.1	27022873	7.903	6.506	7.682	DU	0.035					AP2
Potri.002G115700	Potri.002G115700.1	27022628	6.782	5.466	5.314	DS	0.0318
Potri.002G119400	Potri.002G119400.1	27024317	9.688	7.556	8.029	DS	0.0263					LBD
Potri.002G120400	Potri.002G120400.1	27022120	6.552	6.281	6.633	DU	0.0174
Potri.002G120700	Potri.002G120700.1	27020924	12.193	6.421	10.687	DU	0.0068
Potri.002G124700	Potri.002G124700.1	27021636	8.622	7.734	7.622	DS	0.0318
Potri.002G135100	Potri.002G135100.1	27020832	8.457	9.793	8.436	UD	0.0241
Potri.002G135600	Potri.002G135600.1	27020118	9.565	8.264	8.78	DU	0.0141
Potri.002G137200	Potri.002G137200.1	27023974	9.051	8.027	8.497	DU	0.0424
Potri.002G137400	Potri.002G137400.1	27021276	9.582	10.204	10.306	US	0.0078
Potri.002G137700	Potri.002G137700.1	27024379	8.527	7.922	8.828	DU	0.0279
Potri.002G140300	Potri.002G140300.1	27021675	12.182	8.549	9.051	DS	0.009
Potri.002G142600	Potri.002G142600.1	27023443	9.198	8.068	7.914	DS	0.0393
Potri.002G147000	Potri.002G147000.1	27023393	8.285	6.19	7.664	DU	0.0279
Potri.002G151700	Potri.002G151700.1	27024507	8.601	6.482	7.06	DS	0.036					MIKC
Potri.002G160300	Potri.002G160300.1	27024470	9.173	7.761	8.641	DU	0.0169
Potri.002G160800	Potri.002G160800.1	27021193	7.36	7.234	7.818	SU	0.0169
Potri.002G167800	Potri.002G167800.1	27021582	9.684	8.671	9.126	DU	0.0071
Potri.002G168100	Potri.002G168100.1	27021538	7.498	6.361	6.394	DS	0.038
Potri.002G172900	Potri.002G172900.1	27022269	9.334	6.815	7.748	DU	0.0033
Potri.002G174100	Potri.002G174100.1	27023736	7.151	8.166	8.062	US	0.0447
Potri.002G179000	Potri.002G179000.1	27023127	8.207	8.051	5.924	SD	0.0256
Potri.002G184000	Potri.002G184000.1	27021463	7.821	7.087	7.185	DS	0.0201
Potri.002G185200	Potri.002G185200.1	27021131	8.371	8.963	9.111	UU	0.0348
Potri.002G191200	Potri.002G191200.1	27020842	6.397	5.319	5.424	DS	0.036
Potri.002G192400	Potri.002G192400.1	27023557	11.404	9.428	10.236	DU	0.0315
Potri.002G193400	Potri.002G193400.1	27020991	6.22	6.904	6.791	US	0.0116
Potri.002G193700	Potri.002G193700.1	27024138	8.756	11.224	8.997	UD	0.0048
Potri.002G198100	Potri.002G198100.1	27020939	7.278	5.347	5.467	DS	0.0068					MYB
Potri.002G205500	Potri.002G205500.1	27022404	8.089	9.483	8.999	US	0.0127
Potri.002G207000	Potri.002G207000.1	27023685	7.109	6.176	5.985	DS	0.0228		Auxin	Signalling negative		ARF
Potri.002G216400	Potri.002G216400.1	27020892	14.023	8.258	11.13	DU	0.0117		Jasmonic acid	Synthesis
Potri.002G223100	Potri.002G223100.1	27020605	10.5	6.337	6.686	DS	0.0037
Potri.002G224700	Potri.002G224700.1	27023077	10.655	8.001	8.594	DS	0.0298
Potri.002G225500	Potri.002G225500.1	27024761	7.7	11.556	11.043	US	0.018
Potri.002G227300	Potri.002G227300.1	27024427	6.727	7.344	8.272	SU	0.0189
Potri.002G227500	Potri.002G227500.1	27024136	12.429	8.634	9.29	DS	0.0021
Potri.002G231400	Potri.002G231400.1	27021514	10.352	8.177	10.122	DU	0.0227
Potri.002G240100	Potri.002G240100.1	27019969	7.571	6.526	6.653	DS	0.0455		Jasmonic acid	Synthesis
Potri.002G243700	Potri.002G243700.1	27021877	11.009	9.549	9.636	DS	0.0317
Potri.002G244000	Potri.002G244000.1	27020948	6.214	5.549	5.483	DS	0.0466
Potri.002G245600	Potri.002G245600.1	27021207	10.96	6.504	7.944	DS	0.0239
Potri.002G249900	Potri.002G249900.1	27021568	7.424	6.043	6.315	DS	0.0159
Potri.002G251700	Potri.002G251700.1	27022792	7.473	6.843	8.358	SU	0.0496
Potri.002G253400	Potri.002G253400.1	27020932	11.908	6.061	6.884	DS	0.0075
Potri.002G255600	Potri.002G255600.1	27022896	7.701	6.8	7.331	DU	0.0275
Potri.003G009000	Potri.003G009000.1	26998748	9.198	6.261	7.092	DS	0.0176
Potri.003G026700	Potri.003G026700.1	26999244	10.386	7.159	7.349	DS	0.0192				LG3
Potri.003G038500	Potri.003G038500.1	26998473	8.343	7.887	10.204	SU	0.0117				LG3
Potri.003G039000	Potri.003G039000.1	26997021	8.807	5.865	6.848	DS	0.0246				LG3
Potri.003G040300	Potri.003G040300.1	26996918	8.745	8.191	8.191	DS	0.0447				LG3
Potri.003G043700	Potri.003G043700.1	26997526	11.188	9.309	9.363	DS	0.0201				LG3
Potri.003G049300	Potri.003G049300.1	26999606	8.595	6.75	7.239	DS	0.0138				LG3
Potri.003G052900	Potri.003G052900.1	26996517	9.244	10.4	8.445	UD	0.0078				LG3
Potri.003G053600	Potri.003G053600.1	27000264	6.281	5.997	5.675	SD	0.0438				LG3
Potri.003G053800	Potri.003G053800.1	26997840	8.372	6.178	7.204	DU	0.0234				LG3
Potri.003G063800	Potri.003G063800.1	26999321	6.45	7.107	8.12	SU	0.0393				LG3
Potri.003G079800	Potri.003G079800.1	26999371	10.611	7.227	8.489	DU	0.0146					HD-ZIP
Potri.003G088900	Potri.003G088900.1	26999334	8.782	6.803	8.001	DU	0.0185		Brassinosteroid	Signaling positive
Potri.003G089800	Potri.003G089800.1	26998998	8.453	6.071	6.499	DS	0.0037					NAC
Potri.003G096900	Potri.003G096900.1	26996972	10.124	7.901	8.752	DU	0.0155
Potri.003G098100	Potri.003G098100.1	26999773	8.037	6.364	6.738	DS	0.0329
Potri.003G098200	Potri.003G098200.1	26999499	6.476	5.902	6.328	DU	0.0366
Potri.003G099400	Potri.003G099400.1	26997688	11.012	10.952	11.454	SU	0.0396
Potri.003G102600	Potri.003G102600.1	26997364	9.507	6.799	7.409	DS	0.0183
Potri.003G103400	Potri.003G103400.1	26996481	8.443	7.731	7.527	DD	0.0469
Potri.003G108800	Potri.003G108800.1	26999228	7.673	8.41	7.887	UD	0.0426
Potri.003G113300	Potri.003G113300.1	26997147	7.905	11.034	7.925	UD	0.0267
Potri.003G114400	Potri.003G114400.1	26996676	6.008	7.712	6.172	UD	0.0328
Potri.003G120400	Potri.003G120400.1	26997360	7.426	7.02	6.556	SD	0.0448
Potri.003G129100	Potri.003G129100.1	26999965	12.117	7.173	7.859	DS	0.0016
Potri.003G131600	Potri.003G131600.1	26998233	8.022	6.395	6.584	DS	0.0357
Potri.003G137300	Potri.003G137300.1	26996674	5.964	7.445	6.31	UD	0.0269
Potri.003G138800	Potri.003G138800.1	27000277	6.65	5.05	5.276	DS	0.0048
Potri.003G143500	Potri.003G143500.1	26997980	8.52	7.677	8.828	DU	0.0465
Potri.003G144200	Potri.003G144200.1	27000005	7.041	5.707	5.729	DS	0.0194					MYB
Potri.003G145600	Potri.003G145600.1	26998939	6.522	5.8	6.326	DU	0.0366
Potri.003G165500	Potri.003G165500.1	26999240	7.039	11.499	7.276	UD	0.0159
Potri.003G171500	Potri.003G171500.1	26998533	9.144	8.198	8.577	DU	0.0279
Potri.003G172600	Potri.003G172600.1	26996597	8.11	6.718	6.992	DS	0.03					SBP
Potri.003G174800	Potri.003G174800.1	26997893	12.545	10.712	10.832	DS	0.0274					GATA
Potri.003G176700	Potri.003G176700.1	26999765	9.444	7.217	6.921	DS	0.041
Potri.003G178700	Potri.003G178700.1	26998836	7.683	9.057	8.007	UD	0.0219
Potri.003G187000	Potri.003G187000.1	26998604	6.302	9.378	7.277	UD	0.0252
Potri.003G187100	Potri.003G187100.1	26997258	6.63	9.738	8.037	UD	0.046
Potri.003G191100	Potri.003G191100.1	26997097	8.298	9.511	8.529	UD	0.0357
Potri.003G192500	Potri.003G192500.1	26999735	9.267	8.106	8.556	DU	0.0458
Potri.003G193600	Potri.003G193600.1	27000250	7.944	6.359	7.42	DU	0.0102
Potri.003G193800	Potri.003G193800.1	26998381	8.767	12.775	9.83	UD	0.0356
Potri.003G195500	Potri.003G195500.1	26997853	10.173	7.298	10.605	DU	0.0208
Potri.003G218900	Potri.003G218900.1	26998722	8.596	6.636	6.552	DS	0.0048
Potri.003G219000	Potri.003G219000.1	26997353	8.948	8.128	8.334	DS	0.0336
Potri.004G000400	Potri.004G000400.1	26990657	6.771	8.576	7.964	US	0.0352
Potri.004G002600	Potri.004G002600.1	26990332	9.244	11.549	9.432	UD	0.0396
Potri.004G004100	Potri.004G004100.1	26989780	8.399	6.439	7.896	DU	0.0459
Potri.004G004800	Potri.004G004800.1	26992036	8.662	7.696	8.67	DU	0.0379
Potri.004G004900	Potri.004G004900.1	26989537	10.289	7.403	8.476	DU	0.0317	EBP1
Potri.004G015700	Potri.004G015700.1	26989917	9.645	8.601	9.356	DU	0.0341
Potri.004G016000	Potri.004G016000.1	26990903	9.782	9.486	10.345	SU	0.0101
Potri.004G019000	Potri.004G019000.1	26992097	7.1	5.579	5.937	DS	0.0138
Potri.004G030300	Potri.004G030300.1	26992914	11.441	9.612	10.131	DS	0.0244
Potri.004G037100	Potri.004G037100.1	26992926	10.443	7.475	7.866	DS	0.0375
Potri.004G038100	Potri.004G038100.1	26989507	8.942	7.152	6.231	DD	0.0311
Potri.004G046300	Potri.004G046300.1	26992560	8.498	7.013	8.617	DU	0.0318					TCP
Potri.004G048900	Potri.004G048900.1	26990419	10.232	7.687	9.183	DU	0.0105
Potri.004G052300	Potri.004G052300.1	26989327	7.747	8.172	8.153	US	0.0159
Potri.004G056300	Potri.004G056300.1	26991220	6.452	6.879	10.071	SU	0.0085
Potri.004G057100	Potri.004G057100.1	26991651	8.893	7.625	8.058	DS	0.0173
Potri.004G057800	Potri.004G057800.1	26991919	8.857	9.6	9.76	UU	0.039
Potri.004G068800	Potri.004G068800.1	26991125	11.576	8.54	10.163	DU	0.0159
Potri.004G072000	Potri.004G072000.1	26989697	9.727	8.711	8.79	DS	0.0225					WRKY
Potri.004G082000	Potri.004G082000.1	26992550	10.397	7.628	8.309	DS	0.0275
Potri.004G086600	Potri.004G086600.1	26991514	13.6	10.374	11.052	DS	0.0232
Potri.004G087500	Potri.004G087500.1	26989972	9.749	7.995	8.765	DU	0.0066	HMGA3
Potri.004G087800	Potri.004G087800.1	26989359	5.389	5.532	5.71	SU	0.0394
Potri.004G091100	Potri.004G091100.1	26989167	7.752	6.364	6.722	DS	0.0332
Potri.004G093600	Potri.004G093600.1	26991612	8.332	8.794	8.697	US	0.0307
Potri.004G093800	Potri.004G093800.1	26991587	7.668	6.575	7.506	DU	0.0413
Potri.004G129400	Potri.004G129400.1	26991347	7.785	9.519	8.473	UD	0.0414
Potri.004G131500	Potri.004G131500.1	26992242	10.833	8.698	8.98	DS	0.022
Potri.004G131800	Potri.004G131800.1	26990750	7.975	7.586	8.392	SU	0.0298
Potri.004G135700	Potri.004G135700.1	26992936	6.817	6.372	7.081	DU	0.0229
Potri.004G147300	Potri.004G147300.1	26990278	10.842	9.033	9.739	DU	0.0355
Potri.004G151700	Potri.004G151700.1	26992164	5.982	8.152	9.455	UU	0.0143
Potri.004G153200	Potri.004G153200.1	26989748	7.799	6.67	5.828	DD	0.0384
Potri.004G165300	Potri.004G165300.1	26992449	6.719	5.662	6.246	DU	0.0262
Potri.004G166900	Potri.004G166900.1	26990008	5.502	8.387	6.21	UD	0.011
Potri.004G168600	Potri.004G168600.1	26992979	9.891	7.664	8.37	DS	0.0329
Potri.004G168800	Potri.004G168800.1	26989276	10.458	8.173	8.68	DS	0.0413
Potri.004G178600	Potri.004G178600.1	26991695	8.494	9.85	8.845	UD	0.0276
Potri.004G188800	Potri.004G188800.1	26990894	9.602	8.462	8.933	DU	0.0312					C2H2
Potri.004G189300	Potri.004G189300.1	26990192	6.589	5.996	6.1	DS	0.0292
Potri.004G195500	Potri.004G195500.1	26990686	10.381	11.77	10.707	UD	0.0408
Potri.004G202200	Potri.004G202200.1	26992370	7.184	8.027	7.391	UD	0.0213
Potri.004G206900	Potri.004G206900.1	26989546	7.448	6.47	6.826	DS	0.0275
Potri.004G210400	Potri.004G210400.1	26992790	7.011	6.295	7.134	DU	0.0116
Potri.004G214100	Potri.004G214100.1	26991916	8.267	6.268	6.233	DS	0.0448
Potri.004G215200	Potri.004G215200.1	26989133	11.594	10.256	10.157	DS	0.0363
Potri.004G215600	Potri.004G215600.1	26991421	6.579	8.175	7.152	UD	0.0287
Potri.004G217200	Potri.004G217200.1	26992599	10.318	11.35	12.473	UU	0.0092
Potri.004G222500	Potri.004G222500.1	26990768	8.477	8.26	9.155	SU	0.0074
Potri.004G230100	Potri.004G230100.1	26989842	8.033	6.634	7.889	DU	0.0069					B3
Potri.004G233500	Potri.004G233500.1	26992880	7.394	10.282	9.955	US	0.0489
Potri.005G004300	Potri.005G004300.1	27029805	5.638	5.804	6.392	SU	0.027
Potri.005G005400	Potri.005G005400.1	27027614	8.612	7.776	8.036	DS	0.0459
Potri.005G005800	Potri.005G005800.1	27029695	12.771	11.75	11.413	DD	0.0241
Potri.005G006300	Potri.005G006300.1	27031615	8.422	5.184	6.037	DS	0.0117
Potri.005G021100	Potri.005G021100.1	27028489	6.188	6.167	6.444	SU	0.0265
Potri.005G027900	Potri.005G027900.1	27028147	7.98	6.475	6.704	DS	0.0332
Potri.005G055900	Potri.005G055900.1	27030190	9.34	6.323	7.017	DS	0.013
Potri.005G062500	Potri.005G062500.1	27029317	8.184	8.965	8.485	UD	0.0184
Potri.005G063300	Potri.005G063300.1	27028622	9.679	9.072	9.252	DS	0.037
Potri.005G073200	Potri.005G073200.1	27031675	9.568	8.137	7.473	DD	0.0252
Potri.005G073300	Potri.005G073300.1	27030897	11.391	9.257	9.869	DS	0.0203
Potri.005G085900	Potri.005G085900.1	27027961	9.113	7.361	8.701	DU	0.0492
Potri.005G086100	Potri.005G086100.1	27030535	6.709	7.529	6.994	UD	0.0259
Potri.005G087200	Potri.005G087200.1	27027983	6.071	9.505	6.603	UD	0.0287					ERF
Potri.005G097700	Potri.005G097700.1	27030371	5.551	5.055	5.589	DU	0.0429
Potri.005G106100	Potri.005G106100.1	27027342	7.609	6.157	6.139	DS	0.009
Potri.005G108400	Potri.005G108400.1	27028376	8.227	5.316	6.067	DS	0.037
Potri.005G108900	Potri.005G108900.1	27028263	10.537	6.491	8.104	DU	0.0356
Potri.005G114000	Potri.005G114000.1	27031136	11.496	9.551	9.087	DD	0.0316
Potri.005G122600	Potri.005G122600.1	27030121	11.538	6.893	6.938	DS	0.0016
Potri.005G133700	Potri.005G133700.1	27029405	7.996	9.715	7.061	UD	0.041		Salicylic acid	Transport
Potri.005G137500	Potri.005G137500.1	27030295	7.5	6.154	6.38	DS	0.0345
Potri.005G138500	Potri.005G138500.1	27029661	9.691	7.747	8.978	DU	0.0414
Potri.005G143800	Potri.005G143800.1	27028192	9.811	6.316	6.353	DS	0.0013
Potri.005G155700	Potri.005G155700.1	27029606	6.906	5.641	5.072	DD	0.0092					MIKC
Potri.005G156400	Potri.005G156400.1	27030312	9.987	8.067	9.158	DU	0.0356
Potri.005G162400	Potri.005G162400.1	27029856	7.562	6.37	6.577	DS	0.05
Potri.005G168300	Potri.005G168300.1	27030089	9.368	10.287	9.897	UD	0.0363
Potri.005G170600	Potri.005G170600.1	27028565	8.296	7.438	6.828	DD	0.0231
Potri.005G185700	Potri.005G185700.1	27030808	9.848	9.17	10.882	SU	0.0127
Potri.005G187300	Potri.005G187300.1	27031265	7.277	7.547	8.241	SU	0.0384				LG5
Potri.005G190100	Potri.005G190100.1	27031356	8.825	10.461	9.049	UD	0.0058				LG5
Potri.005G195900	Potri.005G195900.1	27028078	6.453	6.652	7.638	SU	0.0095				LG5
Potri.005G200000	Potri.005G200000.1	27029707	8.444	8.888	8.957	US	0.0484				LG5
Potri.005G206700	Potri.005G206700.1	27031547	11.605	10.062	10.562	DS	0.0347				LG5
Potri.005G220900	Potri.005G220900.1	27031659	13.227	9.064	7.192	DD	0.0305				LG5
Potri.005G221600	Potri.005G221600.1	27028515	8.486	6.223	5.787	DS	0.0463				LG5
Potri.005G224000	Potri.005G224000.1	27031080	8.745	8.958	9.251	SU	0.0369				LG5
Potri.005G226000	Potri.005G226000.1	27028045	9.302	10.257	9.455	UD	0.0491				LG5
Potri.005G229500	Potri.005G229500.1	27031740	11.207	8.693	10.543	DU	0.0155
Potri.005G230900	Potri.005G230900.1	27031465	7.417	6.442	6.175	DD	0.0405
Potri.005G231100	Potri.005G231100.1	27027299	10.383	9.67	9.505	DD	0.0303
Potri.005G233200	Potri.005G233200.1	27029330	7.027	6.464	7.456	DU	0.0451
Potri.005G233600	Potri.005G233600.1	27028604	8.506	7.007	8.114	DU	0.0405
Potri.005G235800	Potri.005G235800.1	27027634	8.188	7.203	7.328	DS	0.0242
Potri.005G236000	Potri.005G236000.1	27028356	9.382	10.594	9.759	UD	0.0267
Potri.005G237200	Potri.005G237200.1	27028366	10.847	8.085	8.577	DS	0.0115
Potri.005G240300	Potri.005G240300.1	27027569	7.079	8.248	6.933	UD	0.0121
Potri.005G243000	Potri.005G243000.1	27031340	8.814	6.84	7.545	DS	0.0062
Potri.005G251300	Potri.005G251300.1	27031315	7.08	9.012	7.296	UD	0.0029
Potri.005G257000	Potri.005G257000.1	27027998	9.212	8.559	8.664	DS	0.0171
Potri.006G000300	Potri.006G000300.1	27006028	7.65	6.095	6.094	DS	0.0422
Potri.006G001400	Potri.006G001400.1	27008547	7.001	6.363	6.14	DD	0.0206
Potri.006G002300	Potri.006G002300.1	27003943	6.617	14.457	10.692	UD	0.0257
Potri.006G002400	Potri.006G002400.1	27007040	6.471	10.884	8.246	UD	0.0258
Potri.006G003700	Potri.006G003700.1	27007468	8.05	8.181	8.861	SU	0.0267
Potri.006G005700	Potri.006G005700.1	27005602	7.856	6.762	7.187	DU	0.042
Potri.006G008600	Potri.006G008600.1	27004263	7.264	9.725	6.77	UD	0.0058
Potri.006G009200	Potri.006G009200.1	27007729	13.502	11.903	11.881	DS	0.0414
Potri.006G010200	Potri.006G010200.1	27006664	6.114	5.43	5.364	DS	0.0499
Potri.006G014900	Potri.006G014900.1	27007676	8.357	6.662	6.594	DS	0.0124
Potri.006G018400	Potri.006G018400.1	27006465	9.185	6.457	6.872	DS	0.0024
Potri.006G018900	Potri.006G018900.1	27005138	9.924	7.736	7.728	DS	0.0463
Potri.006G020000	Potri.006G020000.1	27006057	13.686	9.095	8.99	DS	0.0021
Potri.006G025400	Potri.006G025400.1	27003567	7.846	6.269	6.025	DS	0.03
Potri.006G038500	Potri.006G038500.1	27005689	7.723	8.894	8.325	UD	0.0169
Potri.006G038700	Potri.006G038700.1	27007821	8.954	7.987	6.843	SD	0.0349
Potri.006G038900	Potri.006G038900.1	27003919	11.611	8.49	8.338	DS	0.006
Potri.006G040800	Potri.006G040800.1	27007592	8.129	7.796	8.345	DU	0.0189
Potri.006G043000	Potri.006G043000.1	27004245	10.245	7.495	8.517	DU	0.0378
Potri.006G048900	Potri.006G048900.1	27005910	9.117	9.088	9.837	SU	0.0169
Potri.006G053800	Potri.006G053800.1	27006834	8.223	6.833	7.742	DU	0.0332					C3H
Potri.006G054200	Potri.006G054200.1	27004318	8.038	9.891	8.286	UD	0.0143
Potri.006G060200	Potri.006G060200.1	27006467	9.543	6.128	6.044	DS	0.0186
Potri.006G060300	Potri.006G060300.1	27005433	11.467	8.024	8.872	DS	0.0093
Potri.006G071200	Potri.006G071200.1	27008532	11.186	12.469	9.626	SD	0.0317
Potri.006G073400	Potri.006G073400.1	27003600	8.282	5.504	6.15	DS	0.0033
Potri.006G074500	Potri.006G074500.1	27005178	6.469	5.695	5.723	DS	0.0275
Potri.006G074900	Potri.006G074900.1	27003649	8.243	6.638	6.174	DD	0.0426					bHLH
Potri.006G079600	Potri.006G079600.1	27005956	6.992	5.826	6.318	DU	0.0318
Potri.006G086100	Potri.006G086100.1	27007669	8.269	6.858	8.034	DU	0.0228
Potri.006G088800	Potri.006G088800.1	27004163	7.431	5.359	5.662	DS	0.0058
Potri.006G090400	Potri.006G090400.1	27005817	9.022	7.851	8.649	DU	0.0408
Potri.006G097800	Potri.006G097800.1	27007636	7.272	5.857	5.609	DS	0.0169
Potri.006G098100	Potri.006G098100.1	27005843	9.593	11.331	9.826	UD	0.018
Potri.006G106000	Potri.006G106000.1	27006611	8.214	7.87	8.245	DU	0.0422
Potri.006G109600	Potri.006G109600.1	27007845	7.866	9.218	8.219	UD	0.0274
Potri.006G112800	Potri.006G112800.1	27006846	13.579	8.158	7.51	DS	0.0298
Potri.006G116400	Potri.006G116400.1	27005963	8.497	6.939	8.218	DU	0.0167
Potri.006G121400	Potri.006G121400.1	27004801	6.973	6.342	6.808	DU	0.02
Potri.006G124500	Potri.006G124500.1	27003705	8.734	10.288	9.375	UD	0.0192
Potri.006G125000	Potri.006G125000.1	27006351	9.501	10.959	10.04	UD	0.0365
Potri.006G128200	Potri.006G128200.1	27006032	7.623	7.266	8.297	SU	0.0384
Potri.006G132100	Potri.006G132100.1	27005077	9.403	7.457	8.879	DU	0.0447
Potri.006G133500	Potri.006G133500.1	27006888	9.897	10.28	8.667	SD	0.0208
Potri.006G135100	Potri.006G135100.1	27007622	9.527	7.781	7.889	DS	0.013
Potri.006G145100	Potri.006G145100.1	27006828	8.675	9.056	6.427	SD	0.0323					NF-YA
Potri.006G150000	Potri.006G150000.1	27006018	10.105	7.339	7.622	DS	0.0058					HRT-like
Potri.006G166300	Potri.006G166300.1	27003828	10.791	11.584	11.594	US	0.0357
Potri.006G166800	Potri.006G166800.1	27003880	11.109	7.438	7.862	DS	0.0117
Potri.006G171200	Potri.006G171200.1	27005004	9.867	6.305	7.604	DS	0.0155
Potri.006G173500	Potri.006G173500.1	27005772	8.963	5.409	5.479	DS	0.0029
Potri.006G178700	Potri.006G178700.1	27003552	8.867	6.075	6.337	DS	0.0161				LG6
Potri.006G179300	Potri.006G179300.1	27004401	7.262	5.618	5.896	DS	0.0229				LG6
Potri.006G206700	Potri.006G206700.1	27007851	8.117	5.281	5.412	DS	0.0016				LG6
Potri.006G207800	Potri.006G207800.1	27005808	9.096	8.29	8.962	DU	0.0252				LG6
Potri.006G208300	Potri.006G208300.1	27004911	7.921	8.671	8.544	US	0.0171				LG6
Potri.006G218000	Potri.006G218000.1	27008658	14.797	11.813	13.17	DU	0.0068
Potri.006G219100	Potri.006G219100.1	27005319	6.508	6.569	7.91	SU	0.0356
Potri.006G221800	Potri.006G221800.1	27005143	9.919	6.788	7.956	DU	0.0052					MYB_related
Potri.006G223900	Potri.006G223900.1	27005125	9.693	7.662	8.081	DS	0.0181
Potri.006G232300	Potri.006G232300.1	27006925	7.179	7.094	6.858	SD	0.0479
Potri.006G235100	Potri.006G235100.1	27003956	7.478	9.764	8.271	UD	0.0255
Potri.006G238600	Potri.006G238600.1	27007226	8.543	11.003	7.225	UD	0.0365					ERF
Potri.006G241500	Potri.006G241500.1	27004871	8.019	6.551	7.4	DU	0.0431
Potri.006G243700	Potri.006G243700.1	27005622	8.504	6.64	6.655	DS	0.0382
Potri.006G247000	Potri.006G247000.1	27003931	8.65	9.643	8.98	UD	0.0489
Potri.006G267800	Potri.006G267800.1	27005718	7.941	6.302	6.836	DS	0.0161
Potri.006G277300	Potri.006G277300.1	27008589	12.696	8.157	7.826	DS	0.0067
Potri.006G278900	Potri.006G278900.1	27008009	8.77	8.276	7.645	SD	0.0328
Potri.007G001000	Potri.007G001000.1	27016537	7.355	6.894	7.972	SU	0.0413
Potri.007G007400	Potri.007G007400.1	27015790	6.896	6.654	7.308	SU	0.03					AP2
Potri.007G010200	Potri.007G010200.1	27015638	7.257	10.868	11.054	US	0.0018
Potri.007G010900	Potri.007G010900.1	27015864	11.59	9.168	10.628	DU	0.0171
Potri.007G012000	Potri.007G012000.1	27015179	9.279	7.853	8.631	DU	0.0194
Potri.007G016200	Potri.007G016200.1	27016572	10.361	11.294	10.492	UD	0.0497
Potri.007G017100	Potri.007G017100.1	27015668	11.645	9.247	9.51	DS	0.0396
Potri.007G021200	Potri.007G021200.1	27015924	8.634	7.538	7.517	DS	0.0279
Potri.007G029800	Potri.007G029800.1	27015270	8.079	6.916	7.035	DS	0.0298
Potri.007G031100	Potri.007G031100.1	27016445	10.437	7.52	9.038	DU	0.0317
Potri.007G032900	Potri.007G032900.1	27014479	5.751	5.569	6.308	SU	0.0171
Potri.007G043600	Potri.007G043600.1	27016241	8.077	7.365	8.143	DU	0.0194
Potri.007G046400	Potri.007G046400.1	27016658	9.084	9.877	9.652	US	0.0422
Potri.007G047100	Potri.007G047100.1	27017108	9.847	8.331	8.433	DS	0.0461
Potri.007G048000	Potri.007G048000.1	27015145	8.059	7.108	8.231	DU	0.0497
Potri.007G048800	Potri.007G048800.1	27014622	9.738	7.482	8.128	DS	0.0468
Potri.007G051400	Potri.007G051400.1	27015575	8.626	5.912	5.914	DS	0.0029
Potri.007G052600	Potri.007G052600.1	27014950	8.642	6.673	6.724	DS	0.0229
Potri.007G053300	Potri.007G053300.1	27015443	6.93	5.736	6.034	DS	0.0123
Potri.007G060900	Potri.007G060900.1	27014872	7.256	5.802	6.118	DS	0.0179
Potri.007G065300	Potri.007G065300.1	27016527	7.581	6.662	6.955	DS	0.022
Potri.007G069600	Potri.007G069600.1	27016370	10.856	9.309	9.522	DS	0.0429
Potri.007G081000	Potri.007G081000.1	27014587	9.942	8.245	8.495	DS	0.0391
Potri.007G081200	Potri.007G081200.1	27015169	8.09	5.926	7.181	DU	0.0292
Potri.007G084200	Potri.007G084200.1	27016386	12.487	8.829	7.932	DD	0.0081
Potri.007G085000	Potri.007G085000.1	27016856	11.581	10.589	10.313	DD	0.0467
Potri.007G091000	Potri.007G091000.1	27014774	10.76	8.105	8.254	DS	0.0069
Potri.007G091100	Potri.007G091100.1	27016810	11.164	8.929	8.39	DD	0.0208
Potri.007G091800	Potri.007G091800.1	27016848	6.634	8.525	7.02	UD	0.0189
Potri.007G094400	Potri.007G094400.1	27016266	6.378	6.059	6.949	SU	0.0468
Potri.007G097900	Potri.007G097900.1	27015942	6.337	7.537	6.731	UD	0.0229
Potri.007G102200	Potri.007G102200.1	27016090	6.391	5.397	5.871	DU	0.0203
Potri.007G105900	Potri.007G105900.1	27015022	9.82	8.325	8.976	DU	0.0413
Potri.007G106500	Potri.007G106500.1	27014505	7.724	8.198	8.441	UU	0.0301
Potri.007G107100	Potri.007G107100.1	27016747	9.765	9.034	9.731	DU	0.0451
Potri.007G122800	Potri.007G122800.1	27015593	11.428	9.679	9.571	DS	0.006					MYB_related
Potri.007G126600	Potri.007G126600.1	27014594	7.773	6.842	6.488	DD	0.0317
Potri.007G129700	Potri.007G129700.1	27016597	11.119	9.759	9.066	DD	0.0317
Potri.007G135800	Potri.007G135800.1	27017061	8.108	6.262	6.619	DS	0.0356
Potri.007G136600	Potri.007G136600.1	27015109	7.555	6.148	6.459	DS	0.0148
Potri.007G137500	Potri.007G137500.1	27014712	7.643	6.463	7.179	DU	0.0329
Potri.007G137600	Potri.007G137600.1	27016315	9.28	7.432	7.515	DS	0.0168
Potri.007G146400	Potri.007G146400.1	27014491	7.532	9.18	7.774	UD	0.0394
Potri.008G009500	Potri.008G009500.1	27036198	10.2	6.915	8.2	DU	0.0049
Potri.008G014300	Potri.008G014300.1	27039184	9.254	7.852	9.144	DU	0.0246
Potri.008G019800	Potri.008G019800.1	27037547	8.2	7.037	7.687	DU	0.0251
Potri.008G029200	Potri.008G029200.1	27038717	8.048	7.627	7.208	DD	0.0492
Potri.008G048600	Potri.008G048600.1	27037641	7.898	9.923	7.889	UD	0.0458
Potri.008G049000	Potri.008G049000.1	27038471	9.113	6.378	6.731	DS	0.0058
Potri.008G049300	Potri.008G049300.1	27039127	10.729	7.915	8.573	DS	0.0128
Potri.008G055100	Potri.008G055100.1	27039148	7.236	6.105	6.915	DU	0.0451					Dof
Potri.008G070000	Potri.008G070000.1	27037278	6.782	5.989	6.984	DU	0.042				LG8a
Potri.008G071500	Potri.008G071500.1	27037407	6.321	6.002	7.051	SU	0.0164				LG8a	LBD
Potri.008G073400	Potri.008G073400.1	27036168	8.343	8.059	8.816	SU	0.0105		Abscisic acid	Signaling positive	LG8a
Potri.008G074100	Potri.008G074100.1	27039415	10.435	8.883	9.633	DU	0.0405				LG8a
Potri.008G075400	Potri.008G075400.1	27037404	9.482	8.966	8.333	SD	0.0253				LG8a
Potri.008G076800	Potri.008G076800.1	27038424	9.205	8.234	8.325	DS	0.0117				LG8a	FAR1
Potri.008G079300	Potri.008G079300.1	27036633	8.24	7.775	8.74	SU	0.0042				LG8a
Potri.008G082800	Potri.008G082800.1	27039803	9.066	10.54	10.302	US	0.042				LG8a
Potri.008G084800	Potri.008G084800.1	27037429	11.286	7.763	10.357	DU	0.0182		Brassinosteroid	Sterol synthesis	LG8a
Potri.008G092500	Potri.008G092500.1	27036242	8.36	5.523	6.673	DU	0.0252				LG8a
Potri.008G097200	Potri.008G097200.1	27038384	9.392	8.284	9.911	DU	0.0291				LG8a
Potri.008G100300	Potri.008G100300.1	27036031	8.24	6.188	6.808	DS	0.0068				LG8a
Potri.008G104500	Potri.008G104500.1	27039253	10.155	8.153	7.931	DS	0.0484
Potri.008G107600	Potri.008G107600.1	27038719	7.99	6.682	7.363	DU	0.0382
Potri.008G114000	Potri.008G114000.1	27035962	10.047	7.253	6.459	DD	0.0169
Potri.008G120400	Potri.008G120400.1	27036152	7.041	5.194	5.609	DS	0.0366					CO-like
Potri.008G120900	Potri.008G120900.1	27036868	9.4	6.239	8.206	DU	0.0112
Potri.008G125000	Potri.008G125000.1	27037565	10.032	8.753	10.166	DU	0.0075
Potri.008G125100	Potri.008G125100.1	27039093	9.168	8.668	8.83	DS	0.0239
Potri.008G130700	Potri.008G130700.1	27038890	7.359	8.416	7.939	UD	0.0167
Potri.008G132800	Potri.008G132800.1	27037872	7.759	9.733	8.515	UD	0.0062
Potri.008G133000	Potri.008G133000.1	27037505	8.914	7.804	8.396	DU	0.041
Potri.008G134500	Potri.008G134500.1	27036295	8.539	5.912	6.781	DS	0.0235				LG8b
Potri.008G135100	Potri.008G135100.1	27038263	10.665	9.469	10.49	DU	0.0431				LG8b
Potri.008G136100	Potri.008G136100.1	27039802	9.845	7.715	8.906	DU	0.0228	RDR1			LG8b
Potri.008G144500	Potri.008G144500.1	27039841	11.912	13.021	10.052	SD	0.048				LG8b
Potri.008G149700	Potri.008G149700.1	27039398	8.943	9.591	8.737	UD	0.0158				LG8b
Potri.008G154200	Potri.008G154200.1	27036682	7.165	6.27	6.974	DU	0.0386				LG8b
Potri.008G157400	Potri.008G157400.1	27038360	7.542	5.604	5.968	DS	0.0068				LG8b
Potri.008G161600	Potri.008G161600.1	27035897	9.877	8.087	8.168	DS	0.0184				LG8b
Potri.008G162500	Potri.008G162500.1	27037944	6.725	7.692	7.007	UD	0.03				LG8b
Potri.008G176700	Potri.008G176700.1	27038971	5.592	10.235	6.202	UD	0.0101				LG8b
Potri.008G178700	Potri.008G178700.1	27037329	10.151	8.265	9.176	DU	0.0317				LG8b
Potri.008G182600	Potri.008G182600.1	27039012	5.707	5.762	5.977	SU	0.0426				LG8b
Potri.008G197400	Potri.008G197400.1	27036433	8.167	7.27	7.015	DD	0.0435
Potri.008G199400	Potri.008G199400.1	27036218	7.354	7.173	8.014	SU	0.0393
Potri.008G203700	Potri.008G203700.1	27039689	6.029	6.612	6.653	US	0.0276
Potri.008G204900	Potri.008G204900.1	27039358	6.382	5.3	5.417	DS	0.0181
Potri.008G207000	Potri.008G207000.1	27036286	9.12	6.92	7.952	DU	0.0318
Potri.008G213100	Potri.008G213100.1	27038790	7.344	8.556	7.989	UD	0.0228
Potri.008G226600	Potri.008G226600.1	27039046	10.752	9.194	9.945	DU	0.0357
Potri.009G004300	Potri.009G004300.1	26985892	8.375	6.651	7.232	DS	0.0058
Potri.009G008200	Potri.009G008200.1	26986493	8.266	6.113	6.499	DS	0.0348
Potri.009G011800	Potri.009G011800.1	26988362	10.531	8.69	10.054	DU	0.0166		Auxin	Signaling positive		ARF
Potri.009G013400	Potri.009G013400.1	26987305	10.258	6.879	7.688	DS	0.004
Potri.009G015400	Potri.009G015400.1	26988032	14.648	13.405	14.357	DU	0.0123
Potri.009G018500	Potri.009G018500.1	26986438	6.998	5.786	6.315	DU	0.035					bZIP
Potri.009G019300	Potri.009G019300.1	26986398	10.698	8.785	10.697	DU	0.0185
Potri.009G020600	Potri.009G020600.1	26987464	7.069	7.269	6.793	SD	0.0169
Potri.009G020700	Potri.009G020700.1	26988351	7.277	8.744	6.941	UD	0.0171
Potri.009G021800	Potri.009G021800.1	26987404	8.487	6.419	6.901	DS	0.0126
Potri.009G023200	Potri.009G023200.1	26988240	9.853	8.516	8.377	DS	0.0353
Potri.009G026700	Potri.009G026700.1	26988656	9.369	9.389	8.632	SD	0.0332
Potri.009G028300	Potri.009G028300.1	26986104	5.319	13.489	8.456	UD	0.0275
Potri.009G030500	Potri.009G030500.1	26988165	6.66	5.651	5.484	DS	0.0329
Potri.009G030800	Potri.009G030800.1	26986789	8.879	7.964	8.607	DU	0.0184
Potri.009G034700	Potri.009G034700.1	26987381	9.067	7.485	8.117	DU	0.0128
Potri.009G037000	Potri.009G037000.1	26987435	7.073	5.557	5.955	DS	0.0447
Potri.009G041000	Potri.009G041000.1	26986619	9.77	7.68	8.75	DU	0.0447
Potri.009G044100	Potri.009G044100.1	26986858	5.272	5.652	5.246	UD	0.0433					MYB
Potri.009G045400	Potri.009G045400.1	26987316	8.816	7.623	6.906	DD	0.0393
Potri.009G057800	Potri.009G057800.1	26988232	8.408	6.83	6.897	DS	0.0475
Potri.009G058600	Potri.009G058600.1	26986581	11.713	8.524	10.107	DU	0.0371		Brassinosteroid	Sterol synthesis
Potri.009G061000	Potri.009G061000.1	26986663	10.133	9.252	10.505	DU	0.0265					C3H
Potri.009G066800	Potri.009G066800.1	26987350	6.213	5.884	5.463	SD	0.0444
Potri.009G068900	Potri.009G068900.1	26988761	9.492	7.745	8.654	DU	0.0401
Potri.009G070800	Potri.009G070800.1	26986649	12.207	9.692	11.044	DU	0.0492					SRS
Potri.009G071400	Potri.009G071400.1	26987152	7.456	6.445	6.85	DU	0.0396
Potri.009G074400	Potri.009G074400.1	26986743	10.129	9.207	8.737	DD	0.0116
Potri.009G077600	Potri.009G077600.1	26987044	7.311	6.626	7.165	DU	0.0368
Potri.009G084700	Potri.009G084700.1	26986422	6.92	5.632	6.013	DS	0.0329
Potri.009G085100	Potri.009G085100.1	26988828	9.469	8.48	9.155	DU	0.0245
Potri.009G088600	Potri.009G088600.1	26988105	9.356	8.521	9.643	DU	0.0483
Potri.009G094600	Potri.009G094600.1	26986063	7.05	9.395	7.456	UD	0.0426
Potri.009G094800	Potri.009G094800.1	26988026	7.47	6.407	6.377	DS	0.0192
Potri.009G103000	Potri.009G103000.1	26985807	7.797	9.854	8.101	UD	0.0148
Potri.009G107100	Potri.009G107100.1	26988618	6.395	5.305	5.821	DU	0.0275
Potri.009G109900	Potri.009G109900.1	26987443	8.817	6.641	7.53	DU	0.0262
Potri.009G112700	Potri.009G112700.1	26987139	9.114	7.113	7.787	DS	0.0101
Potri.009G115600	Potri.009G115600.1	26986318	8.917	6.387	7.617	DU	0.0192
Potri.009G120000	Potri.009G120000.1	26986056	8.029	9.736	8.923	UD	0.0056
Potri.009G122500	Potri.009G122500.1	26986139	9.409	8.202	8.525	DS	0.0498
Potri.009G124700	Potri.009G124700.1	26986775	10.184	8.333	9.238	DU	0.0292
Potri.009G125900	Potri.009G125900.1	26987468	9.396	7.945	8.499	DU	0.035
Potri.009G128500	Potri.009G128500.1	26986542	11.591	7.865	8.695	DS	0.0194
Potri.009G132700	Potri.009G132700.1	26986096	7.446	8.813	7.937	UD	0.0232
Potri.009G133500	Potri.009G133500.1	26988593	7.683	13.021	8.954	UD	0.0375
Potri.009G134000	Potri.009G134000.1	26986805	9.711	6.951	8.421	DU	0.0058					MYB_related
Potri.009G136400	Potri.009G136400.1	26987632	8.998	6.903	6.642	DS	0.0267
Potri.009G148100	Potri.009G148100.1	26985966	12.068	6.537	8.414	DS	0.0095
Potri.009G149700	Potri.009G149700.1	26988732	9.766	7.189	7.56	DS	0.0092
Potri.009G149900	Potri.009G149900.1	26988106	8.325	11.365	8.991	UD	0.0038
Potri.009G151900	Potri.009G151900.1	26987915	11.017	8.103	8.562	DS	0.0117
Potri.009G158700	Potri.009G158700.1	26987818	9.983	8.834	9.527	DU	0.0497
Potri.010G000600	Potri.010G000600.1	26981420	10.96	6.025	6.256	DS	0.0069
Potri.010G002600	Potri.010G002600.1	26979952	8.311	12.822	7.823	UD	0.0138
Potri.010G012800	Potri.010G012800.1	26982669	8.294	8.602	8.747	UU	0.0396
Potri.010G015200	Potri.010G015200.1	26980754	10.39	8.762	9.533	DU	0.0123
Potri.010G027100	Potri.010G027100.1	26980580	6.158	5.313	5.142	DS	0.041		Cytokinin	Signaling positive
Potri.010G028100	Potri.010G028100.1	26979262	7.98	7.031	7.631	DU	0.0432
Potri.010G032900	Potri.010G032900.1	26982660	9.416	7.047	8.939	DU	0.041
Potri.010G042700	Potri.010G042700.1	26982109	11.308	6.959	6.401	DS	0.0038
Potri.010G045500	Potri.010G045500.1	26979151	5.818	6.204	5.444	UD	0.0129
Potri.010G046400	Potri.010G046400.1	26981768	7.621	9.551	7.644	UD	0.0056
Potri.010G046600	Potri.010G046600.1	26982088	9.875	8.223	8.374	DS	0.0127					ERF
Potri.010G051400	Potri.010G051400.1	26979235	8.003	6.923	7.41	DU	0.0235
Potri.010G055200	Potri.010G055200.1	26980999	5.558	7.415	5.888	UD	0.0271
Potri.010G059400	Potri.010G059400.1	26980408	11.323	8.183	8.211	DS	0.0082
Potri.010G059800	Potri.010G059800.1	26982165	11.439	7.945	8.49	DS	0.0272
Potri.010G060100	Potri.010G060100.1	26978419	9.404	5.8	5.369	DS	0.006
Potri.010G060300	Potri.010G060300.1	26978715	7.55	5.98	6.046	DS	0.008
Potri.010G062600	Potri.010G062600.1	26981830	8.09	5.921	6.181	DS	0.0159
Potri.010G077100	Potri.010G077100.1	26982825	8.646	9.46	9.641	UU	0.0328
Potri.010G078400	Potri.010G078400.1	26978835	6.167	7.373	6.685	UD	0.0485		Auxin	Signalling negative
Potri.010G079300	Potri.010G079300.1	26981194	10.839	8.229	8.695	DS	0.0201
Potri.010G079400	Potri.010G079400.1	26982090	9.752	7.468	8.123	DS	0.0026
Potri.010G080600	Potri.010G080600.1	26980786	10.071	7.883	9.241	DU	0.0296
Potri.010G082400	Potri.010G082400.1	26978604	9.915	8.755	9.596	DU	0.0276
Potri.010G082500	Potri.010G082500.1	26982938	7.843	6.445	6.626	DS	0.0328
Potri.010G089200	Potri.010G089200.1	26978517	8.035	6.719	7.449	DU	0.0403
Potri.010G094200	Potri.010G094200.1	26981368	7.104	5.686	6.126	DS	0.0127
Potri.010G112800	Potri.010G112800.1	26981873	9.855	8.012	9.756	DU	0.0478		Auxin	Transport positive
Potri.010G117500	Potri.010G117500.1	26979848	8.096	10.943	8.608	UD	0.02
Potri.010G120800	Potri.010G120800.1	26978720	6.772	8.086	7.389	UD	0.0208
Potri.010G122000	Potri.010G122000.1	26978685	8.301	6.768	7.024	DS	0.0279
Potri.010G122300	Potri.010G122300.1	26979716	7.698	7.811	7.211	SD	0.0408
Potri.010G123400	Potri.010G123400.1	26979590	9.265	8.291	8.74	DU	0.041
Potri.010G125200	Potri.010G125200.1	26979737	10.305	7.972	8.204	DS	0.0155
Potri.010G132100	Potri.010G132100.1	26979770	11.64	7.535	6.488	DD	0.0111
Potri.010G133200	Potri.010G133200.1	26978391	10.045	7.31	7.009	DS	0.0123
Potri.010G133700	Potri.010G133700.1	26982169	9.321	7.165	7.393	DS	0.0174
Potri.010G142800	Potri.010G142800.1	26979213	6.442	10.168	7.518	UD	0.0021
Potri.010G146000	Potri.010G146000.1	26980033	8.596	7.515	8.217	DU	0.0184
Potri.010G149400	Potri.010G149400.1	26979346	9.491	6.842	8.748	DU	0.0123
Potri.010G154300	Potri.010G154300.1	26982936	5.983	7.143	6.644	UD	0.0394					SBP
Potri.010G165500	Potri.010G165500.1	26980938	7.207	7.033	6.841	DD	0.0489
Potri.010G170000	Potri.010G170000.1	26982830	11.253	7.114	9.64	DU	0.0095		Brassinosteroid	Sterol synthesis
Potri.010G170300	Potri.010G170300.1	26981237	8.758	8.09	9.045	DU	0.047
Potri.010G174800	Potri.010G174800.1	26981773	8.497	6.515	7.483	DU	0.0039
Potri.010G188800	Potri.010G188800.1	26979932	9.439	9.477	8.768	SD	0.0355
Potri.010G189300	Potri.010G189300.1	26979677	10.464	8.588	9.139	DS	0.0124
Potri.010G194700	Potri.010G194700.1	26981421	8.08	5.585	6.306	DS	0.0177
Potri.010G198600	Potri.010G198600.1	26980893	10.658	9.72	10.974	DU	0.0174
Potri.010G202200	Potri.010G202200.1	26982474	7.334	6.762	7.59	DU	0.0489
Potri.010G202500	Potri.010G202500.1	26979379	7.949	7.463	9.067	SU	0.0211
Potri.010G204400	Potri.010G204400.1	26978469	10.974	7.522	8.542	DS	0.0177
Potri.010G220500	Potri.010G220500.1	26979453	6.891	9.316	7.573	UD	0.0315
Potri.010G221100	Potri.010G221100.1	26982819	10.57	8.46	8.783	DS	0.0083
Potri.010G221600	Potri.010G221600.1	26982706	8.374	7.54	7.488	DS	0.0352
Potri.010G222700	Potri.010G222700.1	26982185	10.509	9.865	10.608	DU	0.0467
Potri.010G229000	Potri.010G229000.1	26980068	9.112	6.994	8.845	DU	0.0167
Potri.010G234400	Potri.010G234400.1	26978883	7.436	6.215	6.98	DU	0.0182	DNG3
Potri.010G234700	Potri.010G234700.1	26982798	7.633	8.868	7.894	UD	0.0484		Ethylene	Signaling negative
Potri.010G235100	Potri.010G235100.1	26983079	8.429	6.837	6.992	DS	0.0172
Potri.010G237700	Potri.010G237700.1	26980055	10.374	7.848	8.66	DS	0.0336
Potri.010G243200	Potri.010G243200.1	26979963	7.547	7.587	8.141	SU	0.043
Potri.010G250100	Potri.010G250100.1	26982965	7.106	6.085	6.773	DU	0.0303
Potri.010G250600	Potri.010G250600.1	26983115	9.236	7.535	7.567	DS	0.0068
Potri.010G252000	Potri.010G252000.1	26980452	7.459	6.519	7.353	DU	0.0076
Potri.011G010300	Potri.011G010300.1	27000515	8.031	5.507	6.055	DS	0.0029
Potri.011G015900	Potri.011G015900.1	27002192	8.064	5.767	5.922	DS	0.0116
Potri.011G025000	Potri.011G025000.1	27002715	9.568	8.507	10.457	DU	0.042					HD-ZIP
Potri.011G031800	Potri.011G031800.1	27000553	9.844	6.575	7.394	DS	0.0016
Potri.011G032900	Potri.011G032900.1	27001118	9.874	9.273	10.418	DU	0.0174
Potri.011G046500	Potri.011G046500.1	27002595	8.945	7.265	7.525	DS	0.0058
Potri.011G047200	Potri.011G047200.1	27002077	7.969	10.627	8.638	UD	0.0058
Potri.011G050500	Potri.011G050500.1	27002137	9.698	11.621	10.71	UD	0.0311
Potri.011G050900	Potri.011G050900.1	27002216	8.907	7.083	7.511	DS	0.0236
Potri.011G057800	Potri.011G057800.1	27002905	10.545	7.699	8.989	DU	0.0066
Potri.011G076100	Potri.011G076100.1	27000658	9.497	6.014	6.532	DS	0.0169
Potri.011G076200	Potri.011G076200.1	27002675	10.552	6.996	7.475	DS	0.0117
Potri.011G076400	Potri.011G076400.1	27002317	9.959	6.159	6.766	DS	0.0069
Potri.011G085100	Potri.011G085100.1	27002891	8.148	6.013	6.349	DS	0.041
Potri.011G087300	Potri.011G087300.1	27002996	9.58	9.177	9.976	DU	0.034
Potri.011G092500	Potri.011G092500.1	27002688	7.532	5.477	5.938	DS	0.0095
Potri.011G098300	Potri.011G098300.1	27000622	8.136	7.11	8.342	DU	0.0214					HD-ZIP
Potri.011G109600	Potri.011G109600.1	27003018	7.126	6.083	6.422	DS	0.0412
Potri.011G110000	Potri.011G110000.1	27001437	5.895	12.436	7.262	UD	0.0016
Potri.011G110500	Potri.011G110500.1	27001895	6.884	9.794	7.459	UD	0.0259
Potri.011G117000	Potri.011G117000.1	27002866	8.59	5.74	6.654	DS	0.0138
Potri.011G118800	Potri.011G118800.1	27002033	9.683	11.046	9.565	UD	0.0371
Potri.011G126400	Potri.011G126400.1	27002141	7.871	8.864	8.395	UD	0.0494
Potri.011G126700	Potri.011G126700.1	27000727	9.375	6.812	7.657	DS	0.0189
Potri.011G129400	Potri.011G129400.1	27001779	7.602	8.308	7.922	UD	0.0275
Potri.011G129900	Potri.011G129900.1	27001305	7.451	6.321	6.942	DU	0.0426
Potri.011G134900	Potri.011G134900.1	27002488	12.936	9.741	11.887	DU	0.0229
Potri.011G136300	Potri.011G136300.1	27002609	6.674	8.101	6.541	UD	0.0415
Potri.011G140300	Potri.011G140300.1	27002732	9.093	8.664	9.498	DU	0.038
Potri.011G140700	Potri.011G140700.1	27000993	8.866	7.237	7.747	DS	0.026
Potri.011G143300	Potri.011G143300.1	27002112	7.464	7.739	8.15	SU	0.0384
Potri.011G146700	Potri.011G146700.1	27001201	6.818	5.643	5.47	DS	0.0279
Potri.011G153700	Potri.011G153700.1	27000797	9.229	6.795	8.372	DU	0.0159
Potri.011G154600	Potri.011G154600.1	27003112	8.703	7.202	7.017	DS	0.0188
Potri.011G157300	Potri.011G157300.1	27001709	8.562	7.307	7.637	DS	0.0365
Potri.011G157900	Potri.011G157900.1	27002700	5.975	7.259	6.044	UD	0.0414
Potri.011G160400	Potri.011G160400.1	27001456	5.624	6.369	6.485	US	0.0357
Potri.012G022500	Potri.012G022500.1	27049737	9.165	6.661	7.283	DS	0.0246
Potri.012G047200	Potri.012G047200.1	27051251	8.189	7.525	8.569	DU	0.0074		Auxin	Transport positive
Potri.012G054300	Potri.012G054300.1	27049731	9.108	8.148	7.988	DS	0.0146
Potri.012G059900	Potri.012G059900.1	27049108	8.001	5.76	6.728	DU	0.0129					TCP
Potri.012G073900	Potri.012G073900.1	27050218	10.785	12.178	10.771	UD	0.0333					MYB_related
Potri.012G078100	Potri.012G078100.1	27049364	5.524	5.512	6.323	SU	0.0087
Potri.012G080300	Potri.012G080300.1	27048786	7.742	8.148	7.574	UD	0.0296
Potri.012G086500	Potri.012G086500.1	27050768	10.714	9.462	10.122	DU	0.0085
Potri.012G088500	Potri.012G088500.1	27049416	8.439	8.507	9.056	SU	0.0394
Potri.012G091400	Potri.012G091400.1	27050257	9.891	8.777	8.291	DD	0.0396
Potri.012G094600	Potri.012G094600.1	27049569	7.219	8.146	7.339	UD	0.0301
Potri.012G095400	Potri.012G095400.1	27049739	9.554	9.146	10.309	SU	0.0391
Potri.012G104300	Potri.012G104300.1	27049281	9.507	7.371	6.777	DD	0.0173
Potri.012G111200	Potri.012G111200.1	27050887	9.676	10.766	9.805	UD	0.0429
Potri.012G121400	Potri.012G121400.1	27050859	10.541	10.746	11.059	SU	0.0127
Potri.012G126000	Potri.012G126000.1	27050832	10.227	7.724	9.01	DU	0.0038
Potri.012G127500	Potri.012G127500.1	27050934	11.902	14.386	12.66	UD	0.0276
Potri.012G127700	Potri.012G127700.1	27049749	8.495	6.614	6.827	DS	0.0081					MYB
Potri.012G128100	Potri.012G128100.1	27050692	10.926	9.294	10.549	DU	0.0213
Potri.012G131300	Potri.012G131300.1	27050792	10.214	11.845	10.548	UD	0.0356
Potri.012G134600	Potri.012G134600.1	27049531	8.929	7.45	7.811	DS	0.0348
Potri.012G138800	Potri.012G138800.1	27050047	11.876	6.412	6.302	DS	0.0038
Potri.012G141500	Potri.012G141500.1	27050642	7.042	5.296	5.456	DS	0.0069
Potri.012G143600	Potri.012G143600.1	27050291	12.622	6.653	7.012	DS	0.0026
Potri.012G144500	Potri.012G144500.1	27049182	8.125	5.82	5.986	DS	0.0016
Potri.012G144900	Potri.012G144900.1	27050000	8.199	8.14	9.002	SU	0.0391
Potri.013G002200	Potri.013G002200.1	26995437	7.262	6.059	6.651	DU	0.0298
Potri.013G007600	Potri.013G007600.1	26996035	7.045	5.325	5.493	DS	0.0405
Potri.013G007700	Potri.013G007700.1	26993356	7.585	10.394	8.363	UD	0.0082
Potri.013G008500	Potri.013G008500.1	26994667	12.41	10.039	10.785	DS	0.0194
Potri.013G011400	Potri.013G011400.1	26994678	8.085	9.119	8.166	UD	0.0169				LG13
Potri.013G016900	Potri.013G016900.1	26993559	9.251	7.745	7.686	DS	0.0399				LG13
Potri.013G017700	Potri.013G017700.1	26995085	6.784	5.332	5.747	DS	0.0279				LG13
Potri.013G022300	Potri.013G022300.1	26995492	10.803	11.001	11.487	SU	0.0252				LG13
Potri.013G026400	Potri.013G026400.1	26996021	8.165	7.183	8.035	DU	0.0441				LG13
Potri.013G038000	Potri.013G038000.1	26994906	7.257	6.357	7.209	DU	0.0298
Potri.013G039900	Potri.013G039900.1	26993712	9.165	7.399	7.173	DS	0.0138
Potri.013G041600	Potri.013G041600.1	26993999	10.03	13.571	9.51	UD	0.0148
Potri.013G041700	Potri.013G041700.1	26995030	8.789	6.838	6.664	DS	0.0098
Potri.013G045000	Potri.013G045000.1	26994956	8.181	9.966	8.907	UD	0.0242
Potri.013G051800	Potri.013G051800.1	26994548	8.641	9.416	11.915	SU	0.0144
Potri.013G059000	Potri.013G059000.1	26993781	7.294	13.25	8.553	UD	0.0058
Potri.013G064300	Potri.013G064300.1	26993392	7.414	5.93	6.614	DU	0.0026
Potri.013G070600	Potri.013G070600.1	26994261	9.192	7.711	7.954	DS	0.0304
Potri.013G073800	Potri.013G073800.1	26993856	9.883	8.099	8.499	DS	0.0095
Potri.013G074500	Potri.013G074500.1	26995023	8.887	6.791	7.129	DS	0.0123
Potri.013G076300	Potri.013G076300.1	26995706	6.82	8.52	6.6	UD	0.02
Potri.013G076400	Potri.013G076400.1	26995398	11.04	9.281	10.574	DU	0.0234
Potri.013G080900	Potri.013G080900.1	26994183	7.045	6.26	6.313	DS	0.0426
Potri.013G085600	Potri.013G085600.1	26993984	7.146	6.238	6.625	DU	0.0329
Potri.013G090200	Potri.013G090200.1	26994369	7.313	9.933	8.408	UD	0.0105
Potri.013G095200	Potri.013G095200.1	26993980	7.978	10.049	7.903	UD	0.0388
Potri.013G103400	Potri.013G103400.1	26995795	6.8	6.024	5.699	DD	0.0229
Potri.013G103800	Potri.013G103800.1	26994836	8.905	7.327	7.16	DS	0.0093
Potri.013G103900	Potri.013G103900.1	26995707	8.093	6.461	6.189	DS	0.0465
Potri.013G104800	Potri.013G104800.1	26994051	7.858	8.587	8.121	UD	0.031
Potri.013G114700	Potri.013G114700.1	26993873	7.286	6.596	7.466	DU	0.049
Potri.013G119600	Potri.013G119600.1	26993429	7.04	5.874	5.994	DS	0.022
Potri.013G120100	Potri.013G120100.1	26995997	13.094	5.81	6.095	DS	0.0012
Potri.013G121800	Potri.013G121800.1	26994199	6.076	6.75	6.397	UD	0.0148
Potri.013G126800	Potri.013G126800.1	26994477	9.333	8.754	10.229	SU	0.023					bHLH
Potri.013G127700	Potri.013G127700.1	26995031	9.507	6.782	6.855	DS	0.0252
Potri.013G131500	Potri.013G131500.1	26995490	6.31	5.589	5.732	DS	0.0252
Potri.013G149200	Potri.013G149200.1	26994985	6.912	5.088	5.349	DS	0.0068					MYB
Potri.013G157400	Potri.013G157400.1	26995053	9.255	7.171	7.278	DS	0.0075		Auxin	Synthesis
Potri.014G008100	Potri.014G008100.1	27032008	9.587	8.825	10.043	DU	0.0489					AP2
Potri.014G009700	Potri.014G009700.1	27033930	12.618	10.607	11.897	DU	0.0461
Potri.014G014500	Potri.014G014500.1	27033519	9.405	11.048	8.521	UD	0.0384
Potri.014G015800	Potri.014G015800.1	27033833	7.893	5.998	5.562	DD	0.0288
Potri.014G018100	Potri.014G018100.1	27035282	12.556	11.104	10.308	DD	0.0352
Potri.014G019200	Potri.014G019200.1	27034881	10.367	6.387	7.013	DS	0.0016
Potri.014G029500	Potri.014G029500.1	27035099	5.758	5.578	6.56	SU	0.0496
Potri.014G035000	Potri.014G035000.1	27032515	7.787	5.439	6.855	DU	0.0298
Potri.014G036000	Potri.014G036000.1	27032961	10.272	11.617	10.16	UD	0.0226
Potri.014G036400	Potri.014G036400.1	27034844	9.434	10.06	8.966	UD	0.0477
Potri.014G040600	Potri.014G040600.1	27032007	8.444	9.991	8.591	UD	0.0285
Potri.014G046300	Potri.014G046300.1	27034251	10.214	8.528	8.866	DS	0.0273
Potri.014G047400	Potri.014G047400.1	27032446	7.942	6.163	7.426	DU	0.0499
Potri.014G053700	Potri.014G053700.1	27033409	8.659	6.084	6.524	DS	0.0305
Potri.014G053900	Potri.014G053900.1	27033566	7.041	5.77	5.899	DS	0.0215
Potri.014G054600	Potri.014G054600.1	27033706	6.522	7.393	7.283	US	0.0169
Potri.014G058300	Potri.014G058300.1	27032576	6.962	5.356	5.214	DS	0.0146
Potri.014G059300	Potri.014G059300.1	27035592	6.82	6.442	7.112	DU	0.0217
Potri.014G068300	Potri.014G068300.1	27032316	7.485	6.11	6.384	DS	0.0305
Potri.014G072000	Potri.014G072000.1	27033033	6.701	6.879	7.762	SU	0.0263
Potri.014G073500	Potri.014G073500.1	27032314	8.215	6.659	7.2	DS	0.0258
Potri.014G074200	Potri.014G074200.1	27034312	9.092	6.806	7.156	DS	0.0497					MIKC
Potri.014G075600	Potri.014G075600.1	27034449	8.356	7.105	7.854	DU	0.016
Potri.014G080100	Potri.014G080100.1	27034693	8.581	6.834	6.196	DD	0.0058
Potri.014G080600	Potri.014G080600.1	27034531	8.452	8.862	9.205	UU	0.0328
Potri.014G081700	Potri.014G081700.1	27032474	10.417	8.902	9.62	DU	0.0166
Potri.014G089700	Potri.014G089700.1	27035135	9.929	7.25	7.291	DS	0.0117
Potri.014G103600	Potri.014G103600.1	27033630	7.067	6.716	8.946	SU	0.0154
Potri.014G106100	Potri.014G106100.1	27032097	8.753	10.338	8.205	UD	0.0068
Potri.014G106600	Potri.014G106600.1	27032388	8.964	9.697	7.162	SD	0.0029
Potri.014G110800	Potri.014G110800.1	27033681	8.911	6.949	6.361	DD	0.0281
Potri.014G111600	Potri.014G111600.1	27035351	7.766	7.568	8.448	SU	0.03
Potri.014G118400	Potri.014G118400.1	27033915	6.539	7.548	6.856	UD	0.0396
Potri.014G120600	Potri.014G120600.1	27035203	10.034	8.959	10.594	DU	0.0085
Potri.014G121300	Potri.014G121300.1	27034977	11.821	9.251	8.782	DS	0.0366
Potri.014G127800	Potri.014G127800.1	27034993	9.945	8.942	9.427	DU	0.0336
Potri.014G131700	Potri.014G131700.1	27034632	8.611	5.655	6.512	DS	0.0317
Potri.014G136600	Potri.014G136600.1	27033670	10.001	6.466	7.224	DS	0.0223
Potri.014G140700	Potri.014G140700.1	27033760	10.511	8.887	8.563	DS	0.0426
Potri.014G145100	Potri.014G145100.1	27033195	13.788	11.366	11.84	DS	0.0029
Potri.014G148200	Potri.014G148200.1	27034428	9.076	7.323	8.111	DU	0.0431
Potri.014G149400	Potri.014G149400.1	27034820	9.334	6.784	8.067	DU	0.0062
Potri.014G152000	Potri.014G152000.1	27034048	9.653	8.481	9.24	DU	0.0484					HD-ZIP
Potri.014G155300	Potri.014G155300.1	27033461	7.864	5.967	6.055	DS	0.0393
Potri.014G160200	Potri.014G160200.1	27035235	10.646	6.006	7.105	DS	0.008
Potri.014G162800	Potri.014G162800.1	27032223	11.553	5.869	6.246	DS	0.0016
Potri.014G168600	Potri.014G168600.1	27034077	7.853	8.642	9.315	UU	0.0165
Potri.014G168900	Potri.014G168900.1	27035542	11.734	10.559	10.819	DS	0.039
Potri.014G175600	Potri.014G175600.1	27032499	10.482	9.256	9.854	DU	0.0408
Potri.014G182000	Potri.014G182000.1	27032386	7.874	8.71	7.963	UD	0.0431
Potri.014G189400	Potri.014G189400.1	27035113	9.773	8.925	9.642	DU	0.0232	DNG5
Potri.014G192100	Potri.014G192100.1	27032541	8.625	6.207	7.499	DU	0.0431
Potri.014G197800	Potri.014G197800.1	27033390	5.48	5.698	6.043	SU	0.0243					HB-other
Potri.015G001100	Potri.015G001100.1	27019046	7.629	9.937	9.533	US	0.0235
Potri.015G007600	Potri.015G007600.1	27017790	10.008	6.678	7.97	DU	0.0413
Potri.015G007900	Potri.015G007900.1	27018924	7.399	7.255	8.214	SU	0.0319
Potri.015G009300	Potri.015G009300.1	27018177	7.843	6.658	7.142	DU	0.0441					Dof
Potri.015G019900	Potri.015G019900.1	27019519	6.582	6.946	7.26	UU	0.0068
Potri.015G025500	Potri.015G025500.1	27019522	11.936	10.433	10.868	DS	0.0422
Potri.015G032900	Potri.015G032900.1	27018772	9.646	8.888	9.532	DU	0.013					BBR-BPC
Potri.015G039000	Potri.015G039000.1	27017515	9.917	5.809	5.908	DS	0.0017
Potri.015G041200	Potri.015G041200.1	27019399	7.835	7.21	7.643	DU	0.0154
Potri.015G048000	Potri.015G048000.1	27019027	7.521	6.581	6.576	DS	0.0328					bHLH
Potri.015G048300	Potri.015G048300.1	27017854	8.202	7.316	6.992	DD	0.0469					Dof
Potri.015G050200	Potri.015G050200.1	27018352	11.486	7.676	8.828	DS	0.0257
Potri.015G054700	Potri.015G054700.1	27017243	8.897	7.628	7.502	DS	0.042
Potri.015G057800	Potri.015G057800.1	27017285	10.694	8.815	10.003	DU	0.0461
Potri.015G069000	Potri.015G069000.1	27019397	11.324	11.155	10.43	SD	0.041					MYB_related
Potri.015G070600	Potri.015G070600.1	27019594	9.066	8.34	8.945	DU	0.0228
Potri.015G071500	Potri.015G071500.1	27019205	9.687	6.039	7.119	DS	0.0133
Potri.015G075800	Potri.015G075800.1	27018087	7.162	5.802	5.752	DS	0.0311					MYB
Potri.015G077100	Potri.015G077100.1	27018992	8.498	7.302	8.333	DU	0.0126					Dof
Potri.015G079100	Potri.015G079100.1	27018576	7.023	6.218	6.125	DS	0.0345					TALE
Potri.015G083500	Potri.015G083500.1	27019566	7.522	9.039	8.401	UD	0.0068
Potri.015G088900	Potri.015G088900.1	27018529	8.47	7.871	8.307	DU	0.0366
Potri.015G091000	Potri.015G091000.1	27019540	7.776	7.174	7.124	DS	0.0352
Potri.015G092800	Potri.015G092800.1	27017483	11.207	9.599	10.351	DU	0.0275
Potri.015G093200	Potri.015G093200.1	27018320	6.829	5.813	6.042	DS	0.0356
Potri.015G093600	Potri.015G093600.1	27018734	7.076	8.26	8.186	US	0.0352					Trihelix
Potri.015G099500	Potri.015G099500.1	27019151	11.531	7.843	8.618	DS	0.0084
Potri.015G100300	Potri.015G100300.1	27019021	8.247	5.864	6.443	DS	0.0301
Potri.015G102800	Potri.015G102800.1	27017137	8.055	6.961	7.359	DS	0.0326
Potri.015G103500	Potri.015G103500.1	27017164	6.616	8.904	7.418	UD	0.0068
Potri.015G107600	Potri.015G107600.1	27018770	6.447	6.805	6.094	UD	0.0311
Potri.015G113700	Potri.015G113700.1	27018745	8.696	6.299	6.989	DS	0.0432
Potri.015G114800	Potri.015G114800.1	27017193	7.899	6.462	7.006	DU	0.0255
Potri.015G115500	Potri.015G115500.1	27017909	8.858	12.025	7.524	UD	0.026
Potri.015G117000	Potri.015G117000.1	27017237	10.086	13.75	9.615	UD	0.01
Potri.015G117100	Potri.015G117100.1	27019180	7.221	8.944	8.081	UD	0.0336
Potri.015G118500	Potri.015G118500.1	27018462	6.885	5.569	6.303	DU	0.0225
Potri.015G126100	Potri.015G126100.1	27018425	7.999	6.643	6.58	DS	0.0126
Potri.015G143600	Potri.015G143600.1	27017834	6.28	8.348	6.135	UD	0.0085
Potri.015G144900	Potri.015G144900.1	27017828	7.417	6.406	6.8	DU	0.0319
Potri.015G147300	Potri.015G147300.1	27017287	9.794	6.439	8.457	DU	0.0394
Potri.016G000100	Potri.016G000100.1	27011744	7.312	5.812	6.595	DU	0.0287
Potri.016G002800	Potri.016G002800.1	27012716	7.195	7.894	7.243	UD	0.008
Potri.016G007900	Potri.016G007900.1	27014044	9.854	5.797	7.107	DS	0.0174
Potri.016G017900	Potri.016G017900.1	27011956	8.982	9.86	8.041	SD	0.0393
Potri.016G021900	Potri.016G021900.1	27013394	7.562	7.714	8.278	SU	0.0239
Potri.016G031500	Potri.016G031500.1	27012424	10.568	6.445	6.702	DS	0.0089
Potri.016G033100	Potri.016G033100.1	27011837	6.446	5.697	6.189	DU	0.0386
Potri.016G033200	Potri.016G033200.1	27012726	8.592	5.744	6.657	DS	0.0228
Potri.016G035300	Potri.016G035300.1	27012384	7.24	5.557	6.807	DU	0.0207		Auxin	Transport positive
Potri.016G044100	Potri.016G044100.1	27013610	7.328	5.7	6.029	DS	0.0431		Cytokinin	Catabolism
Potri.016G046700	Potri.016G046700.1	27013332	8.992	7.048	7.588	DS	0.0295
Potri.016G049100	Potri.016G049100.1	27011733	10.298	8.405	9.152	DU	0.0189
Potri.016G055300	Potri.016G055300.1	27013700	9.952	12.34	10.233	UD	0.039
Potri.016G059700	Potri.016G059700.1	27012062	7.032	7.755	7.421	UD	0.0336
Potri.016G059800	Potri.016G059800.1	27013824	7.673	8.994	7.901	UD	0.0366
Potri.016G062500	Potri.016G062500.1	27012417	8.36	6.463	6.46	DS	0.0038
Potri.016G077500	Potri.016G077500.1	27011995	6.32	9.739	6.865	UD	0.0144
Potri.016G083500	Potri.016G083500.1	27012181	11.17	12.251	9.849	SD	0.0336
Potri.016G090400	Potri.016G090400.1	27013695	8.519	8.587	9.302	SU	0.0431
Potri.016G091100	Potri.016G091100.1	27012784	10.55	8.992	8.494	DD	0.0074		Salicylic acid	Synthesis
Potri.016G102200	Potri.016G102200.1	27013822	10.015	8.65	10.003	DU	0.0275
Potri.016G109200	Potri.016G109200.1	27012728	6.89	6.302	6.761	DU	0.0489
Potri.016G117500	Potri.016G117500.1	27013655	9.675	7.72	8.724	DU	0.0138
Potri.016G125300	Potri.016G125300.1	27013639	7.699	7.228	6.753	DD	0.0387
Potri.016G126700	Potri.016G126700.1	27013312	9.229	8.441	8.341	DS	0.029
Potri.016G127700	Potri.016G127700.1	27013514	7.588	6.182	8.033	DU	0.0102
Potri.016G130500	Potri.016G130500.1	27013739	9.738	7.757	6.942	DD	0.0171
Potri.016G131800	Potri.016G131800.1	27013442	8.986	13.98	9.85	UD	0.0267
Potri.016G133700	Potri.016G133700.1	27011810	7.781	8.533	8.173	UD	0.0429
Potri.016G141700	Potri.016G141700.1	27012377	6.993	7.892	7.121	UD	0.0292
Potri.016G143100	Potri.016G143100.1	27012251	9.611	9.65	10.463	SU	0.0161
Potri.017G000100	Potri.017G000100.1	26984497	7.727	6.355	6.068	DS	0.0439
Potri.017G004600	Potri.017G004600.1	26985684	8.658	9.071	8.599	UD	0.0492
Potri.017G007600	Potri.017G007600.1	26983932	6.529	7.71	7.303	US	0.0311
Potri.017G010500	Potri.017G010500.1	26984183	8.535	5.927	5.961	DS	0.0112
Potri.017G012700	Potri.017G012700.1	26984159	5.56	5.503	6.152	SU	0.0316
Potri.017G029500	Potri.017G029500.1	26983823	5.405	5.7	5.876	UU	0.0469
Potri.017G039400	Potri.017G039400.1	26984141	8.757	6.007	8.598	DU	0.0074
Potri.017G044500	Potri.017G044500.1	26984351	9.073	6.324	6.07	DS	0.0196					MIKC
Potri.017G052900	Potri.017G052900.1	26984681	5.368	5.538	5.985	SU	0.0287
Potri.017G065800	Potri.017G065800.1	26985407	10.339	10.038	11.028	SU	0.0429
Potri.017G071000	Potri.017G071000.1	26984048	6.624	6.417	6.99	SU	0.021
Potri.017G072100	Potri.017G072100.1	26983871	8.211	9.222	8.939	US	0.0232
Potri.017G075600	Potri.017G075600.1	26985180	6.838	6.253	5.886	DD	0.016
Potri.017G083900	Potri.017G083900.1	26984859	6.379	6.171	6.699	SU	0.0258
Potri.017G084200	Potri.017G084200.1	26984349	6.765	6.797	7.708	SU	0.0298
Potri.017G088700	Potri.017G088700.1	26985490	11.835	9.35	9.71	DS	0.0033
Potri.017G090400	Potri.017G090400.1	26984493	9.815	8.618	8.72	DS	0.0093
Potri.017G096300	Potri.017G096300.1	26983261	11.702	8.8	10.419	DU	0.0192
Potri.017G097800	Potri.017G097800.1	26983420	7.865	6.008	5.779	DS	0.0194
Potri.017G098100	Potri.017G098100.1	26984970	8.776	6.864	7.409	DS	0.0232
Potri.017G109600	Potri.017G109600.1	26983690	9.53	8.065	8.389	DS	0.0288
Potri.017G110400	Potri.017G110400.1	26983715	6.998	5.536	6.097	DU	0.0037
Potri.017G110500	Potri.017G110500.1	26984818	12.769	8.51	8.841	DS	0.0017
Potri.017G110900	Potri.017G110900.1	26984644	5.729	6.31	5.69	UD	0.0228
Potri.017G125400	Potri.017G125400.1	26983454	7.838	6.555	6.194	DD	0.0257
Potri.017G126500	Potri.017G126500.1	26984247	9.087	7.628	7.858	DS	0.0234
Potri.017G132400	Potri.017G132400.1	26983915	6.329	6.962	6.816	US	0.0494
Potri.017G140000	Potri.017G140000.1	26984762	9.949	8.524	9.824	DU	0.0208
Potri.017G141400	Potri.017G141400.1	26985486	6.096	6.982	7.58	UU	0.0069
Potri.017G141600	Potri.017G141600.1	26983980	7.13	8.267	8.063	US	0.0392
Potri.017G141700	Potri.017G141700.1	26983203	6.669	7.135	6.979	US	0.0377
Potri.017G151600	Potri.017G151600.1	26984570	7.054	7.311	7.548	UU	0.0393
Potri.018G011500	Potri.018G011500.1	27010845	7.302	8.776	7.839	UD	0.0187
Potri.018G019800	Potri.018G019800.1	27011046	6.542	7.518	6.965	UD	0.0138					WRKY
Potri.018G027600	Potri.018G027600.1	27010511	10.235	7.731	7.634	DS	0.004
Potri.018G033500	Potri.018G033500.1	27009612	6.99	7.546	7.876	UU	0.0301
Potri.018G034200	Potri.018G034200.1	27010786	8.057	6.946	8.292	DU	0.0486
Potri.018G036700	Potri.018G036700.1	27009596	11.232	8.546	8.875	DS	0.0238
Potri.018G046900	Potri.018G046900.1	27009220	8.608	11.789	8.03	UD	0.0355
Potri.018G047100	Potri.018G047100.1	27010823	9.249	7.337	7.45	DS	0.0192		Jasmonic acid	Signaling negative
Potri.018G049200	Potri.018G049200.1	27010383	9.612	6.326	6.058	DS	0.0246					MYB
Potri.018G058200	Potri.018G058200.1	27009416	7.386	5.615	5.73	DS	0.0146
Potri.018G063300	Potri.018G063300.1	27009778	9.99	9.995	7.798	SD	0.0328
Potri.018G069700	Potri.018G069700.1	27011071	10.268	9.286	8.27	DD	0.0228
Potri.018G069800	Potri.018G069800.1	27009963	7.407	6.023	6.268	DS	0.0447
Potri.018G081200	Potri.018G081200.1	27009334	7.89	8.266	9.03	SU	0.0283
Potri.018G083300	Potri.018G083300.1	27009524	10.48	10.224	10.952	SU	0.0167
Potri.018G083400	Potri.018G083400.1	27010528	9.78	6.686	8.165	DU	0.0394
Potri.018G091700	Potri.018G091700.1	27011126	8.501	8.019	8.291	DU	0.0311
Potri.018G092300	Potri.018G092300.1	27011393	9.825	6.023	4.973	DD	0.008		Auxin	Signalling negative
Potri.018G093500	Potri.018G093500.1	27011144	10.144	8.3	8.461	DS	0.0279
Potri.018G097700	Potri.018G097700.1	27010956	6.836	9.756	7.451	UD	0.0496
Potri.018G104100	Potri.018G104100.1	27010996	9.609	10.222	10.179	US	0.048
Potri.018G104800	Potri.018G104800.1	27010444	9.344	8.252	8.614	DS	0.0447
Potri.018G109700	Potri.018G109700.1	27009213	9.641	8.163	8.623	DS	0.0095
Potri.018G111000	Potri.018G111000.1	27011057	8.449	6.682	8.602	DU	0.0101
Potri.018G115000	Potri.018G115000.1	27010067	7.876	9.31	8.462	UD	0.0261
Potri.018G117200	Potri.018G117200.1	27008973	5.817	6.064	5.962	UD	0.0339
Potri.018G120400	Potri.018G120400.1	27010678	11.668	11.581	10.506	SD	0.0475
Potri.018G126400	Potri.018G126400.1	27009640	7.533	6.98	7.692	DU	0.0234
Potri.018G128800	Potri.018G128800.1	27011219	6.279	12.094	6.772	UD	0.0057
Potri.018G129000	Potri.018G129000.1	27010008	4.758	6.292	5.421	UD	0.0489
Potri.018G130900	Potri.018G130900.1	27010340	7.501	8.688	7.295	UD	0.0391
Potri.018G131000	Potri.018G131000.1	27009889	10.907	11.204	11.589	SU	0.018
Potri.018G133400	Potri.018G133400.1	27009651	9.568	7.938	8.279	DS	0.0479
Potri.018G141500	Potri.018G141500.1	27009547	8.949	7.201	7.154	DS	0.0112					bHLH
Potri.018G143400	Potri.018G143400.1	27011367	7.894	6.889	7.968	DU	0.0371
Potri.018G146100	Potri.018G146100.1	27009148	7.008	5.582	5.602	DS	0.0231
Potri.019G000600	Potri.019G000600.1	27026805	10.926	6.539	6.389	DS	0.0115
Potri.019G003500	Potri.019G003500.1	27025917	7.405	8.818	7.972	UD	0.0171
Potri.019G017500	Potri.019G017500.1	27025196	9.661	10.634	10.201	UD	0.0467
Potri.019G018000	Potri.019G018000.1	27025025	9.442	8.014	8.372	DS	0.018
Potri.019G021600	Potri.019G021600.1	27026598	5.692	5.608	6.099	SU	0.0457
Potri.019G024400	Potri.019G024400.1	27024886	8.416	6.234	7.265	DU	0.0244
Potri.019G024700	Potri.019G024700.1	27026718	12.245	7.954	8.916	DS	0.0076
Potri.019G027100	Potri.019G027100.1	27025169	8.537	5.59	5.649	DS	0.0097
Potri.019G028800	Potri.019G028800.1	27024974	8.744	5.785	5.771	DS	0.0035
Potri.019G029100	Potri.019G029100.1	27026876	11.444	6.088	7.039	DS	0.0033
Potri.019G031200	Potri.019G031200.1	27025897	10.117	6.648	7.54	DS	0.0416
Potri.019G034400	Potri.019G034400.1	27026621	8.213	8.764	8.033	UD	0.0126
Potri.019G035600	Potri.019G035600.1	27026335	10.71	11.724	10.228	UD	0.0497
Potri.019G035800	Potri.019G035800.1	27026262	8.285	7.671	7.638	DS	0.011
Potri.019G038000	Potri.019G038000.1	27026029	7.395	6.044	5.57	DD	0.0494
Potri.019G054900	Potri.019G054900.1	27025782	6.055	6.516	5.939	UD	0.0452
Potri.019G063400	Potri.019G063400.1	27025068	6.058	6.294	7.321	SU	0.0391
Potri.019G064800	Potri.019G064800.1	27024852	7.703	5.523	6.342	DU	0.0174
Potri.019G068000	Potri.019G068000.1	27025836	11.735	6.726	7.851	DS	0.0101
Potri.019G075300	Potri.019G075300.1	27025271	8.336	5.637	5.645	DS	0.0038
Potri.019G078000	Potri.019G078000.1	27026146	9.401	7.848	8.13	DS	0.0329
Potri.019G079200	Potri.019G079200.1	27025394	9.776	7.885	7.129	DD	0.0058
Potri.019G080600	Potri.019G080600.1	27026762	9.779	8.698	8.384	DD	0.0143
Potri.019G085400	Potri.019G085400.1	27025893	7.671	5.463	6.162	DS	0.0056					C2H2
Potri.019G086700	Potri.019G086700.1	27026055	8.545	7.91	8.34	DU	0.0392
Potri.019G090200	Potri.019G090200.1	27025739	7.498	5.457	5.815	DS	0.021
Potri.019G093800	Potri.019G093800.1	27026773	7.833	10.941	10.446	US	0.004
Potri.019G115000	Potri.019G115000.1	27026625	9.685	5.792	5.776	DS	0.0084
Potri.019G117400	Potri.019G117400.1	27027015	10.419	9.392	8.646	DD	0.0207
Potri.019G126500	Potri.019G126500.1	27025427	6.417	5.921	5.609	DD	0.037
Potri.019G126800	Potri.019G126800.1	27025950	10.506	5.809	6.641	DS	0.0069
Potri.019G130700	Potri.019G130700.1	27025494	8.627	6.733	6.438	DS	0.0101
Potri.019G132100	Potri.019G132100.1	27025903	6.31	7.197	6.935	US	0.0267
Potri.T000800	Potri.T000800.1	26988870	12.158	7.549	7.12	DS	0.0148
Potri.T001000	Potri.T001000.1	26988900	10.133	6.139	5.998	DS	0.0129
Potri.T003100	Potri.T003100.1	26988911	7.331	5.876	6.275	DS	0.0174
Potri.T012100	Potri.T012100.1	27051439	5.54	5.731	6.181	SU	0.0159
Potri.T029800	Potri.T029800.1	27027201	10.728	7.404	9.672	DU	0.0171	ABHF4
Potri.T030000	Potri.T030000.1	27027200	8.876	7.946	8.782	DU	0.0323	ABHF4
Potri.T047000	Potri.T047000.1	26989090	8.269	8.452	9.223	SU	0.0426
Potri.T054200	Potri.T054200.1	27014224	10.462	8.443	8.503	DS	0.0414
Potri.T056900	Potri.T056900.1	27051324	5.544	6.001	5.942	US	0.0394
Potri.T082400	Potri.T082400.1	27035615	7.851	6.536	5.842	DD	0.0224
Potri.T087000	Potri.T087000.1	27000486	8.917	5.349	5.867	DS	0.0181
Potri.T087800	Potri.T087800.1	27040094	8.192	5.931	5.855	DS	0.0123
Potri.T095100	Potri.T095100.1	27051478	8.594	9.737	9.021	UD	0.0296
Potri.T096600	Potri.T096600.1	27040113	9.284	8.539	9.322	DU	0.039
Potri.T116700	Potri.T116700.1	26985737	11.734	7.074	6.97	DS	0.0218
Potri.T118900	Potri.T118900.1	27031959	7.871	9.785	8.508	UD	0.0279
Potri.T121300	Potri.T121300.1	27003381	10.579	8.856	9.15	DS	0.0275
Potri.T131000	Potri.T131000.1	27019861	9.666	6.198	5.213	DD	0.0274
Potri.T135700	Potri.T135700.1	27014107	5.954	4.972	4.822	DS	0.0312
Potri.T137100	Potri.T137100.1	27027027	7.814	10.228	6.08	UD	0.0279
Potri.T141400	Potri.T141400.1	27051323	6.157	9.694	7.267	UD	0.011
Potri.T151900	Potri.T151900.1	27040116	7.733	7.962	9.345	SU	0.0232
Potri.T156100	Potri.T156100.1	27014343	9.502	7.291	7.367	DS	0.0099
Potri.T160900	Potri.T160900.1	27003348	7.82	9.313	9.026	US	0.0127
Potri.T162800	Potri.T162800.1	26993277	6.321	8.633	6.251	UD	0.0414

## Sheet: variable description
Supplemental material 8. Comparison of the differentially expressed genes in poplar and tea plant
Variable	Description
SEQ_ID	Reassigned the original NimbleGen probes described under GEO accession numbers GPL2699 and GPL7424 to Populus v3.0 gene models by Howe et al. 2015. “Potri” SEQ_IDs represent gene models from the Populus v3.0 genome assembly (Phytozome v9.0; http://www.phytozome.net/). “TREE” SEQ_IDs are are NimbleGen sequence identifiers from GPL2699 and GPL7424, which were based on Populus v1.1 gene models. Gene…
PHYTOZOME_NAME	PHYTOZOME_NAME or gene locus name (variable 2) from the Phytozome v9.0 file 'Ptrichocarpa_210_annotation_info.txt' (ftp://ftp.jgi-psf.org/pub/compgen/phytozome/v9.0/Ptrichocarpa/annotation/).
PHYTOZOME_ID	Phytozome v9.0 (http://www.phytozome.net/) gene ID (variable 1) from the Phytozome v9.0 file 'Ptrichocarpa_210_annotation_info.txt' (ftp://ftp.jgi-psf.org/pub/compgen/phytozome/v9.0/Ptrichocarpa/annotation/).
PARA	Mean RMA normalized gene expression for the paradormant samples (Aug).
ENDO	Mean RMA normalized gene expression for the endodormant samples (Nov, Dec).
ECO	Mean RMA normalized gene expression for the ecodormant samples (Feb, Mar).
PATTERN	The first letter describes the change in normalized gene expression from paradormancy to endodormancy and the second letter describes the change in normalized gene expression from endodormancy to ecodormancy. For each of the two dormancy transitions, normalized gene expression was classified as either up-regulated (U), the same (S), or down-regulated (D).
DORM_FDR_P	ANOVA F-test false discovery rate p-value for differential expression among dormancy states.
CHROM	Chromatin-associated gene identifier. Genes identified as "TAIR10" had “chromatin” or "histone” in the TAIR10 functional annotation (TAIR10_DEFLINE) of the Populus v3.0 annotation file, or in any of the "full name" aliases listed in the TAIR10 gene aliases text file (ftp://ftp.arabidopsis.org/Genes/gene_aliases_20130831.txt). All other identiers came from the Arabidopsis thaliana chromatin databa…
HORMONE	Phytohormone to which the gene was associated using various databases and published literature.
HORMONE_FUNCTION	Putative phytohormone-related function of the corresponding gene product.
QTL	QTL identifier from Rohde et al. (2011; New Phytol. 189, 106-121) for genes located near bud set QTL.
TF	Transcription factor identifier from the Populus trichocarpa and Arabidopsis thaliana Plant Transcription Factor Databases v3.0 (TFDB; Jin et al., 2014; http://planttfdb.cbi.pku.edu.cn/).
Contigs	Contig ID created in RNA-Seq analysis
Genes	Gene ID created in RNA-Seq analysis
log2.Para.Ave	Log2 value of the mean of normalized transcripts' counts at paradormant stage
Log2.Endo.Ave	Log2 value of the mean of normalized transcripts' counts at endodormant stage
Log2.Eco.Ave	Log2 value of the mean of normalized transcripts' counts at ecodormant stage
MAP_gene	Expression pattern assigned based on EBSeq v1.1.5 analysis
Pattern	The first letter describes the change in normalized gene expression from paradormancy to endodormancy and the second letter describes the change in normalized gene expression from endodormancy to ecodormancy. For each of the two dormancy transitions, normalized gene expression was classified as either up-regulated (U), the same (S), or down-regulated (D).
PPEE_gene	The posterior probability that a gene/transcript is equally expressed
GeneBank_ID	Best hit name from the NR database (ftp://ftp.ncbi.nlm.nih.gov/blast/db/)
GeneBank_annotation	Functional description of the best hit from the NR database (ftp://ftp.ncbi.nlm.nih.gov/blast/db/)
E.value_GB	E-value of Blastx to the NR database (ftp://ftp.ncbi.nlm.nih.gov/blast/db/)
Populus_Phytozome_ID	Best Populus hit ID from Phytozome v11.0.8 file 'Ptrichocarpa_210_v3.0.annotation_info.txt' (https://phytozome.jgi.doe.gov/) based on the primary tea plant transcript.
E.value_Populus	E-value of Blastx to the Phytozome v11.0.8 file 'Ptrichocarpa_210_v3.0.protein.fa' (https://phytozome.jgi.doe.gov/) based on the primary tea plant transcript.
TAIR10_ID	Best Arabidopsis TAIR10 hit name from the Phytozome v11.0.8 file 'Athaliana_167_TAIR10.annotation_info.txt' (https://phytozome.jgi.doe.gov/) based on the primary tea plant transcript.
TAIR10_function_description	Best Arabidopsis TAIR10 hit name from the Phytozome v11.0.8 file 'Athaliana_167_TAIR10.annotation_info.txt' (https://phytozome.jgi.doe.gov/) based on the primary tea plant transcript.
E.value_TAIR10	E-value of Blastx to the Phytozome v11.0.8 file 'Athaliana_167_TAIR10.protein.fa ' (https://phytozome.jgi.doe.gov/) based on the primary tea plant transcript.
TAIR10_Pfam	PFAM (Protein domain families) assignment from the Phytozome v11.0.8 file 'Athaliana_167_TAIR10.annotation_info.txt' (https://phytozome.jgi.doe.gov/)
TAIR10_Panther	PANTHER (Protein analysis through evolutionary relationships) assignment from the Phytozome v11.0.8 file 'Athaliana_167_TAIR10.annotation_info.txt' (https://phytozome.jgi.doe.gov/)
TAIR10_KOG	KOG (Eukaryotic Orthologous Groups) assignment assignment from the Phytozome v11.0.8 file 'Athaliana_167_TAIR10.annotation_info.txt' (https://phytozome.jgi.doe.gov/)
TAIR10_KEGG.EC	KEGG_EC (Kyoto encyclopedia of genes and genomes – Enzyme) assignment assignment from the Phytozome v11.0.8 file 'Athaliana_167_TAIR10.annotation_info.txt' (https://phytozome.jgi.doe.gov/).
TAIR10_KO	KEGG_ORTH (Kyoto encyclopedia of genes and genomes – Orthology) assignment assignment from the Phytozome v11.0.8 file 'Athaliana_167_TAIR10.annotation_info.txt' (https://phytozome.jgi.doe.gov/).
TAIR10_GO	GO (Gene Ontology) terms assignment from the Phytozome v11.0.8 file 'Athaliana_167_TAIR10.annotation_info.txt' (https://phytozome.jgi.doe.gov/).
